# Supplementary material for: The Impact of Uterus-Derived Prostaglandins on the Composition of Uterine Fluid During the Period of Conceptus Elongation in Dairy Heifers
Source: Int J Mol Sci. 2025 Feb 20;26(5):1792. doi: 10.3390/ijms26051792 (PMC11899274; doi:10.3390/ijms26051792)
Supplement: Supplementary file 1 [file ijms-26-01792-s001.zip]

Archive with 7 entries (7 files):
- Figure S1.jpg
- supplement table S1.xlsx
- supplement table S2.xlsx
- supplement table S3.xlsx
- supplement table S4.xlsx
- supplement table S5.xlsx
- supplement table S6.xlsx
