# Supplementary material for: The Impact of Uterus-Derived Prostaglandins on the Composition of Uterine Fluid During the Period of Conceptus Elongation in Dairy Heifers
Source: Int J Mol Sci. 2025 Feb 20;26(5):1792. doi: 10.3390/ijms26051792 (PMC11899274; doi:10.3390/ijms26051792)
Supplement: Supplementary file 1 [file ijms-26-01792-s001.zip › supplement table S1.xlsx]

## Sheet: Sheet1
Table S1 The analysis of the differentially abundance proteins (DAPs) between CON and MEL groups
Protein accession	Protein description	Gene name	MEL/CON Fold change	MEL/CON P value	Regulated Type
A0A140T838	Multifunctional fusion protein OS=Bos taurus OX=9913 GN=IL1B PE=3 SV=1	IL1B	2.19459	0.000425704	Up
A0A140T8D4	Legumain OS=Bos taurus OX=9913 GN=LGMN PE=3 SV=1	LGMN	2.14837	5.70565e-07	Up
A0A3Q1LQI2	Nuclear distribution protein nudE-like 1 OS=Bos taurus OX=9913 GN=NDEL1 PE=3 SV=1	NDEL1	1.63801	0.00900568	Up
A0A3Q1LR40	Lipoprotein lipase OS=Bos taurus OX=9913 GN=LIPG PE=3 SV=1	LIPG	1.78788	0.00181178	Up
A0A3Q1LYB4	Syntaxin 3 OS=Bos taurus OX=9913 GN=STX3 PE=3 SV=1	STX3	1.5888	7.79199e-05	Up
A0A3Q1M2L5	phosphatidylinositol-4,5-bisphosphate 3-kinase OS=Bos taurus OX=9913 GN=PIK3CG PE=3 SV=1	PIK3CG	2.71461	0.000400666	Up
A0A3Q1M739	Tyrosine-protein phosphatase non-receptor type OS=Bos taurus OX=9913 GN=PTPN6 PE=3 SV=1	PTPN6	1.68337	2.17685e-06	Up
A0A3Q1M8B3	Hormone-sensitive lipase OS=Bos taurus OX=9913 GN=LIPE PE=3 SV=1	LIPE	2.23895	0.000407331	Up
A0A3Q1MEG2	Beclin-1 OS=Bos taurus OX=9913 GN=BECN1 PE=3 SV=1	BECN1	2.13711	0.00414797	Up
A0A3Q1MHG9	Tyrosine-protein kinase OS=Bos taurus OX=9913 GN=SYK PE=3 SV=1	SYK	1.68919	7.51651e-07	Up
A0A3Q1MMD9	1-phosphatidylinositol 4,5-bisphosphate phosphodiesterase gamma OS=Bos taurus OX=9913 GN=PLCG2 PE=4 SV=1	PLCG2	1.74278	3.73003e-05	Up
A0A3Q1MRR6	Protein kinase C delta type OS=Bos taurus OX=9913 GN=PRKCD PE=3 SV=1	PRKCD	1.57777	1.77581e-05	Up
A0A3Q1NLC4	CCAAT/enhancer-binding protein OS=Bos taurus OX=9913 GN=CEBPB PE=3 SV=1	CEBPB	1.7299	0.000890402	Up
A0JNC1	Phosphatidate cytidylyltransferase 2 OS=Bos taurus OX=9913 GN=CDS2 PE=2 SV=1	CDS2	1.51372	8.78719e-05	Up
A1A4I4	Serine/threonine-protein kinase N1 OS=Bos taurus OX=9913 GN=PKN1 PE=2 SV=1	PKN1	1.62054	2.03692e-06	Up
A5PKG9	Tyrosine-protein kinase OS=Bos taurus OX=9913 GN=FGR PE=2 SV=1	FGR	1.78464	2.30168e-05	Up
A6BMK7	Sialidase-1 OS=Bos taurus OX=9913 GN=NEU1 PE=2 SV=2	NEU1	1.99397	7.13066e-06	Up
A6QNM5	inositol-polyphosphate 5-phosphatase OS=Bos taurus OX=9913 GN=INPP5K PE=2 SV=1	INPP5K	1.58416	0.00159113	Up
A7E3S4	RAF proto-oncogene serine/threonine-protein kinase OS=Bos taurus OX=9913 GN=RAF1 PE=2 SV=1	RAF1	1.67923	0.000859954	Up
E1B876	NCK associated protein 1 like OS=Bos taurus OX=9913 GN=NCKAP1L PE=4 SV=3	NCKAP1L	1.90889	5.74441e-05	Up
E1BDG5	Protein Wnt OS=Bos taurus OX=9913 GN=WNT5A PE=3 SV=1	WNT5A	1.53341	0.000244154	Up
E1BPU0	non-specific serine/threonine protein kinase OS=Bos taurus OX=9913 GN=LRRK2 PE=4 SV=3	LRRK2	2.05041	0.000218471	Up
F1MJS9	protein-tyrosine-phosphatase OS=Bos taurus OX=9913 GN=PTPRC PE=1 SV=3	PTPRC	1.85905	8.31104e-08	Up
F1MQ37	Myosin heavy chain 9 OS=Bos taurus OX=9913 GN=MYH9 PE=1 SV=3	MYH9	1.6464	5.63409e-09	Up
F1MQ78	Arachidonate 5-lipoxygenase OS=Bos taurus OX=9913 GN=ALOX5 PE=3 SV=1	ALOX5	2.4977	1.44739e-07	Up
F1MUI0	Huntingtin interacting protein 1 related OS=Bos taurus OX=9913 GN=HIP1R PE=1 SV=2	HIP1R	1.5601	9.28118e-06	Up
F1N169	Filamin A OS=Bos taurus OX=9913 GN=FLNA PE=1 SV=3	FLNA	1.70551	1.63353e-06	Up
F1N2W0	Prostaglandin reductase 1 OS=Bos taurus OX=9913 GN=PTGR1 PE=3 SV=1	PTGR1	1.72497	1.46126e-05	Up
F1N650	Annexin OS=Bos taurus OX=9913 GN=ANXA1 PE=3 SV=1	ANXA1	1.91097	1.11981e-05	Up
F1N720	Toll-like receptor 2 OS=Bos taurus OX=9913 GN=TLR2 PE=3 SV=1	TLR2	1.8712	0.0223348	Up
O46521	Cytochrome b-245 light chain OS=Bos taurus OX=9913 GN=CYBA PE=2 SV=3	CYBA	1.93546	8.2208e-07	Up
O46522	Cytochrome b-245 heavy chain OS=Bos taurus OX=9913 GN=CYBB PE=2 SV=1	CYBB	2.04326	3.7482e-06	Up
O46631	Tyrosine-protein phosphatase non-receptor type substrate 1 OS=Bos taurus OX=9913 GN=SIRPA PE=2 SV=1	SIRPA	2.69918	2.17063e-05	Up
O75601	Caspase-13 OS=Bos taurus OX=9913 GN=CASP13 PE=1 SV=1	CASP13	1.62147	0.00197307	Up
P00514	cAMP-dependent protein kinase type I-alpha regulatory subunit OS=Bos taurus OX=9913 GN=PRKAR1A PE=1 SV=2	PRKAR1A	1.54089	8.00321e-05	Up
P00974	Pancreatic trypsin inhibitor OS=Bos taurus OX=9913 PE=1 SV=2	--	2.15859	6.47588e-06	Up
P06623	2',3'-cyclic-nucleotide 3'-phosphodiesterase OS=Bos taurus OX=9913 GN=CNP PE=1 SV=2	CNP	1.66996	0.000124484	Up
P08904	Ribonuclease K6 OS=Bos taurus OX=9913 GN=RNASE6 PE=1 SV=3	RNASE6	1.61979	0.000597199	Up
P10096	Glyceraldehyde-3-phosphate dehydrogenase OS=Bos taurus OX=9913 GN=GAPDH PE=1 SV=4	GAPDH	1.66135	1.23406e-05	Up
P10103	High mobility group protein B1 OS=Bos taurus OX=9913 GN=HMGB1 PE=1 SV=3	HMGB1	1.55317	6.14852e-05	Up
P11151	Lipoprotein lipase OS=Bos taurus OX=9913 GN=LPL PE=1 SV=2	LPL	1.56218	2.52844e-06	Up
P19661	Cathelicidin-3 OS=Bos taurus OX=9913 GN=CATHL3 PE=1 SV=2	CATHL3	1.64576	0.000170019	Up
P20000	Aldehyde dehydrogenase, mitochondrial OS=Bos taurus OX=9913 GN=ALDH2 PE=1 SV=2	ALDH2	1.51475	5.92179e-05	Up
P21856	Rab GDP dissociation inhibitor alpha OS=Bos taurus OX=9913 GN=GDI1 PE=1 SV=1	GDI1	1.64327	1.95575e-06	Up
P22226	Cathelicidin-1 OS=Bos taurus OX=9913 GN=CATHL1 PE=1 SV=2	CATHL1	1.79767	1.34153e-07	Up
P28782	Protein S100-A8 OS=Bos taurus OX=9913 GN=S100A8 PE=1 SV=2	S100A8	1.97957	7.05362e-05	Up
P33046	Cathelicidin-4 OS=Bos taurus OX=9913 GN=CATHL4 PE=1 SV=1	CATHL4	1.60742	5.94777e-05	Up
P40673	High mobility group protein B2 OS=Bos taurus OX=9913 GN=HMGB2 PE=1 SV=3	HMGB2	1.96296	1.22716e-06	Up
P48616	Vimentin OS=Bos taurus OX=9913 GN=VIM PE=1 SV=3	VIM	1.72257	4.83831e-06	Up
P52176	Matrix metalloproteinase-9 OS=Bos taurus OX=9913 GN=MMP9 PE=2 SV=1	MMP9	1.92161	4.40038e-07	Up
P60712	Actin, cytoplasmic 1 OS=Bos taurus OX=9913 GN=ACTB PE=1 SV=1	ACTB	1.54128	3.32617e-06	Up
P61585	Transforming protein RhoA OS=Bos taurus OX=9913 GN=RHOA PE=1 SV=1	RHOA	1.54103	6.22365e-05	Up
P61625	Integrin alpha-L OS=Bos taurus OX=9913 GN=ITGAL PE=1 SV=1	ITGAL	1.73121	6.19347e-05	Up
P62833	Ras-related protein Rap-1A OS=Bos taurus OX=9913 GN=RAP1A PE=1 SV=1	RAP1A	1.69253	0.000206512	Up
P63212	Guanine nucleotide-binding protein G(I)/G(S)/G(O) subunit gamma-2 OS=Bos taurus OX=9913 GN=GNG2 PE=1 SV=2	GNG2	1.92596	2.49351e-05	Up
P79105	Protein S100-A12 OS=Bos taurus OX=9913 GN=S100A12 PE=1 SV=3	S100A12	2.685	1.23091e-06	Up
Q05204	Lysosome-associated membrane glycoprotein 1 OS=Bos taurus OX=9913 GN=LAMP1 PE=1 SV=2	LAMP1	1.65375	0.000281362	Up
Q08DN8	Flotillin-1 OS=Bos taurus OX=9913 GN=FLOT1 PE=2 SV=1	FLOT1	1.74589	4.66308e-06	Up
Q1JPA0	Aldehyde dehydrogenase family 3 member B1 OS=Bos taurus OX=9913 GN=ALDH3B1 PE=2 SV=1	ALDH3B1	1.67251	2.47642e-05	Up
Q1RMS1	V-type proton ATPase subunit a OS=Bos taurus OX=9913 GN=TCIRG1 PE=2 SV=1	TCIRG1	1.62335	2.10231e-05	Up
Q27955	Voltage-gated potassium channel subunit beta-2 OS=Bos taurus OX=9913 GN=KCNAB2 PE=1 SV=1	KCNAB2	1.80045	0.00102233	Up
Q28901	6-phosphofructo-2-kinase/fructose-2,6-bisphosphatase 3 (Fragment) OS=Bos taurus OX=9913 GN=PFKFB3 PE=1 SV=2	PFKFB3	1.79276	0.000871077	Up
Q29455	DnaJ homolog subfamily C member 5 OS=Bos taurus OX=9913 GN=DNAJC5 PE=1 SV=1	DNAJC5	2.21832	0.0103909	Up
Q2HJ49	Moesin OS=Bos taurus OX=9913 GN=MSN PE=2 SV=3	MSN	1.64521	2.50851e-05	Up
Q2KJ93	Cell division control protein 42 homolog OS=Bos taurus OX=9913 GN=CDC42 PE=1 SV=1	CDC42	1.65687	3.78361e-05	Up
Q2TA49	Vasodilator-stimulated phosphoprotein OS=Bos taurus OX=9913 GN=VASP PE=2 SV=3	VASP	1.56701	1.55221e-05	Up
Q3B7N2	Alpha-actinin-1 OS=Bos taurus OX=9913 GN=ACTN1 PE=2 SV=1	ACTN1	1.75439	1.48252e-05	Up
Q3MHP2	Ras-related protein Rab-11B OS=Bos taurus OX=9913 GN=RAB11B PE=2 SV=3	RAB11B	1.54302	1.817e-05	Up
Q3MQ24	Autophagy protein 5 OS=Bos taurus OX=9913 GN=ATG5 PE=2 SV=2	ATG5	2.21287	0.0179705	Up
Q3SWY2	Integrin-linked protein kinase OS=Bos taurus OX=9913 GN=ILK PE=2 SV=1	ILK	1.57689	0.00065229	Up
Q3T0Y8	Vesicle-associated membrane protein 8 OS=Bos taurus OX=9913 GN=VAMP8 PE=3 SV=1	VAMP8	1.55653	0.000137345	Up
Q5E9H3	Tyrosine-protein kinase OS=Bos taurus OX=9913 GN=FES PE=2 SV=1	FES	1.80068	2.3995e-05	Up
Q5E9Y0	Cyclin-dependent kinase 2 OS=Bos taurus OX=9913 GN=CDK2 PE=2 SV=1	CDK2	1.50008	0.000692411	Up
Q8HXK9	Apoptosis-associated speck-like protein containing a CARD OS=Bos taurus OX=9913 GN=PYCARD PE=2 SV=1	PYCARD	1.56738	1.86719e-05	Up
Q8SPP7	Peptidoglycan recognition protein 1 OS=Bos taurus OX=9913 GN=PGLYRP1 PE=1 SV=1	PGLYRP1	1.73049	1.69255e-05	Up
Q92176	Coronin-1A OS=Bos taurus OX=9913 GN=CORO1A PE=1 SV=3	CORO1A	1.89698	3.3499e-05	Up
Q95115	Signal transducer and activator of transcription 5A OS=Bos taurus OX=9913 GN=STAT5A PE=2 SV=2	STAT5A	1.66548	0.000165083	Up
Q95JH2	1-acyl-sn-glycerol-3-phosphate acyltransferase alpha OS=Bos taurus OX=9913 GN=AGPAT1 PE=2 SV=1	AGPAT1	1.62281	7.08421e-06	Up
Q95KV1	Inhibitor of nuclear factor kappa-B kinase subunit alpha OS=Bos taurus OX=9913 GN=CHUK PE=1 SV=1	CHUK	1.57857	0.00816141	Up
Q9BDK2	Allograft inflammatory factor 1 OS=Bos taurus OX=9913 GN=AIF1 PE=2 SV=1	AIF1	1.69041	9.62582e-05	Up
Q9BDR7	High affinity immunoglobulin epsilon receptor subunit gamma OS=Bos taurus OX=9913 GN=FCER1G PE=3 SV=1	FCER1G	2.2937	2.05229e-06	Up
Q9BGI1	Peroxiredoxin-5, mitochondrial OS=Bos taurus OX=9913 GN=PRDX5 PE=2 SV=2	PRDX5	1.67212	7.03671e-06	Up
Q9GJW7	Gamma-aminobutyric acid receptor-associated protein OS=Bos taurus OX=9913 GN=GABARAP PE=3 SV=2	GABARAP	2.71501	2.07621e-05	Up
Q9GMB8	Serine--tRNA ligase, cytoplasmic OS=Bos taurus OX=9913 GN=SARS1 PE=2 SV=3	SARS1	1.67612	3.26532e-06	Up
Q9TU25	Ras-related C3 botulinum toxin substrate 2 OS=Bos taurus OX=9913 GN=RAC2 PE=2 SV=1	RAC2	1.99461	3.01689e-05	Up
A0A140T8C0	Interferon regulatory factor OS=Bos taurus OX=9913 GN=IRF1 PE=3 SV=1	IRF1	2.3705	0.00121425	Up
A0A3Q1LJT8	phosphatidylinositol-3,4,5-trisphosphate 5-phosphatase OS=Bos taurus OX=9913 GN=INPP5D PE=3 SV=1	INPP5D	1.845	2.74705e-05	Up
A0A3Q1LKU2	Caspase recruitment domain family member 9 OS=Bos taurus OX=9913 GN=CARD9 PE=4 SV=1	CARD9	2.22753	0.00703153	Up
A0A3Q1LN00	E3 ubiquitin-protein ligase CBL OS=Bos taurus OX=9913 GN=CBL PE=4 SV=1	CBL	1.7156	0.000400243	Up
A0A3Q1LNQ6	Ribosomal protein S6 kinase OS=Bos taurus OX=9913 GN=RPS6KA2 PE=3 SV=1	RPS6KA2	1.79846	0.000525759	Up
A0A3Q1LRK5	Rho family-interacting cell polarization regulator 2 OS=Bos taurus OX=9913 GN=RIPOR2 PE=3 SV=1	RIPOR2	1.87034	0.00696048	Up
A0A3Q1M0G8	non-specific serine/threonine protein kinase OS=Bos taurus OX=9913 GN=PAK2 PE=1 SV=1	PAK2	1.50411	6.20141e-05	Up
A0A3Q1M4A6	Matrix metallopeptidase 12 OS=Bos taurus OX=9913 GN=MMP12 PE=3 SV=1	MMP12	1.65758	0.00427234	Up
A0A3Q1M893	Transient receptor potential cation channel subfamily M member 2 OS=Bos taurus OX=9913 GN=TRPM2 PE=3 SV=1	TRPM2	1.88971	0.00134645	Up
A0A3Q1MYA3	Tyrosine-protein kinase OS=Bos taurus OX=9913 GN=HCK PE=3 SV=1	HCK	1.67926	5.81371e-05	Up
A0A3Q1N803	Interleukin 1 receptor associated kinase 3 OS=Bos taurus OX=9913 GN=IRAK3 PE=4 SV=1	IRAK3	2.01029	0.0170348	Up
A0A3Q1NCB1	WASP actin nucleation promoting factor OS=Bos taurus OX=9913 GN=WAS PE=4 SV=1	WAS	1.83223	3.45867e-06	Up
A0A3Q1ND05	Rho-associated protein kinase OS=Bos taurus OX=9913 GN=ROCK1 PE=3 SV=1	ROCK1	1.58562	7.13907e-05	Up
A0A452DIT4	Drebrin-like protein OS=Bos taurus OX=9913 GN=DBNL PE=3 SV=1	DBNL	1.51646	4.77705e-05	Up
A0JN71	SAM and SH3 domain-containing protein 3 OS=Bos taurus OX=9913 GN=SASH3 PE=2 SV=2	SASH3	2.05014	0.000234687	Up
A2VDN8	Coronin OS=Bos taurus OX=9913 GN=CORO1C PE=2 SV=1	CORO1C	1.70618	0.000738769	Up
A2VE21	Coatomer subunit gamma-2 OS=Bos taurus OX=9913 GN=COPG2 PE=2 SV=1	COPG2	1.54478	0.00805202	Up
A4IF97	Myosin regulatory light chain 12B OS=Bos taurus OX=9913 GN=MYL12B PE=2 SV=1	MYL12B	1.68232	4.53269e-05	Up
A5D7D1	Alpha-actinin-4 OS=Bos taurus OX=9913 GN=ACTN4 PE=2 SV=1	ACTN4	1.5324	1.22776e-05	Up
A5PJP1	Biogenesis of lysosome-related organelles complex 1 subunit 3 OS=Bos taurus OX=9913 GN=BLOC1S3 PE=2 SV=1	BLOC1S3	1.61652	0.00964243	Up
A5PJU9	Septin-1 OS=Bos taurus OX=9913 GN=SEPTIN1 PE=2 SV=1	SEPTIN1	2.02502	8.88405e-05	Up
A5PJV0	Transcription factor MafG OS=Bos taurus OX=9913 GN=MAFG PE=2 SV=1	MAFG	2.47728	0.000172016	Up
A6N9I4	RAS guanyl-releasing protein 2 OS=Bos taurus OX=9913 GN=RASGRP2 PE=2 SV=1	RASGRP2	2.73885	9.57372e-09	Up
A6QLH6	N-terminal kinase-like protein OS=Bos taurus OX=9913 GN=SCYL1 PE=2 SV=1	SCYL1	1.70761	0.0315972	Up
A6QNL2	non-specific serine/threonine protein kinase OS=Bos taurus OX=9913 GN=MARK2 PE=2 SV=1	MARK2	1.51096	1.14219e-05	Up
A6QPY8	Peptidyl-prolyl cis-trans isomerase NIMA-interacting 4 OS=Bos taurus OX=9913 GN=PIN4 PE=2 SV=1	PIN4	1.73078	0.000507548	Up
A6QQP7	Dysferlin OS=Bos taurus OX=9913 GN=DYSF PE=2 SV=1	DYSF	1.86677	4.02987e-05	Up
A6QQV8	Delta(14)-sterol reductase LBR OS=Bos taurus OX=9913 GN=LBR PE=2 SV=1	LBR	1.62581	8.18915e-05	Up
A7MB62	Actin-related protein 2 OS=Bos taurus OX=9913 GN=ACTR2 PE=1 SV=1	ACTR2	1.70953	6.33387e-05	Up
A7MB78	Glycogen [starch] synthase, muscle OS=Bos taurus OX=9913 GN=GYS1 PE=2 SV=1	GYS1	1.69896	1.75893e-05	Up
E1BA60	Ras-related protein Rab OS=Bos taurus OX=9913 GN=RAB32 PE=3 SV=1	RAB32	1.68039	0.000227466	Up
E1BE66	phosphatidylinositol-4,5-bisphosphate 3-kinase OS=Bos taurus OX=9913 GN=PIK3CD PE=3 SV=3	PIK3CD	2.03166	0.000177802	Up
E1BIV2	Regulator of G protein signaling 14 OS=Bos taurus OX=9913 GN=RGS14 PE=4 SV=3	RGS14	1.64875	0.000121135	Up
F1MB04	Caspase-3 OS=Bos taurus OX=9913 GN=CASP3 PE=3 SV=2	CASP3	1.54239	7.51493e-05	Up
F1MHS5	Protein S100-A9 OS=Bos taurus OX=9913 GN=S100A9 PE=3 SV=3	S100A9	2.1712	1.97128e-05	Up
F1MHT9	NLR family CARD domain-containing protein 4 OS=Bos taurus OX=9913 GN=NLRC4 PE=3 SV=3	NLRC4	1.7738	1.20265e-05	Up
F2Z4J6	Transcription initiation factor IIB OS=Bos taurus OX=9913 GN=GTF2B PE=3 SV=1	GTF2B	1.56756	0.000929097	Up
G3N131	Histone H1.1 OS=Bos taurus OX=9913 GN=H1-1 PE=1 SV=1	H1-1	1.56327	0.0128153	Up
G3N2D8	Glutathione hydrolase OS=Bos taurus OX=9913 GN=GGT1 PE=1 SV=2	GGT1	1.50541	0.000866343	Up
G3X811	Beta-arrestin-2 OS=Bos taurus OX=9913 GN=ARRB2 PE=3 SV=1	ARRB2	1.86403	1.70523e-05	Up
G5E5G8	Diacylglycerol kinase OS=Bos taurus OX=9913 GN=DGKZ PE=3 SV=2	DGKZ	3.78497	0.000529615	Up
O77774	Neutrophil cytosol factor 1 OS=Bos taurus OX=9913 GN=NCF1 PE=2 SV=1	NCF1	2.0862	1.96421e-05	Up
P02584	Profilin-1 OS=Bos taurus OX=9913 GN=PFN1 PE=1 SV=2	PFN1	1.77439	3.9976e-07	Up
P10575	Glutaredoxin-1 OS=Bos taurus OX=9913 GN=GLRX PE=1 SV=3	GLRX	1.98266	1.78856e-05	Up
P14568	Argininosuccinate synthase OS=Bos taurus OX=9913 GN=ASS1 PE=2 SV=1	ASS1	1.82556	6.1913e-05	Up
P46162	Beta-defensin 4 OS=Bos taurus OX=9913 GN=DEFB4 PE=1 SV=3	DEFB4	2.21467	8.4604e-06	Up
P46165	Beta-defensin 7 OS=Bos taurus OX=9913 GN=DEFB7 PE=1 SV=3	DEFB7	3.52129	8.38553e-07	Up
P54149	Mitochondrial peptide methionine sulfoxide reductase OS=Bos taurus OX=9913 GN=MSRA PE=1 SV=2	MSRA	1.61446	3.84512e-05	Up
P61157	Actin-related protein 3 OS=Bos taurus OX=9913 GN=ACTR3 PE=1 SV=3	ACTR3	1.64508	1.26368e-07	Up
P61223	Ras-related protein Rap-1b OS=Bos taurus OX=9913 GN=RAP1B PE=2 SV=1	RAP1B	1.79941	0.000146943	Up
Q08DN7	Proto-oncogene vav OS=Bos taurus OX=9913 GN=VAV1 PE=2 SV=1	VAV1	1.65667	2.27314e-05	Up
Q08DU9	Heterochromatin protein 1-binding protein 3 OS=Bos taurus OX=9913 GN=HP1BP3 PE=2 SV=1	HP1BP3	1.7376	3.11121e-05	Up
Q0VCM4	Glycogen phosphorylase, liver form OS=Bos taurus OX=9913 GN=PYGL PE=2 SV=1	PYGL	1.82274	2.44898e-07	Up
Q0VCW4	L-serine dehydratase/L-threonine deaminase OS=Bos taurus OX=9913 GN=SDS PE=2 SV=1	SDS	1.64378	3.95434e-06	Up
Q148C8	Migration and invasion enhancer 1 OS=Bos taurus OX=9913 GN=MIEN1 PE=3 SV=1	MIEN1	1.74307	0.005707	Up
Q1JPC8	RanBP-type and C3HC4-type zinc finger-containing protein 1 OS=Bos taurus OX=9913 GN=RBCK1 PE=2 SV=1	RBCK1	1.6974	0.0141126	Up
Q1RMT8	Interleukin-1 receptor-associated kinase 4 OS=Bos taurus OX=9913 GN=IRAK4 PE=2 SV=1	IRAK4	1.6182	0.00501445	Up
Q2YDN8	Inactive serine/threonine-protein kinase VRK3 OS=Bos taurus OX=9913 GN=VRK3 PE=2 SV=1	VRK3	1.8761	0.000346479	Up
Q32LN1	Ubiquitin-conjugating enzyme E2 H OS=Bos taurus OX=9913 GN=UBE2H PE=2 SV=1	UBE2H	1.60964	0.000768523	Up
Q3MHR7	Actin-related protein 2/3 complex subunit 2 OS=Bos taurus OX=9913 GN=ARPC2 PE=1 SV=1	ARPC2	1.79717	8.6213e-06	Up
Q3SX33	Thy-1 cell surface antigen OS=Bos taurus OX=9913 GN=THY1 PE=1 SV=1	THY1	1.78412	0.000584029	Up
Q3SX43	Ras-related GTP-binding protein A OS=Bos taurus OX=9913 GN=RRAGA PE=2 SV=1	RRAGA	1.78589	1.11255e-05	Up
Q3SYU6	Calponin-2 OS=Bos taurus OX=9913 GN=CNN2 PE=2 SV=3	CNN2	1.70948	4.51575e-05	Up
Q3SYW3	Hematopoietic cell-specific Lyn substrate 1 OS=Bos taurus OX=9913 GN=HCLS1 PE=1 SV=1	HCLS1	1.76898	8.75503e-06	Up
Q3SZA1	Rho-related GTP-binding protein RhoF OS=Bos taurus OX=9913 GN=RHOF PE=2 SV=1	RHOF	1.82956	2.17106e-05	Up
Q3T0F9	Growth factor receptor-bound protein 2 OS=Bos taurus OX=9913 GN=GRB2 PE=2 SV=1	GRB2	1.75429	0.000101271	Up
Q3T114	2-iminobutanoate/2-iminopropanoate deaminase OS=Bos taurus OX=9913 GN=RIDA PE=2 SV=3	RIDA	1.77861	2.70387e-06	Up
Q3ZBD7	Glucose-6-phosphate isomerase OS=Bos taurus OX=9913 GN=GPI PE=2 SV=4	GPI	1.81146	4.52553e-05	Up
Q3ZBV8	Threonine--tRNA ligase 1, cytoplasmic OS=Bos taurus OX=9913 GN=TARS1 PE=2 SV=1	TARS1	1.65528	9.51011e-06	Up
Q5E9F7	Cofilin-1 OS=Bos taurus OX=9913 GN=CFL1 PE=2 SV=3	CFL1	1.69233	1.25614e-05	Up
Q5E9M1	PRA1 family protein 3 OS=Bos taurus OX=9913 GN=ARL6IP5 PE=2 SV=1	ARL6IP5	1.58981	0.000758239	Up
Q5EA77	Sorting nexin-17 OS=Bos taurus OX=9913 GN=SNX17 PE=2 SV=1	SNX17	1.67475	0.00664798	Up
Q5I2E5	Ficolin-2 OS=Bos taurus OX=9913 GN=FCN2 PE=2 SV=1	FCN2	1.90894	0.00252003	Up
Q9TTY5	Platelet-activating factor receptor OS=Bos taurus OX=9913 GN=PTAFR PE=1 SV=2	PTAFR	2.2202	0.00198901	Up
A0A140T894	14-3-3 protein beta/alpha OS=Bos taurus OX=9913 GN=YWHAB PE=3 SV=1	YWHAB	1.55921	2.21895e-05	Up
A0A3Q1LGJ5	Nitric oxide synthase OS=Bos taurus OX=9913 GN=NOS2 PE=3 SV=1	NOS2	1.54687	5.21949e-06	Up
A0A3Q1LHV0	CD44 antigen OS=Bos taurus OX=9913 GN=CD44 PE=4 SV=1	CD44	1.53286	0.000184993	Up
A0A3Q1LJM2	non-specific serine/threonine protein kinase OS=Bos taurus OX=9913 GN=STK4 PE=3 SV=1	STK4	1.5905	0.000173184	Up
A0A3Q1LMN6	Peroxidasin OS=Bos taurus OX=9913 GN=PXDN PE=4 SV=1	PXDN	1.51549	0.000766407	Up
A0A3Q1LN09	Lemur tyrosine kinase 2 OS=Bos taurus OX=9913 GN=LMTK2 PE=4 SV=1	LMTK2	1.96411	0.0201128	Up
A0A3Q1LNZ7	Rho guanine nucleotide exchange factor 2 OS=Bos taurus OX=9913 GN=ARHGEF2 PE=4 SV=1	ARHGEF2	1.57006	0.000669936	Up
A0A3Q1LR63	hexokinase OS=Bos taurus OX=9913 GN=HK3 PE=1 SV=1	HK3	1.97442	5.37675e-06	Up
A0A3Q1LR74	Citron Rho-interacting kinase OS=Bos taurus OX=9913 GN=CIT PE=3 SV=1	CIT	1.56878	0.0250434	Up
A0A3Q1LR88	F-actin-capping protein subunit beta OS=Bos taurus OX=9913 GN=CAPZB PE=3 SV=1	CAPZB	1.64081	2.00362e-06	Up
A0A3Q1LST6	Carbonic anhydrase 4 OS=Bos taurus OX=9913 GN=CA4 PE=3 SV=1	CA4	1.95709	0.000159361	Up
A0A3Q1LV92	alpha-1,6-mannosyl-glycoprotein 6-beta-N-acetylglucosaminyltransferase OS=Bos taurus OX=9913 GN=MGAT5 PE=3 SV=1	MGAT5	1.59891	0.0117387	Up
A0A3Q1LZI8	inositol-phosphate phosphatase OS=Bos taurus OX=9913 GN=IMPA2 PE=3 SV=1	IMPA2	1.7562	1.3777e-05	Up
A0A3Q1LZX6	L-selectin OS=Bos taurus OX=9913 GN=SELL PE=3 SV=1	SELL	1.58733	1.08848e-06	Up
A0A3Q1M334	non-specific serine/threonine protein kinase OS=Bos taurus OX=9913 GN=STK10 PE=3 SV=1	STK10	1.63768	7.17867e-06	Up
A0A3Q1M465	Sorbitol dehydrogenase OS=Bos taurus OX=9913 GN=SORD PE=1 SV=1	SORD	1.66268	0.0113304	Up
A0A3Q1M978	Programmed cell death 6 OS=Bos taurus OX=9913 GN=PDCD6 PE=4 SV=1	PDCD6	1.62503	0.00141405	Up
A0A3Q1MAH3	Endoplasmic reticulum junction formation protein lunapark OS=Bos taurus OX=9913 GN=LNPK PE=3 SV=1	LNPK	2.64321	0.0132302	Up
A0A3Q1MD51	Gasdermin D OS=Bos taurus OX=9913 GN=GSDMD PE=3 SV=1	GSDMD	1.58608	2.16833e-05	Up
A0A3Q1MFA5	Caspase 1 OS=Bos taurus OX=9913 GN=CASP1 PE=3 SV=1	CASP1	1.7204	1.21552e-06	Up
A0A3Q1MGP0	Protein kinase C OS=Bos taurus OX=9913 GN=PRKCB PE=3 SV=1	PRKCB	1.62589	0.000131562	Up
A0A3Q1MGW7	Striatin OS=Bos taurus OX=9913 GN=STRN PE=3 SV=1	STRN	1.67998	0.00346305	Up
A0A3Q1MLQ7	Talin 1 OS=Bos taurus OX=9913 GN=TLN1 PE=1 SV=1	TLN1	1.64836	4.46378e-07	Up
A0A3Q1MP24	non-specific protein-tyrosine kinase OS=Bos taurus OX=9913 GN=PTK2B PE=4 SV=1	PTK2B	2.05887	0.000465907	Up
A0A3Q1MSH7	Dihydropyrimidine dehydrogenase [NADP(+)] OS=Bos taurus OX=9913 GN=DPYD PE=3 SV=1	DPYD	1.89472	9.08486e-06	Up
A0A3Q1MSP7	dynamin GTPase OS=Bos taurus OX=9913 GN=DNM2 PE=3 SV=1	DNM2	1.64516	3.28535e-05	Up
A0A3Q1MT90	Long-chain-fatty-acid--CoA ligase OS=Bos taurus OX=9913 GN=ACSL6 PE=3 SV=1	ACSL6	2.04935	3.9255e-06	Up
A0A3Q1MZ57	[histone H3]-trimethyl-L-lysine(4) demethylase OS=Bos taurus OX=9913 GN=KDM5A PE=3 SV=1	KDM5A	2.29277	4.23206e-05	Up
A0A3Q1N3P7	Golgi associated, gamma adaptin ear containing, ARF binding protein 3 OS=Bos taurus OX=9913 GN=GGA3 PE=3 SV=1	GGA3	1.67124	0.00535381	Up
A0A3Q1N7W2	Serine/threonine-protein kinase VRK1 OS=Bos taurus OX=9913 GN=VRK1 PE=3 SV=1	VRK1	1.61011	0.000124283	Up
A0A3Q1N939	DNA dC->dU-editing enzyme APOBEC-3G OS=Bos taurus OX=9913 GN=APOBEC3Z1 PE=3 SV=1	APOBEC3Z1	1.59329	0.000838864	Up
A0A3Q1NI20	Mitogen-activated protein kinase kinase kinase kinase 1 OS=Bos taurus OX=9913 GN=MAP4K1 PE=3 SV=1	MAP4K1	1.67653	0.00171168	Up
A0A3S5ZPK5	WD repeat domain 81 OS=Bos taurus OX=9913 GN=WDR81 PE=4 SV=1	WDR81	1.52441	0.0219984	Up
A0A452DIW5	WD repeat-containing protein 91 OS=Bos taurus OX=9913 GN=WDR91 PE=3 SV=1	WDR91	1.53912	0.00388439	Up
A2VDL2	Solute carrier family 2, facilitated glucose transporter member 3 OS=Bos taurus OX=9913 GN=SLC2A3 PE=2 SV=1	SLC2A3	2.09437	3.63291e-05	Up
A2VDZ0	Serine/threonine-protein phosphatase 2A 56 kDa regulatory subunit OS=Bos taurus OX=9913 GN=PPP2R5A PE=2 SV=1	PPP2R5A	1.75125	0.00143932	Up
A4IFE7	Solute carrier family 35 member F6 OS=Bos taurus OX=9913 GN=SLC35F6 PE=2 SV=1	SLC35F6	1.75679	0.00132932	Up
A4IFJ8	ACTL6A protein OS=Bos taurus OX=9913 GN=ACTL6A PE=2 SV=1	ACTL6A	1.77462	0.0183472	Up
A4IFU2	Ras-related protein Rap-2 OS=Bos taurus OX=9913 GN=RAP2B PE=2 SV=1	RAP2B	1.79018	0.00193766	Up
A5D977	small monomeric GTPase OS=Bos taurus OX=9913 GN=RALB PE=2 SV=1	RALB	1.60483	0.000122245	Up
A6QLB1	small monomeric GTPase OS=Bos taurus OX=9913 GN=RAB27A PE=2 SV=1	RAB27A	1.58643	0.000116404	Up
A6QLB7	Adenylyl cyclase-associated protein OS=Bos taurus OX=9913 GN=CAP1 PE=2 SV=1	CAP1	1.5177	1.48279e-05	Up
A6QNX5	Keratin, type II cytoskeletal 78 OS=Bos taurus OX=9913 GN=KRT78 PE=2 SV=1	KRT78	1.93339	0.0209492	Up
A6QPT4	MPO protein OS=Bos taurus OX=9913 GN=MPO PE=1 SV=1	MPO	1.68575	2.43266e-05	Up
A6QQ91	RAS protein activator like-3 OS=Bos taurus OX=9913 GN=RASAL3 PE=2 SV=1	RASAL3	2.04186	0.000147185	Up
A6QQV3	U6 snRNA-associated Sm-like protein LSm2 OS=Bos taurus OX=9913 GN=LSM2 PE=2 SV=1	LSM2	2.17803	0.00107335	Up
A7E3W2	Galectin-3-binding protein OS=Bos taurus OX=9913 GN=LGALS3BP PE=1 SV=1	LGALS3BP	1.61503	6.92776e-06	Up
A7MB64	Inositol 1,4,5-trisphosphate receptor-interacting protein OS=Bos taurus OX=9913 GN=ITPRIP PE=2 SV=1	ITPRIP	1.91018	8.33404e-05	Up
A7MBH9	G protein subunit alpha i2 OS=Bos taurus OX=9913 GN=GNAI2 PE=2 SV=1	GNAI2	1.84387	9.40049e-06	Up
A7Z024	Protein XRP2 OS=Bos taurus OX=9913 GN=RP2 PE=2 SV=1	RP2	1.7138	4.79853e-05	Up
E1B7B4	Meprin A subunit OS=Bos taurus OX=9913 GN=MEP1B PE=4 SV=2	MEP1B	1.73147	0.00199087	Up
E1B8R6	RBR-type E3 ubiquitin transferase OS=Bos taurus OX=9913 GN=ARIH2 PE=4 SV=1	ARIH2	1.51593	0.0141287	Up
E1B8Z4	Signal transducer and activator of transcription OS=Bos taurus OX=9913 GN=STAT2 PE=3 SV=2	STAT2	1.91989	0.00228649	Up
E1B902	Mitogen-activated protein kinase kinase kinase kinase 2 OS=Bos taurus OX=9913 GN=MAP4K2 PE=3 SV=2	MAP4K2	1.7359	0.0124738	Up
E1BCN3	Protein-arginine deiminase OS=Bos taurus OX=9913 GN=PADI4 PE=3 SV=3	PADI4	2.18128	1.33008e-07	Up
E1BCV3	Ras association domain family member 2 OS=Bos taurus OX=9913 GN=RASSF2 PE=4 SV=2	RASSF2	1.90769	0.000438853	Up
E1BF95	Protein phosphatase, Mg2+/Mn2+ dependent 1F OS=Bos taurus OX=9913 GN=PPM1F PE=3 SV=2	PPM1F	2.06913	2.3025e-05	Up
E1BH60	Phosphoinositide phospholipase C OS=Bos taurus OX=9913 GN=PLCL2 PE=4 SV=3	PLCL2	1.85948	0.000759661	Up
E1BHY6	Granulin OS=Bos taurus OX=9913 GN=GRN PE=3 SV=3	GRN	1.84457	4.03662e-06	Up
E1BIW0	E3 ubiquitin-protein ligase OS=Bos taurus OX=9913 GN=UBR1 PE=3 SV=2	UBR1	1.50336	0.00385398	Up
E1BJW2	STEAP4 metalloreductase OS=Bos taurus OX=9913 GN=STEAP4 PE=1 SV=1	STEAP4	1.83921	0.000811806	Up
E1BL56	SH3 domain binding protein 1 OS=Bos taurus OX=9913 GN=SH3BP1 PE=1 SV=1	SH3BP1	1.56892	5.76708e-05	Up
E1BNQ0	GPI inositol-deacylase OS=Bos taurus OX=9913 GN=PGAP1 PE=3 SV=1	PGAP1	1.93904	0.0204716	Up
E1BNV7	Myosin IXB OS=Bos taurus OX=9913 GN=MYO9B PE=3 SV=3	MYO9B	1.63655	2.29139e-06	Up
E1BP29	G protein-coupled receptor kinase OS=Bos taurus OX=9913 GN=GRK6 PE=3 SV=3	GRK6	1.5488	0.000100327	Up
F1MCK4	Ras-related protein Rab-4 OS=Bos taurus OX=9913 GN=RAB4B PE=3 SV=3	RAB4B	1.84136	6.30086e-06	Up
F1MD66	Annexin OS=Bos taurus OX=9913 GN=ANXA11 PE=3 SV=3	ANXA11	1.77515	3.53926e-06	Up
F1MFD6	Coronin OS=Bos taurus OX=9913 GN=CORO7 PE=3 SV=3	CORO7	2.05133	1.16128e-05	Up
F1MFG9	Myosin IG OS=Bos taurus OX=9913 GN=MYO1G PE=3 SV=2	MYO1G	2.00201	1.0221e-06	Up
F1MHC2	Syntaxin binding protein 2 OS=Bos taurus OX=9913 GN=STXBP2 PE=1 SV=1	STXBP2	1.64121	2.76025e-06	Up
F1MHR4	Phosphatidylinositol-5-phosphate 4-kinase type 2 alpha OS=Bos taurus OX=9913 GN=PIP4K2A PE=4 SV=2	PIP4K2A	1.60928	0.000196188	Up
F1MHT1	Glycogen debranching enzyme OS=Bos taurus OX=9913 GN=AGL PE=1 SV=2	AGL	1.92705	1.00118e-05	Up
F1MN16	ceramidase OS=Bos taurus OX=9913 GN=NAAA PE=3 SV=3	NAAA	1.7371	0.00119964	Up
F1MPP1	Ras-related protein Rab-21 OS=Bos taurus OX=9913 GN=RAB21 PE=3 SV=2	RAB21	1.75334	2.31614e-06	Up
F1MRZ8	Pleckstrin OS=Bos taurus OX=9913 GN=PLEK PE=4 SV=2	PLEK	1.77433	8.57041e-05	Up
F1MW32	Phospholipid-transporting ATPase OS=Bos taurus OX=9913 GN=ATP11B PE=3 SV=3	ATP11B	1.72649	0.000253967	Up
F1N1F5	Matrix metallopeptidase 25 OS=Bos taurus OX=9913 GN=MMP25 PE=3 SV=3	MMP25	1.88941	8.32658e-05	Up
F1N1H2	Microtubule-associated protein 1S OS=Bos taurus OX=9913 GN=MAP1S PE=4 SV=2	MAP1S	1.69141	0.000137967	Up
F1N2J9	Ras-related protein Rab-8B OS=Bos taurus OX=9913 GN=RAB8B PE=4 SV=1	RAB8B	1.72284	8.04213e-07	Up
F1N3Q9	Polynucleotide kinase 3'-phosphatase OS=Bos taurus OX=9913 GN=PNKP PE=4 SV=2	PNKP	1.50064	0.00189625	Up
F6RA94	sn-1-specific diacylglycerol lipase OS=Bos taurus OX=9913 GN=DAGLB PE=4 SV=1	DAGLB	2.10441	8.88122e-06	Up
G3MYD9	Integrin subunit alpha M OS=Bos taurus OX=9913 GN=ITGAM PE=1 SV=1	ITGAM	2.1628	3.9081e-07	Up
G3MZ71	Keratin 2 OS=Bos taurus OX=9913 GN=KRT2 PE=1 SV=2	KRT2	1.5186	0.000817072	Up
G3N0V2	Keratin, type II cytoskeletal 1 OS=Bos taurus OX=9913 GN=KRT1 PE=1 SV=2	KRT1	1.57479	0.000408678	Up
G3X680	Tyrosine-protein kinase OS=Bos taurus OX=9913 GN=BMX PE=3 SV=2	BMX	2.50591	0.00211268	Up
G3X702	Caspase-6 OS=Bos taurus OX=9913 GN=CASP6 PE=3 SV=1	CASP6	1.70215	2.23021e-06	Up
G5E540	Flavin-containing monooxygenase OS=Bos taurus OX=9913 GN=FMO2 PE=3 SV=2	FMO2	1.85637	0.0011549	Up
G5E5D0	Ras and Rab interactor 3 OS=Bos taurus OX=9913 GN=RIN3 PE=3 SV=2	RIN3	1.68733	0.000161178	Up
O18815	Beta-defensin C7 (Fragment) OS=Bos taurus OX=9913 PE=2 SV=1	--	2.33764	4.70449e-05	Up
P24591	Insulin-like growth factor-binding protein 1 OS=Bos taurus OX=9913 GN=IGFBP1 PE=2 SV=2	IGFBP1	5.40778	3.71147e-06	Up
P29105	Hippocalcin-like protein 1 OS=Bos taurus OX=9913 GN=HPCAL1 PE=1 SV=4	HPCAL1	1.89507	0.000293361	Up
P46164	Beta-defensin 6 OS=Bos taurus OX=9913 GN=DEFB6 PE=1 SV=2	DEFB6	2.7992	5.12939e-06	Up
P46166	Beta-defensin 8 OS=Bos taurus OX=9913 GN=DEFB8 PE=1 SV=1	DEFB8	2.55127	4.18102e-06	Up
P54228	Cathelicidin-6 OS=Bos taurus OX=9913 GN=CATHL6 PE=1 SV=1	CATHL6	1.73007	1.14009e-05	Up
P56425	Cathelicidin-7 OS=Bos taurus OX=9913 GN=CATHL7 PE=2 SV=1	CATHL7	1.51236	0.00156531	Up
Q0V8R5	Pro-interleukin-16 OS=Bos taurus OX=9913 GN=IL16 PE=2 SV=1	IL16	1.93082	4.00163e-05	Up
Q0Z7W6	Thioredoxin-related transmembrane protein 1 OS=Bos taurus OX=9913 GN=TMX1 PE=2 SV=1	TMX1	1.63497	3.52627e-05	Up
Q17QQ1	Ragulator complex protein LAMTOR3 OS=Bos taurus OX=9913 GN=LAMTOR3 PE=2 SV=1	LAMTOR3	1.51588	0.0299211	Up
Q17QQ2	Thiopurine S-methyltransferase OS=Bos taurus OX=9913 GN=TPMT PE=2 SV=1	TPMT	1.61104	9.74997e-05	Up
Q1JPB0	Leukocyte elastase inhibitor OS=Bos taurus OX=9913 GN=SERPINB1 PE=2 SV=2	SERPINB1	1.76737	9.16261e-07	Up
Q1LZ97	RAS guanyl-releasing protein 4 OS=Bos taurus OX=9913 GN=RASGRP4 PE=2 SV=1	RASGRP4	2.15365	1.74245e-05	Up
Q1RMI2	Ras homolog family member G OS=Bos taurus OX=9913 GN=RHOG PE=1 SV=1	RHOG	2.44821	0.000812885	Up
Q2KI97	G-protein coupled receptor 84 OS=Bos taurus OX=9913 GN=GPR84 PE=2 SV=1	GPR84	1.89813	0.000577247	Up
Q2KIY3	WD repeat and FYVE domain-containing protein 1 OS=Bos taurus OX=9913 GN=WDFY1 PE=2 SV=1	WDFY1	1.65925	3.67087e-05	Up
Q2KJD7	Ubiquitin-like domain-containing CTD phosphatase 1 OS=Bos taurus OX=9913 GN=UBLCP1 PE=2 SV=1	UBLCP1	1.52076	0.00235143	Up
Q2NKW0	Biogenesis of lysosome-related organelles complex 1 subunit 1 OS=Bos taurus OX=9913 GN=BLOC1S1 PE=2 SV=1	BLOC1S1	1.51818	0.0177083	Up
Q2T9M8	Synaptosomal-associated protein OS=Bos taurus OX=9913 GN=SNAP23 PE=2 SV=1	SNAP23	1.69455	0.000124275	Up
Q32KV6	Nucleotide exchange factor SIL1 OS=Bos taurus OX=9913 GN=SIL1 PE=2 SV=1	SIL1	1.71159	0.00958692	Up
Q32LP7	Src kinase-associated phosphoprotein 2 OS=Bos taurus OX=9913 GN=SKAP2 PE=2 SV=1	SKAP2	1.64286	1.35337e-05	Up
Q3B7M5	LIM and SH3 domain protein 1 OS=Bos taurus OX=9913 GN=LASP1 PE=2 SV=1	LASP1	1.6537	0.000222083	Up
Q3T0C8	PDZ and LIM domain protein 2 OS=Bos taurus OX=9913 GN=PDLIM2 PE=2 SV=1	PDLIM2	1.57552	0.000463365	Up
Q3T0D3	Protein N-terminal glutamine amidohydrolase OS=Bos taurus OX=9913 GN=NTAQ1 PE=1 SV=2	NTAQ1	1.82499	0.000323353	Up
Q3T0F2	Trafficking protein particle complex subunit 2 OS=Bos taurus OX=9913 GN=TRAPPC2 PE=2 SV=1	TRAPPC2	1.53255	0.00600523	Up
Q3T132	Ragulator complex protein LAMTOR2 OS=Bos taurus OX=9913 GN=LAMTOR2 PE=2 SV=1	LAMTOR2	1.72844	8.9037e-05	Up
Q3T161	Synapse associated protein 1 OS=Bos taurus OX=9913 GN=SYAP1 PE=2 SV=1	SYAP1	2.52309	0.0013581	Up
Q3T181	Leukotriene B4 receptor 1 OS=Bos taurus OX=9913 GN=LTB4R PE=2 SV=1	LTB4R	1.61809	0.00019024	Up
Q3ZBI6	Four and a half LIM domains protein 3 OS=Bos taurus OX=9913 GN=FHL3 PE=2 SV=1	FHL3	1.6017	0.0080572	Up
Q3ZCL8	SH3 domain-binding glutamic acid-rich-like protein 3 OS=Bos taurus OX=9913 GN=SH3BGRL3 PE=3 SV=1	SH3BGRL3	1.5182	0.000541454	Up
Q56K13	Splicing factor 3B subunit 5 OS=Bos taurus OX=9913 GN=SF3B5 PE=3 SV=1	SF3B5	2.19991	0.027852	Up
Q58CQ2	Actin-related protein 2/3 complex subunit 1B OS=Bos taurus OX=9913 GN=ARPC1B PE=1 SV=4	ARPC1B	1.63254	1.02902e-06	Up
Q58DM3	Leukocyte surface antigen CD53 OS=Bos taurus OX=9913 GN=CD53 PE=2 SV=1	CD53	2.12672	0.000446884	Up
Q5EA00	Stromal membrane-associated protein 2 OS=Bos taurus OX=9913 GN=SMAP2 PE=2 SV=1	SMAP2	1.68285	0.000419321	Up
Q5EA32	Transient receptor potential cation channel subfamily V member 2 OS=Bos taurus OX=9913 GN=TRPV2 PE=2 SV=1	TRPV2	1.76625	0.00129779	Up
Q5KR47	Tropomyosin alpha-3 chain OS=Bos taurus OX=9913 GN=TPM3 PE=2 SV=1	TPM3	1.99919	2.34221e-05	Up
Q762I5	Resistin OS=Bos taurus OX=9913 GN=RETN PE=3 SV=1	RETN	1.6401	7.91454e-05	Up
A0A096LNF2	Histone H2A OS=Bos taurus OX=9913 GN=H2AC19 PE=3 SV=1	H2AC19	2.36403	0.0018945	Up
A0A0A0MPA0	SERPIN domain-containing protein OS=Bos taurus OX=9913 GN=LOC784932 PE=1 SV=1	LOC784932	1.68319	5.95629e-06	Up
A0A140T888	1-phosphatidylinositol 4-kinase OS=Bos taurus OX=9913 GN=PI4KA PE=3 SV=2	PI4KA	1.80487	0.000622932	Up
A0A140T899	Translocator protein OS=Bos taurus OX=9913 GN=TSPO PE=3 SV=1	TSPO	2.38571	0.000104058	Up
A0A3Q1LFG8	F-actin-capping protein subunit alpha OS=Bos taurus OX=9913 GN=CAPZA1 PE=1 SV=1	CAPZA1	1.602	0.000312283	Up
A0A3Q1LFL7	Apoptotic protease-activating factor 1 OS=Bos taurus OX=9913 GN=APAF1 PE=4 SV=1	APAF1	1.97464	1.51055e-05	Up
A0A3Q1LFQ2	Tropomyosin alpha-3 chain OS=Bos taurus OX=9913 PE=3 SV=1	--	1.62769	0.00382114	Up
A0A3Q1LFQ5	Rho guanine nucleotide exchange factor 1 OS=Bos taurus OX=9913 GN=ARHGEF1 PE=4 SV=1	ARHGEF1	1.7073	2.39489e-05	Up
A0A3Q1LGS4	Nuclear factor NF-kappa-B p105 subunit OS=Bos taurus OX=9913 GN=NFKB1 PE=4 SV=1	NFKB1	1.5981	0.000461401	Up
A0A3Q1LH49	Arf-GAP with coiled-coil, ANK repeat and PH domain-containing protein OS=Bos taurus OX=9913 GN=ACAP2 PE=4 SV=1	ACAP2	2.12641	0.00595446	Up
A0A3Q1LHM2	Voltage-dependent anion-selective channel protein 3 OS=Bos taurus OX=9913 GN=VDAC3 PE=3 SV=1	VDAC3	1.55507	0.000292417	Up
A0A3Q1LI03	peptidylprolyl isomerase OS=Bos taurus OX=9913 GN=FKBP11 PE=4 SV=1	FKBP11	1.70769	8.75807e-05	Up
A0A3Q1LIA5	Thromboxane-A synthase OS=Bos taurus OX=9913 GN=TBXAS1 PE=3 SV=1	TBXAS1	1.68806	0.000707238	Up
A0A3Q1LJG2	Ubiquitin-like modifier-activating enzyme ATG7 OS=Bos taurus OX=9913 GN=ATG7 PE=3 SV=1	ATG7	1.59287	0.000834799	Up
A0A3Q1LJH0	Arf-GAP with SH3 domain, ANK repeat and PH domain-containing protein 1 OS=Bos taurus OX=9913 GN=ASAP1 PE=4 SV=1	ASAP1	1.86405	1.67272e-05	Up
A0A3Q1LK16	Phosphorylase b kinase regulatory subunit OS=Bos taurus OX=9913 GN=PHKB PE=3 SV=1	PHKB	1.54129	0.0287112	Up
A0A3Q1LK48	Cytochrome P450, subfamily IIIA, polypeptide 4 OS=Bos taurus OX=9913 GN=CYP3A74 PE=3 SV=1	CYP3A74	1.67738	0.00092377	Up
A0A3Q1LKJ2	Flotillin OS=Bos taurus OX=9913 GN=FLOT2 PE=3 SV=1	FLOT2	1.98983	9.09872e-08	Up
A0A3Q1LKL7	Adhesion G protein-coupled receptor E5 OS=Bos taurus OX=9913 GN=ADGRE5 PE=4 SV=1	ADGRE5	1.57398	0.000211178	Up
A0A3Q1LKT6	Syntaxin binding protein 5 OS=Bos taurus OX=9913 GN=STXBP5 PE=3 SV=1	STXBP5	1.64793	0.00123873	Up
A0A3Q1LLF0	non-specific serine/threonine protein kinase OS=Bos taurus OX=9913 GN=PIK3R4 PE=4 SV=1	PIK3R4	1.51043	0.00963	Up
A0A3Q1LLL8	RAB20, member RAS onco family OS=Bos taurus OX=9913 GN=RAB20 PE=4 SV=1	RAB20	1.94666	0.000498223	Up
A0A3Q1LM20	Histone H4 OS=Bos taurus OX=9913 GN=LOC112445649 PE=3 SV=1	LOC112445649	1.62844	1.3191e-05	Up
A0A3Q1LMZ8	Septin OS=Bos taurus OX=9913 GN=SEPTIN6 PE=3 SV=1	SEPTIN6	1.89912	2.56596e-05	Up
A0A3Q1LNL9	Septin-5 OS=Bos taurus OX=9913 GN=SEPTIN5 PE=3 SV=1	SEPTIN5	2.10179	0.00555005	Up
A0A3Q1LPF2	Mitogen-activated protein kinase kinase kinase 3 OS=Bos taurus OX=9913 GN=MAP3K3 PE=4 SV=1	MAP3K3	1.51	0.0119807	Up
A0A3Q1LPG3	RAB44, member RAS onco family OS=Bos taurus OX=9913 GN=RAB44 PE=4 SV=1	RAB44	1.8608	4.45191e-06	Up
A0A3Q1LPW8	Transmembrane channel-like protein OS=Bos taurus OX=9913 GN=TMC6 PE=3 SV=1	TMC6	1.90358	0.0249716	Up
A0A3Q1LQ26	Phospholipid-transporting ATPase OS=Bos taurus OX=9913 GN=ATP8A1 PE=3 SV=1	ATP8A1	1.78551	0.000133838	Up
A0A3Q1LQB1	Dynein axonemal heavy chain 11 OS=Bos taurus OX=9913 GN=DNAH11 PE=3 SV=1	DNAH11	1.6126	0.00449442	Up
A0A3Q1LQE4	Integrin beta OS=Bos taurus OX=9913 GN=ITGB2 PE=1 SV=1	ITGB2	2.13825	2.71443e-07	Up
A0A3Q1LQX9	Abl interactor 1 OS=Bos taurus OX=9913 GN=ABI1 PE=1 SV=1	ABI1	1.54584	1.14562e-05	Up
A0A3Q1LR41	Cytokine-like nuclear factor N-PAC OS=Bos taurus OX=9913 GN=GLYR1 PE=3 SV=1	GLYR1	1.56076	0.00736403	Up
A0A3Q1LR66	IKAROS family zinc finger 1 OS=Bos taurus OX=9913 GN=IKZF1 PE=4 SV=1	IKZF1	2.12332	0.000254644	Up
A0A3Q1LR77	Calcium uniporter protein OS=Bos taurus OX=9913 GN=MCU PE=3 SV=1	MCU	1.64706	0.00331892	Up
A0A3Q1LRE7	GTP-binding protein 1 OS=Bos taurus OX=9913 GN=GTPBP1 PE=4 SV=1	GTPBP1	2.17105	0.000316796	Up
A0A3Q1LRN3	Oxysterol-binding protein OS=Bos taurus OX=9913 GN=OSBPL8 PE=3 SV=1	OSBPL8	1.9832	0.00507144	Up
A0A3Q1LRW2	Phosphatase and actin regulator OS=Bos taurus OX=9913 GN=PHACTR2 PE=3 SV=1	PHACTR2	1.65566	0.00713332	Up
A0A3Q1LTY4	WAP domain-containing protein OS=Bos taurus OX=9913 PE=4 SV=1	--	1.7379	0.000265612	Up
A0A3Q1LUK6	V-type proton ATPase subunit d 1 OS=Bos taurus OX=9913 GN=ATP6V0D1 PE=3 SV=1	ATP6V0D1	1.55625	8.1184e-05	Up
A0A3Q1LUW4	A-kinase anchoring protein 13 OS=Bos taurus OX=9913 GN=AKAP13 PE=4 SV=1	AKAP13	1.57057	0.000257804	Up
A0A3Q1LVA6	Sialic acid-binding Ig-like lectin 5 OS=Bos taurus OX=9913 GN=SIGLEC5 PE=4 SV=1	SIGLEC5	1.82262	0.00142679	Up
A0A3Q1LVE3	Leukocyte surface antigen CD47 OS=Bos taurus OX=9913 GN=CD47 PE=4 SV=1	CD47	1.58593	0.000169557	Up
A0A3Q1LVN5	RNA helicase OS=Bos taurus OX=9913 GN=DDX42 PE=4 SV=1	DDX42	1.80223	0.0022633	Up
A0A3Q1LWS9	High mobility group nucleosome binding domain 5 OS=Bos taurus OX=9913 GN=HMGN5 PE=1 SV=1	HMGN5	1.76431	0.000645857	Up
A0A3Q1LXI8	Transmembrane p24 trafficking protein 3 OS=Bos taurus OX=9913 GN=TMED3 PE=3 SV=1	TMED3	1.6939	0.00030808	Up
A0A3Q1LY89	Myelin expression factor 2 OS=Bos taurus OX=9913 GN=MYEF2 PE=4 SV=1	MYEF2	2.37122	0.000175658	Up
A0A3Q1LYP5	IQ motif and Sec7 domain ArfGEF 1 OS=Bos taurus OX=9913 GN=IQSEC1 PE=3 SV=1	IQSEC1	2.05167	0.0392974	Up
A0A3Q1LYU9	non-specific serine/threonine protein kinase OS=Bos taurus OX=9913 GN=CSNK1G1 PE=3 SV=1	CSNK1G1	1.82461	0.000648641	Up
A0A3Q1LYZ3	RILP-like protein 1 OS=Bos taurus OX=9913 GN=RILPL1 PE=4 SV=1	RILPL1	1.53241	0.00170303	Up
A0A3Q1LZC0	glycerol kinase OS=Bos taurus OX=9913 GN=GK PE=3 SV=1	GK	1.62814	0.0139659	Up
A0A3Q1LZT3	VWFA domain-containing protein OS=Bos taurus OX=9913 GN=ITGAX PE=3 SV=1	ITGAX	1.66334	5.44855e-05	Up
A0A3Q1M010	UTP--glucose-1-phosphate uridylyltransferase OS=Bos taurus OX=9913 GN=UGP2 PE=1 SV=1	UGP2	1.59672	5.97234e-05	Up
A0A3Q1M0B4	Protein tyrosine phosphatase non-receptor type 12 OS=Bos taurus OX=9913 GN=PTPN12 PE=4 SV=1	PTPN12	1.77728	0.000103926	Up
A0A3Q1M0B7	Serine/threonine-protein phosphatase OS=Bos taurus OX=9913 GN=PPP3CB PE=3 SV=1	PPP3CB	2.02366	0.0221746	Up
A0A3Q1M104	Phosphorylase b kinase regulatory subunit OS=Bos taurus OX=9913 GN=PHKA2 PE=3 SV=1	PHKA2	1.89806	0.0059865	Up
A0A3Q1M1E4	Adhesion G protein-coupled receptor E1 OS=Bos taurus OX=9913 GN=ADGRE1 PE=3 SV=1	ADGRE1	1.78555	3.63342e-05	Up
A0A3Q1M1X1	Paxillin OS=Bos taurus OX=9913 GN=PXN PE=1 SV=1	PXN	1.70662	0.000366667	Up
A0A3Q1M1Y6	Parvin gamma OS=Bos taurus OX=9913 GN=PARVG PE=3 SV=1	PARVG	1.66778	0.000155685	Up
A0A3Q1M2I7	Integrin-linked kinase-associated serine/threonine phosphatase 2C OS=Bos taurus OX=9913 GN=ILKAP PE=3 SV=1	ILKAP	1.93266	0.00323023	Up
A0A3Q1M2U1	Coiled-coil domain containing 88B OS=Bos taurus OX=9913 GN=CCDC88B PE=4 SV=1	CCDC88B	1.87534	2.00303e-05	Up
A0A3Q1M2W3	Voltage-gated hydrogen channel 1 OS=Bos taurus OX=9913 GN=HVCN1 PE=3 SV=1	HVCN1	1.85201	8.44635e-05	Up
A0A3Q1M2Y5	Protein tweety homolog OS=Bos taurus OX=9913 GN=TTYH3 PE=3 SV=1	TTYH3	2.90797	0.0231433	Up
A0A3Q1M3S0	Beta-1,4-galactosyltransferase OS=Bos taurus OX=9913 GN=B4GALT5 PE=3 SV=1	B4GALT5	1.62174	0.000119457	Up
A0A3Q1M443	Synaptotagmin like 1 OS=Bos taurus OX=9913 GN=SYTL1 PE=4 SV=1	SYTL1	1.61739	9.84406e-05	Up
A0A3Q1M469	Phospholipid-transporting ATPase OS=Bos taurus OX=9913 GN=ATP8B4 PE=3 SV=1	ATP8B4	1.6386	5.61067e-05	Up
A0A3Q1M471	Arylsulfatase A OS=Bos taurus OX=9913 GN=ARSA PE=3 SV=1	ARSA	1.62639	0.000150647	Up
A0A3Q1M4L2	Myelin basic protein OS=Bos taurus OX=9913 GN=MBP PE=3 SV=1	MBP	1.69278	0.00146582	Up
A0A3Q1M588	Histone domain-containing protein OS=Bos taurus OX=9913 PE=3 SV=1	--	1.85989	0.000212937	Up
A0A3Q1M5U4	Myosin XVB OS=Bos taurus OX=9913 PE=3 SV=1	--	1.61074	0.0108044	Up
A0A3Q1M618	6-phosphofructo-2-kinase/fructose-2,6-biphosphatase 4 OS=Bos taurus OX=9913 GN=PFKFB4 PE=3 SV=1	PFKFB4	1.7729	0.00385652	Up
A0A3Q1M6W5	Formin like 1 OS=Bos taurus OX=9913 GN=FMNL1 PE=3 SV=1	FMNL1	1.84803	5.40101e-06	Up
A0A3Q1M723	AMP deaminase OS=Bos taurus OX=9913 GN=AMPD2 PE=3 SV=1	AMPD2	2.01992	4.83988e-05	Up
A0A3Q1M7L4	F-actin monooxygenase OS=Bos taurus OX=9913 GN=MICAL1 PE=3 SV=1	MICAL1	1.61453	9.03196e-06	Up
A0A3Q1M839	SH3 domain containing kinase binding protein 1 OS=Bos taurus OX=9913 GN=SH3KBP1 PE=4 SV=1	SH3KBP1	1.60871	2.43374e-05	Up
A0A3Q1M864	GRB2 associated binding protein 2 OS=Bos taurus OX=9913 GN=GAB2 PE=3 SV=1	GAB2	1.60859	0.0150563	Up
A0A3Q1M8N1	TLE family member 3, transcriptional corepressor OS=Bos taurus OX=9913 GN=TLE3 PE=3 SV=1	TLE3	1.59734	0.0138484	Up
A0A3Q1M9L1	Arf-GAP with coiled-coil, ANK repeat and PH domain-containing protein OS=Bos taurus OX=9913 GN=KCTD11 PE=4 SV=1	KCTD11	2.2276	0.000225893	Up
A0A3Q1M9S4	non-specific serine/threonine protein kinase OS=Bos taurus OX=9913 GN=MAPKAPK3 PE=3 SV=1	MAPKAPK3	1.51122	0.000675642	Up
A0A3Q1MA21	Protein VAC14 homolog OS=Bos taurus OX=9913 GN=VAC14 PE=3 SV=1	VAC14	1.66798	1.18465e-05	Up
A0A3Q1MA43	Interferon induced transmembrane protein 1 (9-27) OS=Bos taurus OX=9913 GN=IFITM1 PE=3 SV=1	IFITM1	2.21834	4.56445e-06	Up
A0A3Q1MB94	Apolipoprotein L3 OS=Bos taurus OX=9913 GN=LOC518495 PE=3 SV=1	LOC518495	2.02868	0.00855289	Up
A0A3Q1MB98	Haptoglobin OS=Bos taurus OX=9913 GN=HP PE=3 SV=1	HP	2.0099	7.69829e-07	Up
A0A3Q1MBJ3	Phosphatidylinositol 4-kinase type 2 OS=Bos taurus OX=9913 GN=PI4K2A PE=3 SV=1	PI4K2A	1.54885	0.00554517	Up
A0A3Q1MBN5	Histone H2B OS=Bos taurus OX=9913 PE=3 SV=1	--	1.83138	0.000115132	Up
A0A3Q1MBS7	RAB6A, member RAS onco family OS=Bos taurus OX=9913 GN=RAB6A PE=4 SV=1	RAB6A	1.54843	4.73349e-05	Up
A0A3Q1MDG4	N-acylglucosamine 2-epimerase OS=Bos taurus OX=9913 GN=RENBP PE=3 SV=1	RENBP	1.61633	0.000390844	Up
A0A3Q1MDT2	Arginase OS=Bos taurus OX=9913 GN=ARG2 PE=3 SV=1	ARG2	1.79851	0.00754656	Up
A0A3Q1MDX5	Syntaxin 6 OS=Bos taurus OX=9913 GN=STX6 PE=3 SV=1	STX6	1.5826	0.000772253	Up
A0A3Q1ME04	F-box only protein 6 OS=Bos taurus OX=9913 GN=FBXO6 PE=4 SV=1	FBXO6	3.28771	0.0357424	Up
A0A3Q1MEH4	Septin OS=Bos taurus OX=9913 GN=SEPTIN5 PE=3 SV=1	SEPTIN5	1.82943	0.00173426	Up
A0A3Q1MFC3	Protein S100 OS=Bos taurus OX=9913 GN=S100A11 PE=1 SV=1	S100A11	1.66058	0.000169016	Up
A0A3Q1MG90	Striatin 4 OS=Bos taurus OX=9913 GN=STRN4 PE=3 SV=1	STRN4	1.51193	0.0231107	Up
A0A3Q1MGV4	Interferon regulatory factor 5 OS=Bos taurus OX=9913 GN=IRF5 PE=3 SV=1	IRF5	1.56261	0.000164197	Up
A0A3Q1MGZ4	Triokinase/FMN cyclase OS=Bos taurus OX=9913 GN=TKFC PE=4 SV=1	TKFC	1.50896	5.26912e-06	Up
A0A3Q1MH07	Semaphorin-4A OS=Bos taurus OX=9913 GN=SEMA4A PE=3 SV=1	SEMA4A	1.66286	0.00467847	Up
A0A3Q1MHH4	Bromodomain containing 4 OS=Bos taurus OX=9913 GN=BRD4 PE=4 SV=1	BRD4	1.66951	6.86022e-06	Up
A0A3Q1MHN9	C-X-C chemokine receptor type 2 OS=Bos taurus OX=9913 GN=CXCR2 PE=3 SV=1	CXCR2	1.94837	3.99048e-06	Up
A0A3Q1MHU3	Engulfment and cell motility 1 OS=Bos taurus OX=9913 GN=ELMO1 PE=4 SV=1	ELMO1	1.95913	1.16649e-06	Up
A0A3Q1MI74	MYC associated zinc finger protein OS=Bos taurus OX=9913 GN=MAZ PE=4 SV=1	MAZ	1.59232	0.00292284	Up
A0A3Q1MJ46	Thymosin beta OS=Bos taurus OX=9913 PE=3 SV=1	--	1.69657	0.000745646	Up
A0A3Q1MJV3	Cohesin subunit SA OS=Bos taurus OX=9913 GN=STAG2 PE=3 SV=1	STAG2	1.59887	0.000649277	Up
A0A3Q1MJZ8	Spi-1 proto-onco OS=Bos taurus OX=9913 GN=SPI1 PE=3 SV=1	SPI1	2.09394	0.00909755	Up
A0A3Q1MK52	Trafficking protein particle complex subunit 12 OS=Bos taurus OX=9913 GN=TRAPPC12 PE=4 SV=1	TRAPPC12	2.14266	0.00723736	Up
A0A3Q1MK80	Glia maturation factor OS=Bos taurus OX=9913 GN=GMFG PE=1 SV=1	GMFG	1.94506	0.000275908	Up
A0A3Q1MKI4	Neutrophil cytosolic factor 4 OS=Bos taurus OX=9913 GN=NCF4 PE=4 SV=1	NCF4	2.05206	8.97803e-05	Up
A0A3Q1MKV7	Oxysterol-binding protein OS=Bos taurus OX=9913 GN=OSBPL9 PE=3 SV=1	OSBPL9	1.52918	0.00381187	Up
A0A3Q1MLJ3	6-phosphofructo-2-kinase/fructose-2,6-bisphosphatase 2 OS=Bos taurus OX=9913 GN=PFKFB2 PE=3 SV=1	PFKFB2	1.5656	4.88935e-05	Up
A0A3Q1MLS3	Urokinase-type plasminogen activator OS=Bos taurus OX=9913 GN=PLAU PE=4 SV=1	PLAU	1.51246	4.36318e-05	Up
A0A3Q1MNK0	Diaphanous related formin 2 OS=Bos taurus OX=9913 GN=DIAPH2 PE=4 SV=1	DIAPH2	1.91048	0.000761029	Up
A0A3Q1MP36	Sulfotransferase OS=Bos taurus OX=9913 GN=SULT1C4 PE=3 SV=1	SULT1C4	2.00129	5.07186e-05	Up
A0A3Q1MPD9	Syntaxin 2 OS=Bos taurus OX=9913 GN=STX2 PE=3 SV=1	STX2	1.57873	0.000150973	Up
A0A3Q1MPG8	1,4-alpha-glucan branching enzyme OS=Bos taurus OX=9913 GN=GBE1 PE=1 SV=1	GBE1	1.51733	3.14255e-05	Up
A0A3Q1MPS0	Dynamin-binding protein OS=Bos taurus OX=9913 GN=DNMBP PE=4 SV=1	DNMBP	1.78893	0.00186297	Up
A0A3Q1MQ27	Carcinoembryonic antigen related cell adhesion molecule 1 OS=Bos taurus OX=9913 GN=CEACAM1 PE=4 SV=1	CEACAM1	2.01029	4.54229e-05	Up
A0A3Q1MQH2	Actin-related protein 2/3 complex subunit 3 OS=Bos taurus OX=9913 GN=ARPC3 PE=1 SV=1	ARPC3	1.88684	3.0474e-05	Up
A0A3Q1MRR8	Diaphanous related formin 2 OS=Bos taurus OX=9913 GN=DIAPH2 PE=4 SV=1	DIAPH2	1.81708	0.01505	Up
A0A3Q1MSA5	VPS26, retromer complex component B OS=Bos taurus OX=9913 GN=VPS26B PE=3 SV=1	VPS26B	1.65522	0.0138832	Up
A0A3Q1MTP9	Calcium-transporting ATPase OS=Bos taurus OX=9913 GN=ATP2A3 PE=3 SV=1	ATP2A3	1.51163	8.62803e-06	Up
A0A3Q1MTV4	Glycerol-3-phosphate dehydrogenase OS=Bos taurus OX=9913 GN=GPD2 PE=3 SV=1	GPD2	1.517	1.32261e-05	Up
A0A3Q1MTW8	Neutrophil cytosol factor 2 OS=Bos taurus OX=9913 GN=NCF2 PE=3 SV=1	NCF2	2.04828	2.10507e-05	Up
A0A3Q1MVY3	Tumor necrosis factor receptor superfamily member 6 OS=Bos taurus OX=9913 GN=FAS PE=4 SV=1	FAS	2.01416	0.000328702	Up
A0A3Q1MWX6	Regulation of nuclear pre-mRNA domain-containing protein OS=Bos taurus OX=9913 GN=RPRD1B PE=3 SV=1	RPRD1B	1.53732	0.00111183	Up
A0A3Q1N041	glycerophosphocholine phosphodiesterase OS=Bos taurus OX=9913 GN=GPCPD1 PE=3 SV=1	GPCPD1	1.89357	0.000129868	Up
A0A3Q1N0B0	Histone H2A OS=Bos taurus OX=9913 GN=H2AZ2 PE=3 SV=1	H2AZ2	1.53942	5.41795e-05	Up
A0A3Q1N4X6	Tyrosine-protein kinase OS=Bos taurus OX=9913 GN=BTK PE=3 SV=1	BTK	1.84566	8.76309e-05	Up
A0A3Q1N5S3	Nicotinate phosphoribosyltransferase OS=Bos taurus OX=9913 GN=NAPRT PE=3 SV=1	NAPRT	1.59833	8.45733e-05	Up
A0A3Q1N8M7	Exocyst complex component 5 OS=Bos taurus OX=9913 GN=EXOC5 PE=3 SV=1	EXOC5	3.05178	0.0138281	Up
A0A3Q1NAH0	L-methionine (R)-S-oxide reductase OS=Bos taurus OX=9913 GN=MSRB1 PE=3 SV=1	MSRB1	2.41943	0.000283628	Up
A0A3Q1NDE1	Adducin 3 OS=Bos taurus OX=9913 GN=ADD3 PE=3 SV=1	ADD3	1.69469	3.81482e-05	Up
A0A3Q1NDL5	Small VCP/p97-interacting protein OS=Bos taurus OX=9913 GN=SVIP PE=4 SV=1	SVIP	1.55557	0.00423997	Up
A0A3Q1NH28	OTU deubiquitinase with linear linkage specificity OS=Bos taurus OX=9913 GN=OTULIN PE=3 SV=1	OTULIN	1.63436	0.00228015	Up
A0A3Q1NJE9	Cell cycle control protein OS=Bos taurus OX=9913 GN=TMEM30A PE=3 SV=1	TMEM30A	1.74629	3.25112e-05	Up
A0A3Q1NKZ8	ADAM metallopeptidase domain 8 OS=Bos taurus OX=9913 GN=ADAM8 PE=4 SV=1	ADAM8	1.62944	5.09282e-05	Up
A0A3S5ZPJ1	TBC1 domain family member 10C OS=Bos taurus OX=9913 GN=TBC1D10C PE=4 SV=1	TBC1D10C	1.7891	0.000150891	Up
A0A3S5ZPM3	6-phosphogluconate dehydrogenase, decarboxylating OS=Bos taurus OX=9913 GN=PGD PE=1 SV=1	PGD	1.61156	1.16901e-05	Up
A0A452DIB6	Actin-related protein 2/3 complex subunit 4 OS=Bos taurus OX=9913 GN=ARPC4 PE=3 SV=1	ARPC4	1.62738	9.00718e-05	Up
A0A452DII2	CYFIP-related Rac1 interactor A OS=Bos taurus OX=9913 GN=CYRIA PE=3 SV=1	CYRIA	1.6041	4.05718e-05	Up
A0A452DIK9	Arachidonate 5-lipoxygenase-activating protein OS=Bos taurus OX=9913 GN=ALOX5AP PE=3 SV=1	ALOX5AP	1.84315	5.49128e-06	Up
A0A452DIN2	Cathelicidin-5 OS=Bos taurus OX=9913 GN=CATHL5 PE=3 SV=1	CATHL5	2.35347	3.28387e-05	Up
A0A452DIQ2	Glutamine-dependent NAD(+) synthetase OS=Bos taurus OX=9913 GN=NADSYN1 PE=3 SV=1	NADSYN1	1.79689	1.56322e-05	Up
A0A452DIS6	Rho GDP-dissociation inhibitor 2 OS=Bos taurus OX=9913 GN=ARHGDIB PE=3 SV=1	ARHGDIB	1.81915	7.15877e-06	Up
A0A452DJ53	Sorting nexin-27 OS=Bos taurus OX=9913 GN=SNX27 PE=4 SV=1	SNX27	1.68234	0.000934798	Up
A0A452DJK3	Histone H2B OS=Bos taurus OX=9913 GN=H2BC18 PE=3 SV=1	H2BC18	1.79871	0.000303076	Up
A0JN72	Chemokine (C-C motif) receptor 1 OS=Bos taurus OX=9913 GN=CCR1 PE=2 SV=1	CCR1	2.49767	3.64794e-05	Up
A0JNA1	Sphingosine-1-phosphate phosphatase 1 OS=Bos taurus OX=9913 GN=SGPP1 PE=2 SV=1	SGPP1	2.20869	0.000388268	Up
A0JNL5	Lymphocyte antigen 6 complex locus protein G6c OS=Bos taurus OX=9913 GN=LY6G6C PE=2 SV=1	LY6G6C	1.98106	2.63782e-05	Up
A1L4Z7	Oxidised low density lipoprotein (Lectin-like) receptor 1 OS=Bos taurus OX=9913 GN=OLR1 PE=2 SV=1	OLR1	1.79534	0.00011161	Up
A4FUD7	RAB33B protein OS=Bos taurus OX=9913 GN=RAB33B PE=2 SV=1	RAB33B	1.6553	0.000805598	Up
A4FV18	GEM interacting protein OS=Bos taurus OX=9913 GN=GMIP PE=2 SV=1	GMIP	1.69667	5.42338e-05	Up
A4IF69	NHL repeat-containing protein 2 OS=Bos taurus OX=9913 GN=NHLRC2 PE=2 SV=1	NHLRC2	1.5397	0.00016018	Up
A5D7P1	Ribulose-phosphate 3-epimerase OS=Bos taurus OX=9913 GN=RPE PE=2 SV=1	RPE	1.5414	0.0138423	Up
A5PJH7	LOC788112 protein OS=Bos taurus OX=9913 GN=LOC788112 PE=1 SV=1	LOC788112	1.58645	2.0614e-05	Up
A5PJQ1	DEK protein OS=Bos taurus OX=9913 GN=DEK PE=2 SV=1	DEK	1.76516	0.000416496	Up
A5PJT2	Integrator complex subunit 10 OS=Bos taurus OX=9913 GN=INTS10 PE=2 SV=1	INTS10	1.78433	0.000331425	Up
A5PJY9	CPNE3 protein OS=Bos taurus OX=9913 GN=CPNE3 PE=1 SV=1	CPNE3	1.76777	5.68396e-06	Up
A5PK20	H1.12 linker histone, cluster member OS=Bos taurus OX=9913 GN=H1-12 PE=2 SV=1	H1-12	1.82824	0.000439511	Up
A5PK80	non-specific serine/threonine protein kinase OS=Bos taurus OX=9913 GN=TP53RK PE=2 SV=1	TP53RK	2.53648	0.0163285	Up
A5PKD6	G protein subunit beta 4 OS=Bos taurus OX=9913 GN=GNB4 PE=2 SV=1	GNB4	1.59011	0.000443476	Up
A6H6Z0	GAPT protein OS=Bos taurus OX=9913 GN=GAPT PE=2 SV=1	GAPT	3.07854	7.48559e-05	Up
A6H707	Protein THEM6 OS=Bos taurus OX=9913 GN=THEM6 PE=2 SV=1	THEM6	1.52095	0.025769	Up
A6H743	ZFAND2B protein OS=Bos taurus OX=9913 GN=ZFAND2B PE=2 SV=1	ZFAND2B	2.08249	0.0424186	Up
A6QLE3	Protein numb homolog OS=Bos taurus OX=9913 GN=NUMB PE=2 SV=1	NUMB	1.55575	0.000602717	Up
A6QLP3	E3 ubiquitin-protein ligase PPP1R11 OS=Bos taurus OX=9913 GN=PPP1R11 PE=2 SV=1	PPP1R11	1.87734	0.0213672	Up
A6QLV1	Sad1 and UNC84 domain containing 2 OS=Bos taurus OX=9913 GN=SUN2 PE=2 SV=1	SUN2	1.84997	4.73709e-06	Up
A6QLZ3	ARSB protein OS=Bos taurus OX=9913 GN=ARSB PE=2 SV=1	ARSB	2.46944	8.11461e-06	Up
A6QNZ7	Keratin 10 (Epidermolytic hyperkeratosis; keratosis palmaris et plantaris) OS=Bos taurus OX=9913 GN=KRT10 PE=2 SV=1	KRT10	1.69185	0.000111058	Up
A6QQN6	Acid sphingomyelinase-like phosphodiesterase OS=Bos taurus OX=9913 GN=SMPDL3B PE=2 SV=1	SMPDL3B	1.69364	4.54674e-05	Up
A6QQP5	SPN protein OS=Bos taurus OX=9913 GN=SPN PE=2 SV=1	SPN	1.85629	0.000221664	Up
A6QR35	Secretory carrier-associated membrane protein OS=Bos taurus OX=9913 GN=SCAMP2 PE=1 SV=1	SCAMP2	1.73426	0.000115885	Up
A7E328	NAD(P)(+)--arginine ADP-ribosyltransferase OS=Bos taurus OX=9913 GN=ART5 PE=2 SV=1	ART5	1.63719	0.00196849	Up
A7YY47	LMNB1 protein OS=Bos taurus OX=9913 GN=LMNB1 PE=1 SV=1	LMNB1	1.52766	1.30255e-06	Up
A7Z014	TKT protein OS=Bos taurus OX=9913 GN=TKT PE=1 SV=1	TKT	1.60017	4.16452e-06	Up
A8E4P3	STOM protein OS=Bos taurus OX=9913 GN=STOM PE=1 SV=1	STOM	2.24649	5.15353e-07	Up
A8E660	NUDT7 protein OS=Bos taurus OX=9913 GN=NUDT7 PE=2 SV=1	NUDT7	2.11125	0.00382868	Up
B2BBK0	TYRO protein tyrosine kinase-binding protein OS=Bos taurus OX=9913 GN=TYROBP PE=3 SV=1	TYROBP	1.74834	0.00503501	Up
E1B6Z6	Lipocalin 2 OS=Bos taurus OX=9913 GN=LCN2 PE=1 SV=2	LCN2	1.73745	1.14773e-07	Up
E1B770	Lysophosphatidylcholine acyltransferase 2 OS=Bos taurus OX=9913 GN=LPCAT2 PE=3 SV=2	LPCAT2	2.16842	9.10285e-06	Up
E1B828	LEM domain nuclear envelope protein 2 OS=Bos taurus OX=9913 GN=LEMD2 PE=4 SV=1	LEMD2	1.66218	0.000783032	Up
E1B8X4	NEDD8-activating enzyme E1 regulatory subunit OS=Bos taurus OX=9913 GN=NAE1 PE=3 SV=1	NAE1	1.5272	0.000486266	Up
E1B970	Golgin A3 OS=Bos taurus OX=9913 GN=GOLGA3 PE=4 SV=1	GOLGA3	2.17937	0.00157477	Up
E1BA23	AMP deaminase OS=Bos taurus OX=9913 GN=AMPD3 PE=3 SV=3	AMPD3	1.88032	8.48816e-05	Up
E1BAD2	Peptidase S1 domain-containing protein OS=Bos taurus OX=9913 GN=LOC505658 PE=4 SV=2	LOC505658	1.83902	7.04735e-06	Up
E1BC59	Protein phosphatase 1 regulatory subunit OS=Bos taurus OX=9913 GN=PPP1R12A PE=4 SV=3	PPP1R12A	1.51929	0.00066657	Up
E1BCF2	Cytokine receptor like factor 3 OS=Bos taurus OX=9913 GN=CRLF3 PE=4 SV=2	CRLF3	1.7168	0.000908543	Up
E1BCH7	MAPK interacting serine/threonine kinase 2 OS=Bos taurus OX=9913 GN=MKNK2 PE=3 SV=1	MKNK2	2.3609	0.0464349	Up
E1BF48	CD177 molecule OS=Bos taurus OX=9913 GN=CD177 PE=1 SV=3	CD177	1.69289	0.000466485	Up
E1BFU9	DENN domain containing 1C OS=Bos taurus OX=9913 GN=DENND1C PE=4 SV=1	DENND1C	1.71255	0.000326072	Up
E1BFX4	N-sulfoglucosamine sulfohydrolase OS=Bos taurus OX=9913 GN=SGSH PE=3 SV=1	SGSH	1.58545	0.02033	Up
E1BGZ3	AT-rich interaction domain 3A OS=Bos taurus OX=9913 GN=ARID3A PE=4 SV=3	ARID3A	1.7856	0.000415904	Up
E1BI70	Rho GTPase activating protein 45 OS=Bos taurus OX=9913 GN=ARHGAP45 PE=1 SV=3	ARHGAP45	1.96598	2.60868e-06	Up
E1BK38	ATP binding cassette subfamily A member 13 OS=Bos taurus OX=9913 GN=ABCA13 PE=4 SV=3	ABCA13	1.94446	0.00118368	Up
E1BKQ6	Myosin XVIIIA OS=Bos taurus OX=9913 GN=MYO18A PE=3 SV=3	MYO18A	1.75854	5.3117e-05	Up
E1BLP0	PML-RARA regulated adaptor molecule 1 OS=Bos taurus OX=9913 GN=PRAM1 PE=4 SV=3	PRAM1	1.80213	1.60781e-06	Up
E1BN78	Thymocyte selection associated family member 2 OS=Bos taurus OX=9913 GN=THEMIS2 PE=3 SV=2	THEMIS2	1.81736	3.781e-05	Up
E1BNA6	Dedicator of cytokinesis 8 OS=Bos taurus OX=9913 GN=DOCK8 PE=3 SV=2	DOCK8	1.91869	1.82333e-05	Up
E1BNE5	RAB11 family interacting protein 5 OS=Bos taurus OX=9913 GN=RAB11FIP5 PE=4 SV=3	RAB11FIP5	1.71628	0.00169425	Up
E1BNL9	C-type lectin domain containing 5A OS=Bos taurus OX=9913 GN=CLEC5A PE=4 SV=2	CLEC5A	2.09018	2.91759e-06	Up
E1BNM5	Interferon stimulated exonuclease 20 OS=Bos taurus OX=9913 GN=ISG20 PE=4 SV=1	ISG20	2.05354	3.41593e-05	Up
E1BNQ1	PEAK family member 3 OS=Bos taurus OX=9913 GN=PEAK3 PE=4 SV=1	PEAK3	2.20608	0.000159728	Up
F1MB15	Fibrous sheath interacting protein 2 OS=Bos taurus OX=9913 GN=FSIP2 PE=4 SV=3	FSIP2	1.57233	0.0144351	Up
F1MC39	Stromal antigen 1 OS=Bos taurus OX=9913 GN=STAG1 PE=3 SV=3	STAG1	2.85499	0.00294666	Up
F1MEL7	Refilin B OS=Bos taurus OX=9913 GN=RFLNB PE=3 SV=3	RFLNB	1.65711	0.000190125	Up
F1MF12	RING-type E3 ubiquitin transferase OS=Bos taurus OX=9913 GN=MKRN1 PE=4 SV=3	MKRN1	2.35641	0.0020481	Up
F1MG16	Ig-like domain-containing protein OS=Bos taurus OX=9913 GN=CD300LF PE=4 SV=3	CD300LF	2.34679	0.00174896	Up
F1MGC2	Ribonuclease A family member 2 OS=Bos taurus OX=9913 GN=RNASE2 PE=3 SV=3	RNASE2	8.04276	1.47806e-06	Up
F1MGS0	WW domain containing adaptor with coiled-coil OS=Bos taurus OX=9913 GN=WAC PE=4 SV=3	WAC	1.72025	0.00133424	Up
F1MJH6	REL proto-onco, NF-kB subunit OS=Bos taurus OX=9913 GN=REL PE=4 SV=3	REL	1.65104	0.000351127	Up
F1MJU5	Ig-like domain-containing protein OS=Bos taurus OX=9913 GN=BOLA-DRB3 PE=1 SV=2	BOLA-DRB3	1.64054	0.000188548	Up
F1MLQ1	Histone H2A OS=Bos taurus OX=9913 GN=LOC524236 PE=3 SV=2	LOC524236	2.17973	0.0272343	Up
F1MM71	Interferon induced protein with tetratricopeptide repeats 1 OS=Bos taurus OX=9913 GN=IFIT1 PE=4 SV=3	IFIT1	1.61398	4.01535e-06	Up
F1MMC7	Myosin IF OS=Bos taurus OX=9913 GN=MYO1F PE=3 SV=2	MYO1F	1.87964	1.81957e-06	Up
F1MMU4	H1.10 linker histone OS=Bos taurus OX=9913 GN=H1-10 PE=1 SV=2	H1-10	1.61514	0.00344568	Up
F1MN89	Adhesion G protein-coupled receptor G3 OS=Bos taurus OX=9913 GN=ADGRG3 PE=4 SV=3	ADGRG3	2.04643	0.00128333	Up
F1MNI4	RAB5B, member RAS onco family OS=Bos taurus OX=9913 GN=RAB5B PE=1 SV=2	RAB5B	1.56469	5.54016e-05	Up
F1MNS9	Protein phosphatase 1 regulatory subunit OS=Bos taurus OX=9913 GN=PPP1R3D PE=4 SV=2	PPP1R3D	1.84668	0.00109594	Up
F1MPW7	Nucleoporin 210 OS=Bos taurus OX=9913 GN=NUP210 PE=3 SV=3	NUP210	1.55729	0.0022616	Up
F1MQF0	Intercellular adhesion molecule 3 OS=Bos taurus OX=9913 GN=ICAM3 PE=3 SV=1	ICAM3	1.93528	1.14068e-06	Up
F1MQW8	Interferon induced protein with tetratricopeptide repeats 2 OS=Bos taurus OX=9913 GN=IFIT2 PE=4 SV=3	IFIT2	1.97977	0.00526004	Up
F1MSA1	Palmitoyl-protein thioesterase 1 OS=Bos taurus OX=9913 GN=PPT1 PE=3 SV=3	PPT1	1.88652	0.00201191	Up
F1MSQ9	Thymopoietin OS=Bos taurus OX=9913 GN=TMPO PE=1 SV=1	TMPO	1.72716	0.00160566	Up
F1MU30	TBC1 domain family member 23 OS=Bos taurus OX=9913 GN=TBC1D23 PE=4 SV=3	TBC1D23	1.57007	0.00177616	Up
F1MU85	BRO1 domain-containing protein BROX OS=Bos taurus OX=9913 GN=BROX PE=3 SV=2	BROX	1.71192	0.00473314	Up
F1MUU5	NLR family member X1 OS=Bos taurus OX=9913 GN=NLRX1 PE=4 SV=2	NLRX1	1.71911	1.34135e-05	Up
F1MVJ8	Olfactomedin 4 OS=Bos taurus OX=9913 GN=OLFM4 PE=4 SV=2	OLFM4	2.2111	1.22623e-05	Up
F1MWM8	Mannose receptor C-type 1 OS=Bos taurus OX=9913 GN=MRC1 PE=4 SV=3	MRC1	2.11819	0.000310279	Up
F1MWT0	alpha-mannosidase OS=Bos taurus OX=9913 GN=MAN2C1 PE=3 SV=2	MAN2C1	1.81214	0.00307804	Up
F1MX60	Cytoplasmic FMR1-interacting protein OS=Bos taurus OX=9913 GN=CYFIP2 PE=3 SV=3	CYFIP2	1.69555	3.33472e-06	Up
F1MYQ7	FRY microtubule binding protein OS=Bos taurus OX=9913 GN=FRY PE=4 SV=3	FRY	1.66333	0.000979985	Up
F1N085	3'-phosphoadenosine 5'-phosphosulfate synthase 2 OS=Bos taurus OX=9913 GN=PAPSS2 PE=3 SV=3	PAPSS2	1.76271	6.11362e-05	Up
F1N0Y0	Uridine phosphorylase OS=Bos taurus OX=9913 GN=UPP1 PE=1 SV=2	UPP1	2.40317	4.60059e-07	Up
F1N322	Nischarin OS=Bos taurus OX=9913 GN=NISCH PE=4 SV=3	NISCH	1.99357	0.000490932	Up
F1N422	Ubiquitin carboxyl-terminal hydrolase OS=Bos taurus OX=9913 GN=MINDY1 PE=3 SV=1	MINDY1	1.73938	2.38179e-05	Up
F1N545	Ankyrin repeat domain 13A OS=Bos taurus OX=9913 GN=ANKRD13A PE=4 SV=3	ANKRD13A	1.69728	0.000296501	Up
F1N680	CKLF like MARVEL transmembrane domain containing 6 OS=Bos taurus OX=9913 GN=CMTM6 PE=4 SV=2	CMTM6	2.59082	0.000590435	Up
F1N7G0	Heteroous nuclear ribonucleoprotein L like OS=Bos taurus OX=9913 GN=HNRNPLL PE=4 SV=2	HNRNPLL	1.75078	0.0026831	Up
F2Z4I5	ADP-ribosylation factor-like protein 8B OS=Bos taurus OX=9913 GN=ARL8B PE=3 SV=1	ARL8B	1.55054	5.57036e-06	Up
G3MWV5	H1.4 linker histone, cluster member OS=Bos taurus OX=9913 GN=H1-4 PE=3 SV=2	H1-4	1.59226	2.64703e-06	Up
G3MXC8	Actin-related protein 2/3 complex subunit 5 OS=Bos taurus OX=9913 GN=ARPC5 PE=1 SV=1	ARPC5	1.71825	6.81268e-05	Up
G3MXK8	Proteinase 3 OS=Bos taurus OX=9913 GN=PRTN3 PE=1 SV=2	PRTN3	1.77471	4.95548e-06	Up
G3MZ52	CGG triplet repeat binding protein 1 OS=Bos taurus OX=9913 GN=CGGBP1 PE=4 SV=1	CGGBP1	1.67092	0.0140295	Up
G3MZZ6	Protein-L-isoaspartate O-methyltransferase OS=Bos taurus OX=9913 GN=PCMT1 PE=3 SV=2	PCMT1	1.64734	7.37931e-05	Up
G3N0F3	Histone domain-containing protein OS=Bos taurus OX=9913 PE=3 SV=2	--	1.76671	0.000719466	Up
G3N166	Pre-mRNA-splicing factor 38B OS=Bos taurus OX=9913 GN=PRPF38B PE=3 SV=1	PRPF38B	1.83879	0.00106625	Up
G3N3L9	Histone domain-containing protein OS=Bos taurus OX=9913 GN=LOC613363 PE=3 SV=1	LOC613363	1.85207	0.000889208	Up
G3N3Y2	Proline dehydrogenase OS=Bos taurus OX=9913 GN=PRODH PE=3 SV=2	PRODH	1.70239	0.0092427	Up
G3X721	Stromal interaction molecule 1 OS=Bos taurus OX=9913 GN=STIM1 PE=4 SV=1	STIM1	2.01665	0.00436289	Up
G3X7E1	Histone deacetylase complex subunit SAP18 OS=Bos taurus OX=9913 GN=SAP18 PE=3 SV=1	SAP18	1.53296	0.000774921	Up
G5E538	Adhesion G protein-coupled receptor E3 OS=Bos taurus OX=9913 GN=ADGRE3 PE=4 SV=2	ADGRE3	2.20948	8.72111e-06	Up
G5E541	protein-tyrosine-phosphatase OS=Bos taurus OX=9913 GN=PTPN7 PE=4 SV=1	PTPN7	2.17972	1.58154e-06	Up
G5E589	Proteasome subunit beta OS=Bos taurus OX=9913 GN=PSMB1 PE=3 SV=1	PSMB1	2.00856	8.91789e-05	Up
G5E5C8	Transaldolase OS=Bos taurus OX=9913 GN=TALDO1 PE=1 SV=1	TALDO1	1.79019	2.18117e-05	Up
O02775	Enteric beta-defensin OS=Bos taurus OX=9913 GN=EBD PE=2 SV=1	EBD	2.42513	0.00705604	Up
Q08D76	Uncharacterized protein MGC151567 OS=Bos taurus OX=9913 GN=VSIR PE=2 SV=1	VSIR	1.94771	2.57802e-05	Up
Q08DC2	RAB31, member RAS onco family OS=Bos taurus OX=9913 GN=RAB31 PE=2 SV=1	RAB31	2.03542	2.06808e-06	Up
Q08DQ6	Zyxin OS=Bos taurus OX=9913 GN=ZYX PE=1 SV=1	ZYX	1.75493	2.39672e-05	Up
Q08DS6	Lymphocyte cytosolic protein 2 OS=Bos taurus OX=9913 GN=LCP2 PE=2 SV=1	LCP2	1.84262	3.80263e-05	Up
Q08DW1	RAB9A, member RAS onco family OS=Bos taurus OX=9913 GN=RAB9A PE=2 SV=1	RAB9A	1.54199	0.0268483	Up
Q08E48	Interferon-induced protein with tetratricopeptide repeats 3 OS=Bos taurus OX=9913 GN=IFIT3 PE=2 SV=1	IFIT3	1.62148	0.000213803	Up
Q0VC98	GA binding protein transcription factor subunit alpha OS=Bos taurus OX=9913 GN=GABPA PE=2 SV=1	GABPA	1.99915	0.0179627	Up
Q0VCH0	Acidic (Leucine-rich) nuclear phosphoprotein 32 family, member E OS=Bos taurus OX=9913 GN=ANP32E PE=1 SV=1	ANP32E	1.75942	0.00284165	Up
Q0VCQ8	Tumor protein p53-inducible protein 11 OS=Bos taurus OX=9913 GN=TP53I11 PE=2 SV=1	TP53I11	1.88733	0.00160646	Up
Q0VD29	Ras-related GTP-binding protein OS=Bos taurus OX=9913 GN=RRAGC PE=2 SV=1	RRAGC	1.59744	6.45429e-05	Up
Q148C9	Heme-binding protein 1 OS=Bos taurus OX=9913 GN=HEBP1 PE=2 SV=1	HEBP1	1.84271	0.000171209	Up
Q1JPA6	Arylamine N-acetyltransferase 1 OS=Bos taurus OX=9913 GN=NAT1 PE=2 SV=1	NAT1	1.50862	0.0488386	Up
Q1LZA7	LIM domain-containing protein 2 OS=Bos taurus OX=9913 GN=LIMD2 PE=2 SV=1	LIMD2	1.93123	0.000565193	Up
Q2KHZ6	CD48 molecule OS=Bos taurus OX=9913 GN=CD48 PE=2 SV=1	CD48	1.74555	0.00153481	Up
Q2KIC7	Serine/threonine-protein phosphatase OS=Bos taurus OX=9913 GN=PPP6C PE=2 SV=2	PPP6C	1.58237	0.00186512	Up
Q2KIW2	CD68 molecule OS=Bos taurus OX=9913 GN=CD68 PE=2 SV=1	CD68	1.95088	0.00164705	Up
Q2KJ55	Rho GTPase activating protein 25 OS=Bos taurus OX=9913 GN=ARHGAP25 PE=2 SV=1	ARHGAP25	1.7977	6.10329e-06	Up
Q2KJH4	WD repeat-containing protein 1 OS=Bos taurus OX=9913 GN=WDR1 PE=2 SV=3	WDR1	1.65191	1.21534e-06	Up
Q32LM8	Nurim OS=Bos taurus OX=9913 GN=NRM PE=1 SV=1	NRM	1.56529	0.000436156	Up
Q3SZM3	Cytochrome b-245 chaperone 1 OS=Bos taurus OX=9913 GN=CYBC1 PE=2 SV=1	CYBC1	1.66814	8.34897e-06	Up
Q3SZU5	Signal peptidase complex subunit 3 OS=Bos taurus OX=9913 GN=SPCS3 PE=2 SV=1	SPCS3	1.91486	0.00213766	Up
Q3T0J0	3'-phosphoadenosine 5'-phosphosulfate synthase 1 OS=Bos taurus OX=9913 GN=PAPSS1 PE=2 SV=1	PAPSS1	1.52098	0.000929907	Up
Q3T103	CDP-diacylglycerol--inositol 3-phosphatidyltransferase OS=Bos taurus OX=9913 GN=CDIPT PE=2 SV=1	CDIPT	1.61314	0.00072713	Up
Q3ZBK5	Tumor necrosis factor alpha-induced protein 8-like protein 2 OS=Bos taurus OX=9913 GN=TNFAIP8L2 PE=2 SV=1	TNFAIP8L2	1.90912	3.03616e-06	Up
Q3ZCA7	G protein subunit alpha i3 OS=Bos taurus OX=9913 GN=GNAI3 PE=2 SV=1	GNAI3	1.63907	4.72395e-05	Up
Q3ZCL0	Cysteine-rich secretory protein 2 OS=Bos taurus OX=9913 GN=CRISP3 PE=2 SV=1	CRISP3	1.60249	2.0907e-06	Up
Q58CS5	FGD1 family, member 3 OS=Bos taurus OX=9913 GN=FGD3 PE=2 SV=1	FGD3	1.99817	3.236e-05	Up
Q5E9K1	COMM domain-containing protein 5 OS=Bos taurus OX=9913 GN=COMMD5 PE=2 SV=1	COMMD5	1.53518	0.00171724	Up
Q6QRN7	PP1201 protein OS=Bos taurus OX=9913 GN=TMBIM1 PE=2 SV=1	TMBIM1	1.54947	5.73547e-05	Up
Q6Y1E2	Proteolipid protein 2 OS=Bos taurus OX=9913 GN=PLP2 PE=2 SV=1	PLP2	2.0184	0.0136728	Up
Q8MJJ1	Maspardin OS=Bos taurus OX=9913 GN=SPG21 PE=2 SV=1	SPG21	1.84272	4.44154e-07	Up
A0A3Q1LGV1	Guanine nucleotide exchange factor for Rab-3A OS=Bos taurus OX=9913 GN=RAB3IL1 PE=3 SV=1	RAB3IL1	1.56275	0.00924035	Up
A0A3Q1LH29	Spindlin 1 OS=Bos taurus OX=9913 GN=SPIN1 PE=3 SV=1	SPIN1	1.6805	0.00121753	Up
A0A3Q1LJP2	Rho GTPase activating protein 4 OS=Bos taurus OX=9913 GN=ARHGAP4 PE=4 SV=1	ARHGAP4	1.74554	5.59653e-06	Up
A0A3Q1LJW1	Signal-regulatory protein beta-1 OS=Bos taurus OX=9913 GN=LOC104973826 PE=4 SV=1	LOC104973826	1.73448	0.000865535	Up
A0A3Q1LKN9	Cytohesin 1 OS=Bos taurus OX=9913 GN=CYTH1 PE=4 SV=1	CYTH1	2.18542	0.00144601	Up
A0A3Q1LKS3	Acidic leucine-rich nuclear phosphoprotein 32 family member A OS=Bos taurus OX=9913 GN=ANP32A PE=3 SV=1	ANP32A	1.5562	0.00076246	Up
A0A3Q1LL34	Amyloid beta protein binding family B member 1 interacting protein OS=Bos taurus OX=9913 GN=APBB1IP PE=4 SV=1	APBB1IP	1.6891	1.74499e-06	Up
A0A3Q1LLJ3	Protein phosphatase, Mg2+/Mn2+ dependent 1M OS=Bos taurus OX=9913 GN=PPM1M PE=4 SV=1	PPM1M	1.75064	0.00144199	Up
A0A3Q1LLV1	Lipopolysaccharide induced TNF factor OS=Bos taurus OX=9913 GN=LITAF PE=3 SV=1	LITAF	1.54419	0.00111403	Up
A0A3Q1LM23	Outer dense fiber protein 2 OS=Bos taurus OX=9913 GN=ODF2 PE=3 SV=1	ODF2	1.54414	0.00735919	Up
A0A3Q1LME9	Phosphatidylinositol-3,4,5-trisphosphate dependent Rac exchange factor 1 OS=Bos taurus OX=9913 GN=PREX1 PE=4 SV=1	PREX1	2.26533	6.74953e-05	Up
A0A3Q1LMW6	SERPIN domain-containing protein OS=Bos taurus OX=9913 GN=LOC107131803 PE=3 SV=1	LOC107131803	2.07206	8.83178e-07	Up
A0A3Q1LND9	Cytosolic purine 5'-nucleotidase OS=Bos taurus OX=9913 GN=NT5C2 PE=3 SV=1	NT5C2	1.67462	5.97876e-05	Up
A0A3Q1LNX1	Actin related protein 3B OS=Bos taurus OX=9913 GN=ACTR3B PE=3 SV=1	ACTR3B	3.72466	1.88574e-05	Up
A0A3Q1LPF8	Growth arrest specific 7 OS=Bos taurus OX=9913 GN=GAS7 PE=4 SV=1	GAS7	1.70932	0.0460842	Up
A0A3Q1LPH4	Ubiquitin/ISG15-conjugating enzyme E2 L6 OS=Bos taurus OX=9913 GN=UBE2L6 PE=3 SV=1	UBE2L6	1.74746	0.000347211	Up
A0A3Q1LPT5	Dedicator of cytokinesis 2 OS=Bos taurus OX=9913 GN=DOCK2 PE=3 SV=1	DOCK2	1.77352	1.48053e-05	Up
A0A3Q1LQ70	CCM2 scaffold protein OS=Bos taurus OX=9913 GN=CCM2 PE=3 SV=1	CCM2	1.84287	0.00032135	Up
A0A3Q1LR05	Integrator complex subunit 11 OS=Bos taurus OX=9913 GN=INTS11 PE=3 SV=1	INTS11	1.80696	0.03276	Up
A0A3Q1LR61	Plexin C1 OS=Bos taurus OX=9913 GN=PLXNC1 PE=4 SV=1	PLXNC1	2.11038	4.76653e-06	Up
A0A3Q1LRD1	Phosphoglucomutase-1 OS=Bos taurus OX=9913 GN=PGM1 PE=3 SV=1	PGM1	1.54279	1.16024e-05	Up
A0A3Q1LRI5	SAM domain, SH3 domain and nuclear localization signals 1 OS=Bos taurus OX=9913 GN=SAMSN1 PE=4 SV=1	SAMSN1	2.00128	0.000724492	Up
A0A3Q1LRP7	Nuclear respiratory factor 1 OS=Bos taurus OX=9913 GN=NRF1 PE=3 SV=1	NRF1	1.55785	0.0267465	Up
A0A3Q1LSC0	FYVE, RhoGEF and PH domain containing 4 OS=Bos taurus OX=9913 GN=FGD4 PE=4 SV=1	FGD4	2.10975	0.0015425	Up
A0A3Q1LSD8	Lymphocyte specific protein 1 OS=Bos taurus OX=9913 GN=LSP1 PE=1 SV=1	LSP1	1.60233	1.03805e-05	Up
A0A3Q1LSN0	Lymphocyte cytosolic protein 1 OS=Bos taurus OX=9913 GN=LCP1 PE=1 SV=1	LCP1	1.66368	5.36961e-06	Up
A0A3Q1LSW6	DEF6 guanine nucleotide exchange factor OS=Bos taurus OX=9913 GN=DEF6 PE=4 SV=1	DEF6	1.54247	0.00115128	Up
A0A3Q1LT30	Protein FAM107B OS=Bos taurus OX=9913 GN=FAM107B PE=4 SV=1	FAM107B	1.65539	8.39655e-05	Up
A0A3Q1LTD8	Vegetative cell wall protein gp1-like OS=Bos taurus OX=9913 PE=4 SV=1	--	2.12377	8.72376e-06	Up
A0A3Q1LTT1	CYFIP-related Rac1 interactor B OS=Bos taurus OX=9913 GN=CYRIB PE=1 SV=1	CYRIB	1.64434	1.09135e-05	Up
A0A3Q1LU94	Family with sequence similarity 114 member A2 OS=Bos taurus OX=9913 GN=FAM114A2 PE=3 SV=1	FAM114A2	1.76465	0.00418738	Up
A0A3Q1LV75	GIT ArfGAP 2 OS=Bos taurus OX=9913 GN=GIT2 PE=4 SV=1	GIT2	1.74948	2.24604e-05	Up
A0A3Q1LVD5	Calcium/calmodulin dependent protein kinase II gamma OS=Bos taurus OX=9913 GN=CAMK2G PE=4 SV=1	CAMK2G	1.74928	0.00184424	Up
A0A3Q1LVK4	Ubiquitin specific peptidase 39 OS=Bos taurus OX=9913 GN=USP39 PE=4 SV=1	USP39	1.57233	0.010245	Up
A0A3Q1LVX1	Wnt ligand secretion mediator OS=Bos taurus OX=9913 GN=WLS PE=3 SV=1	WLS	1.62317	0.000249015	Up
A0A3Q1LWB8	ArfGAP with RhoGAP domain, ankyrin repeat and PH domain 1 OS=Bos taurus OX=9913 GN=ARAP1 PE=4 SV=1	ARAP1	1.81243	6.71248e-05	Up
A0A3Q1LX35	Protein tyrosine phosphatase non-receptor type 18 OS=Bos taurus OX=9913 GN=PTPN18 PE=4 SV=1	PTPN18	2.17908	0.000101566	Up
A0A3Q1LX93	CXXC motif containing zinc binding protein OS=Bos taurus OX=9913 GN=CZIB PE=3 SV=1	CZIB	2.08312	0.000426	Up
A0A3Q1LXG6	Ig-like domain-containing protein OS=Bos taurus OX=9913 PE=4 SV=1	--	1.50285	0.000181747	Up
A0A3Q1LXU2	Leucine rich repeats and calponin homology domain containing 4 OS=Bos taurus OX=9913 GN=LRCH4 PE=4 SV=1	LRCH4	2.52121	0.00132842	Up
A0A3Q1LYC4	Cleavage stimulation factor subunit 3 OS=Bos taurus OX=9913 GN=CSTF3 PE=4 SV=1	CSTF3	1.91143	0.027497	Up
A0A3Q1LYI3	Bridging integrator 2 OS=Bos taurus OX=9913 GN=BIN2 PE=4 SV=1	BIN2	1.87902	2.57267e-05	Up
A0A3Q1LYP2	Secretoglobin, family 2A, member 2 OS=Bos taurus OX=9913 GN=SCGB2A2 PE=4 SV=1	SCGB2A2	1.60315	0.00828583	Up
A0A3Q1LYS7	Ubiquitin-like-conjugating enzyme ATG3 OS=Bos taurus OX=9913 GN=ATG3 PE=1 SV=1	ATG3	1.6213	0.000300254	Up
A0A3Q1LYT8	Engulfment and cell motility protein 2 OS=Bos taurus OX=9913 GN=ELMO2 PE=4 SV=1	ELMO2	1.9306	0.0017983	Up
A0A3Q1LZA0	Sarcolemma associated protein OS=Bos taurus OX=9913 GN=SLMAP PE=4 SV=1	SLMAP	1.60543	0.000140299	Up
A0A3Q1M0S2	NFAT activating protein with ITAM motif 1 OS=Bos taurus OX=9913 GN=NFAM1 PE=4 SV=1	NFAM1	1.75303	0.00146118	Up
A0A3Q1M1B7	Transmembrane 7 superfamily member 3 OS=Bos taurus OX=9913 GN=TM7SF3 PE=4 SV=1	TM7SF3	2.16462	5.85856e-05	Up
A0A3Q1M1I7	KIF1B OS=Bos taurus OX=9913 PE=4 SV=1	--	1.80062	2.43795e-05	Up
A0A3Q1M1J2	Ig-like domain-containing protein OS=Bos taurus OX=9913 GN=LOC100139209 PE=4 SV=1	LOC100139209	1.93531	0.00250859	Up
A0A3Q1M253	DENN domain containing 2D OS=Bos taurus OX=9913 GN=DENND2D PE=4 SV=1	DENND2D	1.67288	0.00133951	Up
A0A3Q1M2V8	Dedicator of cytokinesis 1 OS=Bos taurus OX=9913 GN=DOCK1 PE=3 SV=1	DOCK1	2.02531	0.0158385	Up
A0A3Q1M6P1	MOB kinase activator 3A OS=Bos taurus OX=9913 GN=MOB3A PE=4 SV=1	MOB3A	1.7821	0.000129572	Up
A0A3Q1M7S5	Sorcin OS=Bos taurus OX=9913 GN=SRI PE=4 SV=1	SRI	1.89618	3.35985e-06	Up
A0A3Q1M816	Zinc finger protein 512 OS=Bos taurus OX=9913 GN=ZNF512 PE=4 SV=1	ZNF512	1.74216	0.00144626	Up
A0A3Q1M8K2	OTU deubiquitinase with linear linkage specificity like OS=Bos taurus OX=9913 GN=OTULINL PE=3 SV=1	OTULINL	1.79716	0.000364041	Up
A0A3Q1MA25	Striatin interacting protein 2 OS=Bos taurus OX=9913 GN=STRIP2 PE=3 SV=1	STRIP2	1.50674	0.0128279	Up
A0A3Q1MA62	Proline-serine-threonine phosphatase interacting protein 1 OS=Bos taurus OX=9913 GN=PSTPIP1 PE=4 SV=1	PSTPIP1	1.89565	1.72578e-05	Up
A0A3Q1MAN8	Adhesion G protein-coupled receptor E3 OS=Bos taurus OX=9913 GN=ADGRE3 PE=4 SV=1	ADGRE3	2.04043	5.98771e-06	Up
A0A3Q1MC55	Syntaxin-binding protein 6 OS=Bos taurus OX=9913 GN=STXBP6 PE=4 SV=1	STXBP6	1.84294	0.0268599	Up
A0A3Q1MFK0	Eukaryotic translation initiation factor 4E family member 3 OS=Bos taurus OX=9913 GN=EIF4E3 PE=3 SV=1	EIF4E3	2.85758	0.000539352	Up
A0A3Q1MFP7	Proline-serine-threonine phosphatase interacting protein 2 OS=Bos taurus OX=9913 GN=PSTPIP2 PE=4 SV=1	PSTPIP2	2.2219	1.23454e-05	Up
A0A3Q1MG74	Acyl-CoA synthetase medium chain family member 3 OS=Bos taurus OX=9913 GN=ACSM3 PE=3 SV=1	ACSM3	1.9321	0.000380738	Up
A0A3Q1MI38	Carcinoembryonic antigen-related cell adhesion molecule 1 OS=Bos taurus OX=9913 GN=LOC112441502 PE=4 SV=1	LOC112441502	2.46451	7.70672e-06	Up
A0A3Q1MIK9	Coiled-coil domain-containing protein 22 OS=Bos taurus OX=9913 GN=CCDC22 PE=3 SV=1	CCDC22	1.57332	1.58297e-06	Up
A0A3Q1MIQ4	Regulator of G-protein-signaling 19 OS=Bos taurus OX=9913 GN=RGS19 PE=4 SV=1	RGS19	2.03266	0.000312965	Up
A0A3Q1MJ97	Synaptophysin like 1 OS=Bos taurus OX=9913 GN=SYPL1 PE=3 SV=1	SYPL1	2.07588	1.01558e-05	Up
A0A3Q1MJD9	Annexin OS=Bos taurus OX=9913 GN=ANXA3 PE=3 SV=1	ANXA3	1.78281	1.09452e-05	Up
A0A3Q1MJY2	Ankyrin repeat domain 44 OS=Bos taurus OX=9913 GN=ANKRD44 PE=4 SV=1	ANKRD44	1.84261	3.15636e-05	Up
A0A3Q1MKV8	Pleckstrin homology domain-containing family O member 2 OS=Bos taurus OX=9913 GN=PLEKHO2 PE=4 SV=1	PLEKHO2	1.78705	6.36915e-06	Up
A0A3Q1ML33	SERPIN domain-containing protein OS=Bos taurus OX=9913 GN=LOC519132 PE=3 SV=1	LOC519132	1.52964	0.00328295	Up
A0A3Q1MM09	Sperm associated antigen 1 OS=Bos taurus OX=9913 PE=4 SV=1	--	1.66892	0.00183511	Up
A0A3Q1MMQ2	G protein signaling modulator 3 OS=Bos taurus OX=9913 GN=GPSM3 PE=4 SV=1	GPSM3	2.11947	0.00041395	Up
A0A3Q1MNZ5	SYNE1 protein OS=Bos taurus OX=9913 PE=4 SV=1	--	1.75201	0.000120196	Up
A0A3Q1MR47	Sorting nexin-5 OS=Bos taurus OX=9913 GN=SNX5 PE=3 SV=1	SNX5	1.5016	1.03481e-05	Up
A0A3Q1MSG9	CUGBP Elav-like family member 2 OS=Bos taurus OX=9913 GN=CELF2 PE=3 SV=1	CELF2	2.58493	0.000464968	Up
A0A3Q1MTM2	Protocadherin beta-4 OS=Bos taurus OX=9913 GN=LOC104968820 PE=4 SV=1	LOC104968820	1.89919	0.00577488	Up
A0A3Q1MUF6	Vav guanine nucleotide exchange factor 3 OS=Bos taurus OX=9913 GN=VAV3 PE=4 SV=1	VAV3	1.57796	0.00327294	Up
A0A3Q1MUX7	PDS5 cohesin associated factor B OS=Bos taurus OX=9913 GN=PDS5B PE=3 SV=1	PDS5B	1.81494	2.60027e-05	Up
A0A3Q1MVE8	Tumor necrosis factor alpha-induced protein 8 OS=Bos taurus OX=9913 GN=TNFAIP8 PE=4 SV=1	TNFAIP8	1.56238	0.000589183	Up
A0A3Q1MXF4	FHF complex subunit HOOK-interacting protein 2A OS=Bos taurus OX=9913 GN=FHIP2A PE=3 SV=1	FHIP2A	1.93285	0.0122521	Up
A0A3Q1MXG2	Ras association domain family member 5 OS=Bos taurus OX=9913 GN=RASSF5 PE=4 SV=1	RASSF5	1.63816	0.0170437	Up
A0A3Q1MYR8	Keratin 3 OS=Bos taurus OX=9913 GN=KRT3 PE=1 SV=1	KRT3	2.3396	0.000905713	Up
A0A3Q1N0N4	Tropomyosin alpha-1 chain OS=Bos taurus OX=9913 GN=TPM1 PE=1 SV=1	TPM1	1.52757	8.03323e-05	Up
A0A3Q1N0X5	RAB37, member RAS onco family OS=Bos taurus OX=9913 GN=RAB37 PE=4 SV=1	RAB37	2.33132	0.0444908	Up
A0A3Q1N2S6	Penta-EF-hand domain containing 1 OS=Bos taurus OX=9913 GN=PEF1 PE=4 SV=1	PEF1	1.61498	8.02532e-05	Up
A0A3Q1N3H7	Acyloxyacyl hydrolase OS=Bos taurus OX=9913 GN=AOAH PE=4 SV=1	AOAH	2.1676	0.0213029	Up
A0A3Q1N5P3	Protein MEMO1 OS=Bos taurus OX=9913 GN=MEMO1 PE=3 SV=1	MEMO1	1.52587	0.000463353	Up
A0A3Q1N7L7	Adducin 1 OS=Bos taurus OX=9913 GN=ADD1 PE=3 SV=1	ADD1	1.58881	0.000400878	Up
A0A3Q1N886	Inositol 1,4,5-triphosphate receptor associated 2 OS=Bos taurus OX=9913 GN=IRAG2 PE=4 SV=1	IRAG2	1.99595	0.00332671	Up
A0A3Q1N8K9	FYN binding protein 1 OS=Bos taurus OX=9913 GN=FYB1 PE=4 SV=1	FYB1	2.09958	0.000115765	Up
A0A3Q1N8Q2	FSHD region 1 OS=Bos taurus OX=9913 GN=FRG1 PE=3 SV=1	FRG1	1.57983	0.00219863	Up
A0A3Q1NG10	TRAF3 interacting protein 3 OS=Bos taurus OX=9913 GN=TRAF3IP3 PE=4 SV=1	TRAF3IP3	3.77667	0.00216487	Up
A0A3Q1NJ00	BCL2 interacting protein 2 OS=Bos taurus OX=9913 GN=BNIP2 PE=4 SV=1	BNIP2	2.08546	0.000705291	Up
A0A3Q1NJX5	Osteoclast-stimulating factor 1 OS=Bos taurus OX=9913 GN=OSTF1 PE=1 SV=1	OSTF1	1.50068	0.000372588	Up
A0A3Q1NLJ5	Glycogenin 1 OS=Bos taurus OX=9913 GN=GYG1 PE=4 SV=1	GYG1	2.02391	0.000112033	Up
A0A3Q1NN18	Nesprin-1 OS=Bos taurus OX=9913 PE=4 SV=1	--	2.00621	0.000113227	Up
A0A3S5ZPI3	Ankyrin repeat domain 22 OS=Bos taurus OX=9913 GN=ANKRD22 PE=4 SV=1	ANKRD22	1.79333	0.00345857	Up
A0A3S5ZPV6	ArfGAP with dual PH domains 1 OS=Bos taurus OX=9913 GN=ADAP1 PE=4 SV=1	ADAP1	1.66226	0.000122266	Up
A0A452DID9	Myosin light polypeptide 6 OS=Bos taurus OX=9913 GN=MYL6 PE=1 SV=1	MYL6	1.69527	1.93008e-05	Up
A0A452DIS7	Ganglioside-induced differentiation-associated protein 2 OS=Bos taurus OX=9913 GN=GDAP2 PE=3 SV=1	GDAP2	1.61701	0.0330801	Up
A0A452DIW0	DBIRD complex subunit ZNF326 OS=Bos taurus OX=9913 GN=ZNF326 PE=3 SV=1	ZNF326	1.66371	0.0399874	Up
A0A452DJ25	Translation machinery-associated protein 7 OS=Bos taurus OX=9913 GN=LOC112446645 PE=3 SV=1	LOC112446645	1.56574	9.72758e-08	Up
A0A452DJD0	Secretoglobin family 1D member OS=Bos taurus OX=9913 GN=SCGB1D PE=4 SV=1	SCGB1D	1.51792	0.00485254	Up
A0A452DJD4	AP complex subunit sigma OS=Bos taurus OX=9913 GN=AP4S1 PE=3 SV=1	AP4S1	1.58089	0.0025416	Up
A0A452DJD5	Adaptin ear-binding coat-associated protein 2 OS=Bos taurus OX=9913 GN=NECAP2 PE=3 SV=1	NECAP2	1.96613	0.000242345	Up
A1L5A7	Enigma protein OS=Bos taurus OX=9913 GN=DBN1 PE=2 SV=1	DBN1	1.65244	9.63381e-06	Up
A4IF76	MGC140461 protein OS=Bos taurus OX=9913 GN=MGC140461 PE=2 SV=1	MGC140461	15.5062	5.57806e-07	Up
A4IFA8	UPF0696 protein C11orf68 homolog OS=Bos taurus OX=9913 PE=2 SV=2	--	1.75155	0.00015296	Up
A4IFU0	PRG3 protein OS=Bos taurus OX=9913 GN=PRG3 PE=2 SV=1	PRG3	3.85407	7.91291e-06	Up
A4IFV9	PRG3 protein OS=Bos taurus OX=9913 GN=PRG3 PE=2 SV=1	PRG3	11.8586	1.90378e-07	Up
A5D7L2	SH2 domain containing 3C OS=Bos taurus OX=9913 GN=SH2D3C PE=2 SV=1	SH2D3C	1.91256	0.0348635	Up
A5PKB9	Chromosome 25 C16orf54 homolog OS=Bos taurus OX=9913 GN=C25H16orf54 PE=2 SV=1	C25H16orf54	2.44384	0.0036271	Up
A5PKF3	EVI2B protein OS=Bos taurus OX=9913 GN=EVI2B PE=2 SV=1	EVI2B	2.33865	0.000135783	Up
A6QP46	IGBP1 protein OS=Bos taurus OX=9913 GN=IGBP1 PE=2 SV=1	IGBP1	3.27507	0.0124108	Up
A6QPH2	SIPA1 protein OS=Bos taurus OX=9913 GN=SIPA1 PE=2 SV=1	SIPA1	1.50558	0.000180702	Up
A6QPP7	ELA2 protein OS=Bos taurus OX=9913 GN=ELANE PE=1 SV=1	ELANE	2.02016	9.20104e-06	Up
E1B8B5	SERPIN domain-containing protein OS=Bos taurus OX=9913 GN=LOC511106 PE=3 SV=3	LOC511106	1.61012	0.00592416	Up
E1B9A2	Caspase recruitment domain family member 6 OS=Bos taurus OX=9913 GN=CARD6 PE=4 SV=1	CARD6	1.99653	0.000416621	Up
E1BCC1	Rho GTPase activating protein 9 OS=Bos taurus OX=9913 GN=ARHGAP9 PE=4 SV=2	ARHGAP9	1.71565	8.88895e-06	Up
E1BFF0	Unc-13 homolog D OS=Bos taurus OX=9913 GN=UNC13D PE=4 SV=3	UNC13D	1.90686	4.4235e-06	Up
E1BFH5	TSC22 domain family member 4 OS=Bos taurus OX=9913 GN=TSC22D4 PE=3 SV=3	TSC22D4	1.802	0.00272207	Up
E1BIW1	Ig-like domain-containing protein OS=Bos taurus OX=9913 PE=4 SV=3	--	2.69349	0.01608	Up
E1BK07	Supervillin OS=Bos taurus OX=9913 GN=SVIL PE=3 SV=3	SVIL	1.74522	7.84352e-05	Up
E1BMN7	Ankyrin repeat and BTB domain containing 2 OS=Bos taurus OX=9913 GN=ABTB2 PE=4 SV=3	ABTB2	1.71399	0.023733	Up
F1MFK7	Galactokinase 2 OS=Bos taurus OX=9913 GN=GALK2 PE=3 SV=2	GALK2	1.76112	0.00235988	Up
F1MG92	[Pyruvate dehydrogenase [acetyl-transferring]]-phosphatase 1, mitochondrial OS=Bos taurus OX=9913 GN=PDP1 PE=1 SV=2	PDP1	1.79935	0.0057111	Up
F1MHW3	Telomerase RNA component interacting RNase OS=Bos taurus OX=9913 GN=TRIR PE=4 SV=2	TRIR	1.58179	0.00203846	Up
F1MIR0	Multiple C2 and transmembrane domain containing 2 OS=Bos taurus OX=9913 GN=MCTP2 PE=4 SV=3	MCTP2	2.30803	0.00195638	Up
F1MJQ1	Ras-related protein Rab-7a OS=Bos taurus OX=9913 GN=RAB7A PE=1 SV=1	RAB7A	1.59019	8.56987e-05	Up
F1MJZ7	TBC1 domain family member 10B OS=Bos taurus OX=9913 GN=TBC1D10B PE=4 SV=2	TBC1D10B	1.74167	0.00168676	Up
F1MK01	Mast cell expressed membrane protein 1 OS=Bos taurus OX=9913 GN=MCEMP1 PE=1 SV=2	MCEMP1	1.99492	7.50292e-07	Up
F1MMB8	CapZ-interacting protein OS=Bos taurus OX=9913 GN=RCSD1 PE=4 SV=1	RCSD1	1.56438	8.55437e-05	Up
F1MMJ5	Fermitin family homolog 3 OS=Bos taurus OX=9913 GN=FERMT3 PE=3 SV=3	FERMT3	1.75402	2.21529e-07	Up
F1MPL6	Non-classical MHC class I antigen OS=Bos taurus OX=9913 GN=BOLA-NC1 PE=1 SV=3	BOLA-NC1	1.66555	0.00150696	Up
F1MQA2	Serine protease 57 OS=Bos taurus OX=9913 GN=PRSS57 PE=4 SV=3	PRSS57	2.22006	0.00127539	Up
F1MRG6	Signal-regulatory protein beta-1 OS=Bos taurus OX=9913 GN=LOC536097 PE=4 SV=3	LOC536097	2.14296	8.16509e-05	Up
F1MS45	Copine 2 OS=Bos taurus OX=9913 GN=CPNE2 PE=3 SV=3	CPNE2	1.56958	4.23323e-06	Up
F1MUF2	Galectin OS=Bos taurus OX=9913 PE=4 SV=3	--	2.92148	0.000431525	Up
F1MUP9	Vesicle amine transport 1 OS=Bos taurus OX=9913 GN=VAT1 PE=1 SV=3	VAT1	1.75199	3.11151e-06	Up
F1MW59	Interaction protein for cytohesin exchange factors 1 OS=Bos taurus OX=9913 GN=IPCEF1 PE=4 SV=2	IPCEF1	2.24107	0.000204403	Up
F1MWY5	Rho GTPase activating protein 30 OS=Bos taurus OX=9913 GN=ARHGAP30 PE=4 SV=2	ARHGAP30	1.72907	0.000265761	Up
F1MXF3	Spectrin repeat containing nuclear envelope protein 1 OS=Bos taurus OX=9913 GN=SYNE1 PE=3 SV=1	SYNE1	1.59883	0.0128766	Up
F1N082	Cytohesin 4 OS=Bos taurus OX=9913 GN=CYTH4 PE=4 SV=2	CYTH4	1.51632	0.0101947	Up
F1N120	Latexin OS=Bos taurus OX=9913 GN=LXN PE=3 SV=2	LXN	1.84562	2.6679e-05	Up
F1N3H6	Dpy-19 like C-mannosyltransferase 1 OS=Bos taurus OX=9913 GN=DPY19L1 PE=3 SV=3	DPY19L1	1.64472	0.000695009	Up
F1N3K0	Dedicator of cytokinesis 2 OS=Bos taurus OX=9913 GN=DOCK2 PE=3 SV=3	DOCK2	1.91411	0.000426473	Up
F1N3R0	Secernin 2 OS=Bos taurus OX=9913 GN=SCRN2 PE=3 SV=2	SCRN2	2.39161	0.000582303	Up
F1N3R7	Membrane spanning 4-domains A3 OS=Bos taurus OX=9913 GN=MS4A3 PE=3 SV=3	MS4A3	1.81955	2.42937e-05	Up
F1N795	RAS p21 protein activator 2 OS=Bos taurus OX=9913 GN=RASA2 PE=4 SV=2	RASA2	2.18266	0.00148977	Up
F1N7I6	Grancalcin OS=Bos taurus OX=9913 GN=GCA PE=4 SV=2	GCA	1.93303	1.06848e-06	Up
F6PZM2	TNF alpha induced protein 6 OS=Bos taurus OX=9913 GN=TNFAIP6 PE=4 SV=1	TNFAIP6	1.76708	0.00211691	Up
F6Q850	VPS26 endosomal protein sorting factor C OS=Bos taurus OX=9913 GN=VPS26C PE=3 SV=1	VPS26C	1.71476	0.000189152	Up
G3MWY5	Beta-defensin 10 OS=Bos taurus OX=9913 GN=DEFB10 PE=4 SV=2	DEFB10	1.9951	2.55502e-05	Up
G3MX70	C-type lectin domain-containing protein OS=Bos taurus OX=9913 GN=LOC100297676 PE=4 SV=2	LOC100297676	2.83998	6.2152e-05	Up
G3MXU0	Ig-like domain-containing protein OS=Bos taurus OX=9913 GN=LOC100852077 PE=4 SV=2	LOC100852077	2.101	0.00151269	Up
G3MYH3	Spectrin repeat containing nuclear envelope protein 1 OS=Bos taurus OX=9913 PE=4 SV=2	--	1.75689	0.000129973	Up
G3N0Q8	Azurocidin 1 OS=Bos taurus OX=9913 GN=AZU1 PE=1 SV=2	AZU1	1.89063	5.68311e-07	Up
G3N271	Solute carrier family 23 member 2-like OS=Bos taurus OX=9913 PE=4 SV=2	--	1.67424	6.65265e-05	Up
G3N2E2	Galectin OS=Bos taurus OX=9913 GN=LOC515276 PE=4 SV=2	LOC515276	1.70774	0.0071144	Up
G3N308	Sosondowah ankyrin repeat domain family member D OS=Bos taurus OX=9913 GN=SOWAHD PE=4 SV=1	SOWAHD	1.74043	0.000257208	Up
G3N3D4	Potassium channel tetramerization domain containing 12 OS=Bos taurus OX=9913 GN=KCTD12 PE=1 SV=1	KCTD12	1.50001	8.34429e-05	Up
G3X7J5	Torsin family 4 member A OS=Bos taurus OX=9913 GN=TOR4A PE=3 SV=1	TOR4A	1.54938	0.00339458	Up
Q08DC3	KIAA1949 OS=Bos taurus OX=9913 GN=PPP1R18 PE=1 SV=1	PPP1R18	1.50591	0.00396851	Up
Q08DX4	WAS/WASL interacting protein family member 1 OS=Bos taurus OX=9913 GN=WIPF1 PE=2 SV=1	WIPF1	1.51646	0.000641727	Up
Q0II48	Bcl-2-like protein 15 OS=Bos taurus OX=9913 GN=BCL2L15 PE=2 SV=1	BCL2L15	2.05893	3.1308e-06	Up
Q1JQ95	CKLF-like MARVEL transmembrane domain containing 7 OS=Bos taurus OX=9913 GN=CMTM7 PE=2 SV=1	CMTM7	1.54981	5.68985e-05	Up
Q1RMX7	N-acetylneuraminate synthase OS=Bos taurus OX=9913 GN=NANS PE=1 SV=1	NANS	1.66934	8.04691e-05	Up
Q29RL6	Vesicle amine transport 1 like OS=Bos taurus OX=9913 GN=VAT1L PE=2 SV=1	VAT1L	1.6081	1.97984e-06	Up
Q2KJ86	Haloacid dehalogenase-like hydrolase domain containing 1A OS=Bos taurus OX=9913 GN=PUDP PE=2 SV=1	PUDP	1.68201	0.00103507	Up
Q3T0Q9	GLI pathogenesis-related 1 OS=Bos taurus OX=9913 GN=GLIPR1 PE=2 SV=1	GLIPR1	2.25308	0.00355497	Up
Q56JW2	Placenta associated 8 A OS=Bos taurus OX=9913 GN=PLAC8A PE=2 SV=1	PLAC8A	1.53247	0.00125283	Up
A0A3Q1LUG2	Amyloid-beta A4 protein OS=Bos taurus OX=9913 GN=APP PE=3 SV=1	APP	0.494727	0.000461431	Down
A0A3Q1M564	Adiponectin OS=Bos taurus OX=9913 GN=ADIPOQ PE=4 SV=1	ADIPOQ	0.481357	3.68223e-05	Down
A0A3Q1MBG6	Sphingosine kinase 2 OS=Bos taurus OX=9913 GN=SPHK2 PE=4 SV=1	SPHK2	0.648023	0.0145671	Down
A0A3Q1MG04	Fibrinogen beta chain OS=Bos taurus OX=9913 GN=FGB PE=4 SV=1	FGB	0.449328	1.24389e-07	Down
A0A3Q1MPB3	Fatty acid synthase OS=Bos taurus OX=9913 GN=FASN PE=1 SV=1	FASN	0.508016	2.34722e-06	Down
A0A3Q1MSS6	Cadherin-1 OS=Bos taurus OX=9913 GN=CDH1 PE=4 SV=1	CDH1	0.567975	6.80503e-06	Down
A1A4Q9	U8 snoRNA-decapping enzyme OS=Bos taurus OX=9913 GN=NUDT16 PE=2 SV=1	NUDT16	0.481088	0.00109306	Down
A4IFL4	PPARD protein OS=Bos taurus OX=9913 GN=PPARD PE=2 SV=1	PPARD	0.611292	6.5367e-05	Down
A7YY55	Very-long-chain (3R)-3-hydroxyacyl-CoA dehydratase 3 OS=Bos taurus OX=9913 GN=HACD3 PE=2 SV=1	HACD3	0.526025	0.000187891	Down
E1B726	Plasminogen OS=Bos taurus OX=9913 GN=PLG PE=3 SV=2	PLG	0.440144	0.000224501	Down
E1BGU4	Phospholipase A2 OS=Bos taurus OX=9913 GN=PLA2G10 PE=3 SV=1	PLA2G10	0.576863	3.61769e-05	Down
E1BNR0	Apolipoprotein B OS=Bos taurus OX=9913 GN=APOB PE=1 SV=3	APOB	0.462609	1.00921e-06	Down
F1MEW4	Cystathionine beta-synthase OS=Bos taurus OX=9913 GN=CBS PE=3 SV=1	CBS	0.616041	0.0471284	Down
F1MV74	Sterol carrier protein 2 OS=Bos taurus OX=9913 GN=SCP2 PE=3 SV=1	SCP2	0.647807	0.000178839	Down
F1N1I6	Gelsolin OS=Bos taurus OX=9913 GN=GSN PE=1 SV=2	GSN	0.534809	0.000274475	Down
G3MYZ3	Afamin OS=Bos taurus OX=9913 GN=AFM PE=1 SV=1	AFM	0.516926	4.60678e-05	Down
G3MZL1	Cadherin-5 OS=Bos taurus OX=9913 GN=CDH5 PE=4 SV=2	CDH5	0.622044	0.0385102	Down
G3X6N3	Serotransferrin OS=Bos taurus OX=9913 GN=TF PE=1 SV=2	TF	0.58341	0.00569885	Down
P00735	Prothrombin OS=Bos taurus OX=9913 GN=F2 PE=1 SV=2	F2	0.429593	8.54308e-08	Down
P00921	Carbonic anhydrase 2 OS=Bos taurus OX=9913 GN=CA2 PE=1 SV=3	CA2	0.626026	0.000452924	Down
P01017	Angiotensinogen OS=Bos taurus OX=9913 GN=AGT PE=1 SV=2	AGT	0.589182	7.82082e-06	Down
P01045	Kininogen-2 OS=Bos taurus OX=9913 GN=KNG2 PE=1 SV=1	KNG2	0.268293	4.81077e-05	Down
P01966	Hemoglobin subunit alpha OS=Bos taurus OX=9913 GN=HBA PE=1 SV=2	HBA	0.444497	9.13612e-06	Down
P02070	Hemoglobin subunit beta OS=Bos taurus OX=9913 GN=HBB PE=1 SV=1	HBB	0.431783	1.84168e-06	Down
P02453	Collagen alpha-1(I) chain OS=Bos taurus OX=9913 GN=COL1A1 PE=1 SV=3	COL1A1	0.46927	2.35514e-05	Down
P04272	Annexin A2 OS=Bos taurus OX=9913 GN=ANXA2 PE=1 SV=2	ANXA2	0.59409	4.36805e-05	Down
P06868	Plasminogen OS=Bos taurus OX=9913 GN=PLG PE=1 SV=2	PLG	0.535269	7.76557e-08	Down
P10568	Unconventional myosin-Ia OS=Bos taurus OX=9913 GN=MYO1A PE=2 SV=1	MYO1A	0.535406	0.000985887	Down
P10790	Fatty acid-binding protein, heart OS=Bos taurus OX=9913 GN=FABP3 PE=1 SV=2	FABP3	0.591888	0.000421936	Down
P12763	Alpha-2-HS-glycoprotein OS=Bos taurus OX=9913 GN=AHSG PE=1 SV=2	AHSG	0.524414	1.90286e-06	Down
P15497	Apolipoprotein A-I OS=Bos taurus OX=9913 GN=APOA1 PE=1 SV=3	APOA1	0.539926	3.0722e-05	Down
P17697	Clusterin OS=Bos taurus OX=9913 GN=CLU PE=1 SV=1	CLU	0.584555	2.2052e-05	Down
P19035	Apolipoprotein C-III OS=Bos taurus OX=9913 GN=APOC3 PE=1 SV=2	APOC3	0.168321	3.68693e-07	Down
P20959	Insulin-like growth factor-binding protein 3 OS=Bos taurus OX=9913 GN=IGFBP3 PE=1 SV=3	IGFBP3	0.450085	3.10302e-06	Down
P21793	Decorin OS=Bos taurus OX=9913 GN=DCN PE=1 SV=2	DCN	0.652856	7.8305e-05	Down
P23805	Conglutinin OS=Bos taurus OX=9913 GN=CGN1 PE=1 SV=2	CGN1	0.326499	3.85064e-06	Down
P28800	Alpha-2-antiplasmin OS=Bos taurus OX=9913 GN=SERPINF2 PE=1 SV=2	SERPINF2	0.504474	4.61768e-06	Down
P33433	Histidine-rich glycoprotein (Fragment) OS=Bos taurus OX=9913 GN=HRG PE=1 SV=1	HRG	0.492681	2.05657e-05	Down
P35445	Cartilage oligomeric matrix protein OS=Bos taurus OX=9913 GN=COMP PE=1 SV=2	COMP	0.525535	0.000443804	Down
P48644	Aldehyde dehydrogenase 1A1 OS=Bos taurus OX=9913 GN=ALDH1A1 PE=1 SV=3	ALDH1A1	0.529643	4.42365e-06	Down
P60902	Protein S100-A10 OS=Bos taurus OX=9913 GN=S100A10 PE=1 SV=2	S100A10	0.565593	0.000139413	Down
P67808	Y-box-binding protein 1 OS=Bos taurus OX=9913 GN=YBX1 PE=2 SV=3	YBX1	0.642071	0.000592179	Down
P80221	C-X-C motif chemokine 6 OS=Bos taurus OX=9913 GN=CXCL6 PE=1 SV=2	CXCL6	0.548936	0.000123235	Down
P81265	Polymeric immunoglobulin receptor OS=Bos taurus OX=9913 GN=PIGR PE=2 SV=1	PIGR	0.554495	1.58669e-06	Down
P81644	Apolipoprotein A-II OS=Bos taurus OX=9913 GN=APOA2 PE=1 SV=2	APOA2	0.344838	5.9057e-06	Down
P84466	Lanosterol synthase OS=Bos taurus OX=9913 GN=LSS PE=1 SV=2	LSS	0.59117	0.000382363	Down
Q08E14	Collagen alpha-1(III) chain OS=Bos taurus OX=9913 GN=COL3A1 PE=2 SV=1	COL3A1	0.34045	1.13363e-06	Down
Q09430	Profilin-2 OS=Bos taurus OX=9913 GN=PFN2 PE=1 SV=2	PFN2	0.418114	1.72608e-05	Down
Q0II59	Pyridoxal kinase OS=Bos taurus OX=9913 GN=PDXK PE=2 SV=1	PDXK	0.578259	0.000605173	Down
Q0VC01	Histone deacetylase 2 OS=Bos taurus OX=9913 GN=HDAC2 PE=2 SV=1	HDAC2	0.554759	0.00619561	Down
Q0VC36	14-3-3 protein sigma OS=Bos taurus OX=9913 GN=SFN PE=2 SV=1	SFN	0.56263	3.66912e-05	Down
Q28024	Guanine nucleotide-binding protein G(I)/G(S)/G(O) subunit gamma-12 OS=Bos taurus OX=9913 GN=GNG12 PE=1 SV=2	GNG12	0.658801	0.00154443	Down
Q28056	Aspartyl/asparaginyl beta-hydroxylase OS=Bos taurus OX=9913 GN=ASPH PE=1 SV=1	ASPH	0.663528	0.00935253	Down
Q29437	Primary amine oxidase, liver isozyme OS=Bos taurus OX=9913 PE=1 SV=1	--	0.559429	6.72313e-08	Down
Q29RK2	Pyruvate carboxylase, mitochondrial OS=Bos taurus OX=9913 GN=PC PE=2 SV=2	PC	0.492999	0.000115807	Down
Q2UVX4	Complement C3 OS=Bos taurus OX=9913 GN=C3 PE=1 SV=2	C3	0.597122	5.45895e-07	Down
Q3SX29	Secreted frizzled-related protein 2 OS=Bos taurus OX=9913 GN=SFRP2 PE=2 SV=1	SFRP2	0.440098	0.00545693	Down
Q3T005	PDZ and LIM domain protein 4 OS=Bos taurus OX=9913 GN=PDLIM4 PE=2 SV=1	PDLIM4	0.520518	0.0111194	Down
Q3ZBE9	Sterol-4-alpha-carboxylate 3-dehydrogenase, decarboxylating OS=Bos taurus OX=9913 GN=NSDHL PE=2 SV=1	NSDHL	0.632952	4.04553e-05	Down
Q3ZBW4	Proliferating cell nuclear antigen OS=Bos taurus OX=9913 GN=PCNA PE=2 SV=1	PCNA	0.501064	0.000143888	Down
Q3ZC42	Alcohol dehydrogenase class-3 OS=Bos taurus OX=9913 GN=ADH5 PE=2 SV=1	ADH5	0.596667	6.81627e-05	Down
Q3ZC64	Ephrin-A1 OS=Bos taurus OX=9913 GN=EFNA1 PE=2 SV=1	EFNA1	0.633861	0.000893948	Down
Q5E954	DnaJ homolog subfamily A member 1 OS=Bos taurus OX=9913 GN=DNAJA1 PE=2 SV=2	DNAJA1	0.584656	0.00118908	Down
Q765N9	Claudin-3 OS=Bos taurus OX=9913 GN=CLDN3 PE=2 SV=1	CLDN3	0.225452	2.34796e-05	Down
Q7YQE1	Beta-1,3-galactosyl-O-glycosyl-glycoprotein beta-1,6-N-acetylglucosaminyltransferase 3 OS=Bos taurus OX=9913 GN=GCNT3 PE=1 SV=1	GCNT3	0.589485	0.00351571	Down
Q863C3	Gastrin-releasing peptide OS=Bos taurus OX=9913 GN=GRP PE=1 SV=3	GRP	0.502827	1.75537e-06	Down
Q95M17	Acidic mammalian chitinase OS=Bos taurus OX=9913 GN=CHIA PE=1 SV=1	CHIA	0.483003	0.000195766	Down
Q9BGI3	Peroxiredoxin-2 OS=Bos taurus OX=9913 GN=PRDX2 PE=2 SV=1	PRDX2	0.463565	7.27616e-07	Down
A0A140T843	Beta-2-glycoprotein 1 OS=Bos taurus OX=9913 GN=APOH PE=4 SV=1	APOH	0.565668	1.72369e-05	Down
A0A3Q1LRZ7	Calpain-2 catalytic subunit OS=Bos taurus OX=9913 GN=CAPN2 PE=1 SV=1	CAPN2	0.597357	5.74381e-06	Down
A0A3Q1LWU9	Ubiquitin carboxyl-terminal hydrolase 16 OS=Bos taurus OX=9913 GN=USP16 PE=3 SV=1	USP16	0.277188	9.74089e-05	Down
A0A3Q1M2G3	Plakophilin 2 OS=Bos taurus OX=9913 GN=PKP2 PE=3 SV=1	PKP2	0.459938	0.000304702	Down
A0A3Q1M4H2	ADAM metallopeptidase domain 9 OS=Bos taurus OX=9913 GN=ADAM9 PE=4 SV=1	ADAM9	0.514318	0.0131586	Down
A0A3Q1M8K4	Integrin subunit alpha 6 OS=Bos taurus OX=9913 GN=ITGA6 PE=1 SV=1	ITGA6	0.588394	0.000397052	Down
A0A3Q1MCG3	5'-nucleotidase OS=Bos taurus OX=9913 GN=NT5E PE=3 SV=1	NT5E	0.557916	2.55405e-05	Down
A0A3Q1MHI4	Cadherin-13 OS=Bos taurus OX=9913 GN=CDH13 PE=4 SV=1	CDH13	0.3242	0.0128107	Down
A0A3Q1MVQ3	Alpha-crystallin B chain OS=Bos taurus OX=9913 GN=CRYAB PE=1 SV=1	CRYAB	0.479236	1.26634e-05	Down
A0A3Q1N2K5	Acireductone dioxygenase OS=Bos taurus OX=9913 GN=ADI1 PE=3 SV=1	ADI1	0.510582	0.000342621	Down
A0A3Q1N2Q9	Adenylate kinase isoenzyme 1 OS=Bos taurus OX=9913 GN=AK1 PE=1 SV=1	AK1	0.355384	0.000285306	Down
A0A452DIF6	Plasminogen activator OS=Bos taurus OX=9913 GN=PLAT PE=3 SV=1	PLAT	0.435472	4.26233e-06	Down
A0A452DIV7	Integrin alpha-3 OS=Bos taurus OX=9913 GN=ITGA3 PE=1 SV=1	ITGA3	0.505287	3.69688e-05	Down
A0A498UZ20	Unconventional myosin-VI OS=Bos taurus OX=9913 GN=MYO6 PE=3 SV=1	MYO6	0.555997	0.000149392	Down
A0JNJ3	Spartin OS=Bos taurus OX=9913 GN=SPART PE=2 SV=1	SPART	0.526352	0.0239393	Down
A6H742	Plastin-1 OS=Bos taurus OX=9913 GN=PLS1 PE=2 SV=1	PLS1	0.358497	1.79506e-06	Down
A6QLT9	Alanine--tRNA ligase OS=Bos taurus OX=9913 GN=AARS1 PE=1 SV=1	AARS1	0.615101	1.68813e-05	Down
A6QNL0	Monocyte differentiation antigen CD14 OS=Bos taurus OX=9913 GN=CD14 PE=2 SV=1	CD14	0.654164	0.000167589	Down
E1BF81	Corticosteroid-binding globulin OS=Bos taurus OX=9913 GN=SERPINA6 PE=3 SV=1	SERPINA6	0.557217	0.000840343	Down
E1BKT9	Desmoplakin OS=Bos taurus OX=9913 GN=DSP PE=1 SV=2	DSP	0.527243	1.11254e-05	Down
F1MKS5	Histidine-rich glycoprotein OS=Bos taurus OX=9913 GN=HRG PE=4 SV=3	HRG	0.538605	5.30797e-06	Down
F1MMS4	Telomeric repeat binding factor 2 OS=Bos taurus OX=9913 GN=TERF2 PE=4 SV=3	TERF2	0.40254	0.00039733	Down
F1MYG5	Lamin A/C OS=Bos taurus OX=9913 GN=LMNA PE=1 SV=1	LMNA	0.534563	1.34908e-07	Down
F1N3Q7	Apolipoprotein A-IV OS=Bos taurus OX=9913 GN=APOA4 PE=3 SV=2	APOA4	0.336144	1.64097e-07	Down
F1N6Y9	Cadherin EGF LAG seven-pass G-type receptor 1 OS=Bos taurus OX=9913 GN=CELSR1 PE=3 SV=3	CELSR1	0.490957	0.000198328	Down
G3MWK8	RNA helicase OS=Bos taurus OX=9913 GN=DHX58 PE=3 SV=2	DHX58	0.531683	0.000769559	Down
O02659	Mannose-binding protein C OS=Bos taurus OX=9913 GN=MBL PE=2 SV=1	MBL	0.472729	1.40434e-05	Down
O97764	Zeta-crystallin OS=Bos taurus OX=9913 GN=CRYZ PE=2 SV=2	CRYZ	0.405219	1.879e-06	Down
P01030	Complement C4 (Fragment) OS=Bos taurus OX=9913 GN=C4 PE=1 SV=2	C4	0.561595	3.11308e-05	Down
P01156	Neurotensin/neuromedin N OS=Bos taurus OX=9913 GN=NTS PE=1 SV=3	NTS	0.505375	0.000959581	Down
P02633	Protein S100-G OS=Bos taurus OX=9913 GN=S100G PE=1 SV=3	S100G	0.490859	0.00328068	Down
P08728	Keratin, type I cytoskeletal 19 OS=Bos taurus OX=9913 GN=KRT19 PE=2 SV=1	KRT19	0.493978	2.23682e-06	Down
P12378	UDP-glucose 6-dehydrogenase OS=Bos taurus OX=9913 GN=UGDH PE=1 SV=2	UGDH	0.638795	0.00185354	Down
P13384	Insulin-like growth factor-binding protein 2 OS=Bos taurus OX=9913 GN=IGFBP2 PE=1 SV=2	IGFBP2	0.56837	1.58763e-05	Down
P13605	Fibromodulin OS=Bos taurus OX=9913 GN=FMOD PE=1 SV=2	FMOD	0.325907	0.000295582	Down
P34955	Alpha-1-antiproteinase OS=Bos taurus OX=9913 GN=SERPINA1 PE=1 SV=1	SERPINA1	0.513579	2.08681e-07	Down
P37980	Inorganic pyrophosphatase OS=Bos taurus OX=9913 GN=PPA1 PE=1 SV=2	PPA1	0.537065	1.21157e-05	Down
P46167	Beta-defensin 9 (Fragment) OS=Bos taurus OX=9913 GN=DEFB9 PE=1 SV=3	DEFB9	0.488669	0.00129063	Down
P49907	Selenoprotein P OS=Bos taurus OX=9913 GN=SELENOP PE=2 SV=2	SELENOP	0.515267	2.14481e-07	Down
P61602	Neurocalcin-delta OS=Bos taurus OX=9913 GN=NCALD PE=1 SV=2	NCALD	0.490202	0.0028959	Down
P81187	Complement factor B OS=Bos taurus OX=9913 GN=CFB PE=1 SV=2	CFB	0.477286	1.93581e-07	Down
Q17QG2	Nuclear migration protein nudC OS=Bos taurus OX=9913 GN=NUDC PE=2 SV=1	NUDC	0.657112	2.42573e-05	Down
Q1LZ95	Isopentenyl-diphosphate Delta-isomerase 1 OS=Bos taurus OX=9913 GN=IDI1 PE=2 SV=2	IDI1	0.481475	0.000378492	Down
Q1LZB6	Caprin-1 OS=Bos taurus OX=9913 GN=CAPRIN1 PE=2 SV=1	CAPRIN1	0.577643	0.0023707	Down
Q28105	Endothelial protein C receptor OS=Bos taurus OX=9913 GN=PROCR PE=2 SV=1	PROCR	0.571022	0.0103777	Down
Q29443	Serotransferrin OS=Bos taurus OX=9913 GN=TF PE=2 SV=1	TF	0.583191	2.01931e-06	Down
Q2HJ74	Glycine amidinotransferase, mitochondrial OS=Bos taurus OX=9913 GN=GATM PE=2 SV=1	GATM	0.644563	2.51998e-05	Down
Q2HJ81	Tubulin beta-6 chain OS=Bos taurus OX=9913 GN=TUBB6 PE=1 SV=1	TUBB6	0.372215	0.00190251	Down
Q2KHU0	Phosphoserine phosphatase OS=Bos taurus OX=9913 GN=PSPH PE=2 SV=1	PSPH	0.495728	7.92064e-05	Down
Q2KHX6	Ketimine reductase mu-crystallin OS=Bos taurus OX=9913 GN=CRYM PE=2 SV=1	CRYM	0.309752	0.000652305	Down
Q2KI62	Pentatricopeptide repeat domain-containing protein 3, mitochondrial OS=Bos taurus OX=9913 GN=PTCD3 PE=1 SV=1	PTCD3	0.561512	0.0137542	Down
Q2KI95	Four and a half LIM domains protein 2 OS=Bos taurus OX=9913 GN=FHL2 PE=2 SV=1	FHL2	0.661722	0.0408887	Down
Q2KIW1	Paraoxonase OS=Bos taurus OX=9913 GN=PON1 PE=1 SV=1	PON1	0.561513	5.8233e-07	Down
Q2KJ63	Plasma kallikrein OS=Bos taurus OX=9913 GN=KLKB1 PE=2 SV=1	KLKB1	0.573955	2.94061e-05	Down
Q3MHN2	Complement component C9 OS=Bos taurus OX=9913 GN=C9 PE=2 SV=1	C9	0.573441	8.72458e-07	Down
Q3T004	Serum amyloid P-component OS=Bos taurus OX=9913 GN=APCS PE=2 SV=1	APCS	0.5427	4.48579e-06	Down
Q3T057	60S ribosomal protein L23 OS=Bos taurus OX=9913 GN=RPL23 PE=2 SV=2	RPL23	0.607577	0.000391856	Down
Q3T0U1	LRP chaperone MESD OS=Bos taurus OX=9913 GN=MESD PE=2 SV=1	MESD	0.55115	0.0353208	Down
Q3ZBA8	Protein NDRG2 OS=Bos taurus OX=9913 GN=NDRG2 PE=2 SV=1	NDRG2	0.550562	0.00275132	Down
Q4PJW3	Lanosterol 14-alpha demethylase OS=Bos taurus OX=9913 GN=CYP51A1 PE=2 SV=1	CYP51A1	0.423584	0.000121378	Down
Q58CQ9	Pantetheinase OS=Bos taurus OX=9913 GN=VNN1 PE=1 SV=1	VNN1	0.425782	4.22211e-07	Down
Q58D62	Fetuin-B OS=Bos taurus OX=9913 GN=FETUB PE=1 SV=1	FETUB	0.520986	0.000106525	Down
Q58DK5	Delta-aminolevulinic acid dehydratase OS=Bos taurus OX=9913 GN=ALAD PE=2 SV=1	ALAD	0.545344	3.87541e-05	Down
Q58DL9	Phospholipid transfer protein OS=Bos taurus OX=9913 GN=PLTP PE=2 SV=1	PLTP	0.553572	1.65466e-05	Down
Q5E9J5	7-dehydrocholesterol reductase OS=Bos taurus OX=9913 GN=DHCR7 PE=2 SV=1	DHCR7	0.545542	0.0122655	Down
Q5EA61	Creatine kinase B-type OS=Bos taurus OX=9913 GN=CKB PE=1 SV=1	CKB	0.648172	0.000107256	Down
Q7SIH1	Alpha-2-macroglobulin OS=Bos taurus OX=9913 GN=A2M PE=1 SV=2	A2M	0.541797	8.73006e-07	Down
Q8HZT6	Retinol dehydrogenase 10 OS=Bos taurus OX=9913 GN=RDH10 PE=1 SV=1	RDH10	0.559888	0.00426897	Down
Q8HZY1	Serine protease inhibitor clade E member 2 OS=Bos taurus OX=9913 GN=SERPINE2 PE=2 SV=1	SERPINE2	0.503161	8.16336e-06	Down
Q95121	Pigment epithelium-derived factor OS=Bos taurus OX=9913 GN=SERPINF1 PE=1 SV=1	SERPINF1	0.647997	6.19692e-06	Down
Q9MZ06	Fibroblast growth factor-binding protein 1 OS=Bos taurus OX=9913 GN=FGFBP1 PE=1 SV=1	FGFBP1	0.417679	2.02673e-06	Down
Q9TTK8	Creatine kinase U-type, mitochondrial OS=Bos taurus OX=9913 GN=CKMT1 PE=2 SV=1	CKMT1	0.548887	2.4658e-06	Down
A0A140T897	Albumin OS=Bos taurus OX=9913 GN=ALB PE=4 SV=1	ALB	0.544192	2.06793e-07	Down
A0A3Q1LI93	CD109 molecule OS=Bos taurus OX=9913 GN=CD109 PE=3 SV=1	CD109	0.533261	2.74609e-06	Down
A0A3Q1LVA2	Branched-chain-amino-acid aminotransferase OS=Bos taurus OX=9913 GN=BCAT1 PE=3 SV=1	BCAT1	0.619884	0.000385662	Down
A0A3Q1M1M7	Junction plakoglobin OS=Bos taurus OX=9913 GN=JUP PE=1 SV=1	JUP	0.507036	1.5447e-05	Down
A0A3Q1M3Z8	Nicotinate-nucleotide pyrophosphorylase [carboxylating] OS=Bos taurus OX=9913 GN=QPRT PE=3 SV=1	QPRT	0.626312	0.0123166	Down
A0A3Q1M478	C-1-tetrahydrofolate synthase, cytoplasmic OS=Bos taurus OX=9913 GN=MTHFD1 PE=1 SV=1	MTHFD1	0.660536	3.25274e-05	Down
A0A3Q1M5Q6	Extracellular matrix protein 1 OS=Bos taurus OX=9913 GN=ECM1 PE=4 SV=1	ECM1	0.564653	8.1724e-05	Down
A0A3Q1M5Q9	protein-tyrosine-phosphatase OS=Bos taurus OX=9913 GN=PTPRF PE=3 SV=1	PTPRF	0.611504	0.00695524	Down
A0A3Q1MB70	Apolipoprotein M OS=Bos taurus OX=9913 GN=APOM PE=3 SV=1	APOM	0.488931	0.00111028	Down
A0A3Q1MCX8	Shootin-1 OS=Bos taurus OX=9913 GN=SHTN1 PE=1 SV=1	SHTN1	0.625739	0.000193517	Down
A0A3Q1MG98	Sodium-dependent phosphate transport protein 2B OS=Bos taurus OX=9913 GN=SLC34A2 PE=3 SV=1	SLC34A2	0.367209	6.16617e-05	Down
A0A3Q1MRP5	Ubiquitin carboxyl-terminal hydrolase OS=Bos taurus OX=9913 GN=USP10 PE=3 SV=1	USP10	0.487355	0.000853811	Down
A0A3Q1MVB0	Cell division control protein OS=Bos taurus OX=9913 GN=CDC6 PE=3 SV=1	CDC6	0.493015	0.000128578	Down
A0A3Q1NEH7	Capping protein regulator and myosin 1 linker 1 OS=Bos taurus OX=9913 GN=CARMIL1 PE=1 SV=1	CARMIL1	0.497653	0.00239742	Down
A0A3S5ZPC6	Complement C2 OS=Bos taurus OX=9913 GN=C2 PE=4 SV=1	C2	0.527458	6.22134e-06	Down
A0A452DHU4	Protein lin-7 homolog OS=Bos taurus OX=9913 GN=LIN7C PE=3 SV=1	LIN7C	0.663899	0.00789922	Down
A0A452DHX8	Amine oxidase OS=Bos taurus OX=9913 GN=LOC100138645 PE=3 SV=1	LOC100138645	0.453055	0.000662956	Down
A0A452DI13	Interferon regulatory factor 6 OS=Bos taurus OX=9913 GN=IRF6 PE=3 SV=1	IRF6	0.55531	0.00858213	Down
A0A452DIR7	Golgi-resident adenosine 3',5'-bisphosphate 3'-phosphatase OS=Bos taurus OX=9913 GN=BPNT2 PE=3 SV=1	BPNT2	0.651066	0.0115898	Down
A2I7N1	Serpin A3-5 OS=Bos taurus OX=9913 GN=SERPINA3-5 PE=3 SV=1	SERPINA3-5	0.608639	0.000282217	Down
A2VE13	Protein MAL2 OS=Bos taurus OX=9913 GN=MAL2 PE=1 SV=1	MAL2	0.514845	0.000193534	Down
A2VE17	Scinderin OS=Bos taurus OX=9913 GN=SCIN PE=2 SV=1	SCIN	0.634845	9.10256e-05	Down
A4FV97	Ribosomal L1 domain-containing protein 1 OS=Bos taurus OX=9913 GN=RSL1D1 PE=2 SV=1	RSL1D1	0.495103	0.000240237	Down
A7E3Q8	Plastin-3 OS=Bos taurus OX=9913 GN=PLS3 PE=2 SV=1	PLS3	0.515659	2.80031e-06	Down
A7MBI5	DPYSL3 protein OS=Bos taurus OX=9913 GN=DPYSL3 PE=1 SV=1	DPYSL3	0.571574	0.000108769	Down
C4T8B4	Pentaxin OS=Bos taurus OX=9913 GN=CRP PE=2 SV=1	CRP	0.499601	7.23398e-05	Down
E1B7G3	RING-type E3 ubiquitin transferase OS=Bos taurus OX=9913 GN=STUB1 PE=4 SV=3	STUB1	0.631234	9.44901e-05	Down
E1BBP1	Polypeptide N-acetylgalactosaminyltransferase OS=Bos taurus OX=9913 GN=GALNT3 PE=3 SV=3	GALNT3	0.634488	0.00996117	Down
E1BDU8	LIM domain and actin binding 1 OS=Bos taurus OX=9913 GN=LIMA1 PE=1 SV=3	LIMA1	0.367246	0.00649587	Down
E1BH94	Peptidoglycan recognition protein 2 OS=Bos taurus OX=9913 GN=PGLYRP2 PE=3 SV=3	PGLYRP2	0.581466	6.11272e-06	Down
E1BKS1	Syndecan OS=Bos taurus OX=9913 GN=SDC4 PE=3 SV=1	SDC4	0.548395	0.00534453	Down
E1BKV4	Beta-secretase 2 OS=Bos taurus OX=9913 GN=BACE2 PE=3 SV=3	BACE2	0.64395	5.96869e-05	Down
E1BKX3	MYB binding protein 1a OS=Bos taurus OX=9913 GN=MYBBP1A PE=1 SV=1	MYBBP1A	0.652969	0.00102334	Down
E1BLR9	Carboxypeptidase D OS=Bos taurus OX=9913 GN=CPD PE=3 SV=3	CPD	0.657442	1.08147e-05	Down
E1BNV4	SRSF protein kinase 1 OS=Bos taurus OX=9913 GN=SRPK1 PE=4 SV=3	SRPK1	0.561562	0.0157889	Down
F1MBC5	Coagulation factor IX OS=Bos taurus OX=9913 GN=F9 PE=4 SV=3	F9	0.521882	1.43458e-05	Down
F1MD24	Solute carrier family 5 member 1 OS=Bos taurus OX=9913 GN=SLC5A1 PE=1 SV=2	SLC5A1	0.661237	0.0044417	Down
F1MDD5	Laminin subunit alpha 3 OS=Bos taurus OX=9913 GN=LAMA3 PE=1 SV=3	LAMA3	0.390349	0.00020397	Down
F1MEP6	Epithelial cell adhesion molecule OS=Bos taurus OX=9913 GN=EPCAM PE=3 SV=1	EPCAM	0.641155	6.65027e-05	Down
F1MFC2	Desmoglein 2 OS=Bos taurus OX=9913 GN=DSG2 PE=4 SV=3	DSG2	0.541993	0.0024953	Down
F1MHR3	Aldehyde dehydrogenase 1 family member A3 OS=Bos taurus OX=9913 GN=ALDH1A3 PE=3 SV=3	ALDH1A3	0.323254	6.94435e-05	Down
F1MIM3	hexokinase OS=Bos taurus OX=9913 GN=HKDC1 PE=3 SV=3	HKDC1	0.586548	0.00106455	Down
F1MIU2	BAG cochaperone 3 OS=Bos taurus OX=9913 GN=BAG3 PE=1 SV=1	BAG3	0.663599	0.0139029	Down
F1MKE9	Spectrin beta chain OS=Bos taurus OX=9913 GN=SPTB PE=3 SV=3	SPTB	0.457017	0.000955088	Down
F1MLB8	ATP synthase subunit alpha OS=Bos taurus OX=9913 GN=ATP5F1A PE=1 SV=1	ATP5F1A	0.452346	0.000161811	Down
F1MM57	Myosin heavy chain 14 OS=Bos taurus OX=9913 GN=MYH14 PE=1 SV=3	MYH14	0.515492	2.66527e-06	Down
F1MMK9	Protein AMBP OS=Bos taurus OX=9913 GN=KIF12 PE=3 SV=3	KIF12	0.46914	7.23098e-06	Down
F1MMQ8	Spectrin alpha, erythrocytic 1 OS=Bos taurus OX=9913 GN=SPTA1 PE=3 SV=3	SPTA1	0.508405	0.000660823	Down
F1MTT3	Coagulation factor XII OS=Bos taurus OX=9913 GN=F12 PE=4 SV=2	F12	0.564268	5.19034e-05	Down
F1MTW8	Phosducin-like protein 3 OS=Bos taurus OX=9913 GN=PDCL3 PE=3 SV=1	PDCL3	0.653299	0.00221223	Down
F1MU79	peptidylprolyl isomerase OS=Bos taurus OX=9913 GN=FKBP4 PE=4 SV=2	FKBP4	0.575469	4.37386e-06	Down
F1MZU1	La ribonucleoprotein 1, translational regulator OS=Bos taurus OX=9913 GN=LARP1 PE=4 SV=3	LARP1	0.653994	0.00021736	Down
F1N102	Complement component C8 beta chain OS=Bos taurus OX=9913 GN=C8B PE=3 SV=3	C8B	0.515235	8.94566e-06	Down
F1N3J3	Anterior gradient 2, protein disulphide isomerase family member OS=Bos taurus OX=9913 GN=AGR2 PE=1 SV=2	AGR2	0.506912	7.06913e-05	Down
F1N645	HECT-type E3 ubiquitin transferase OS=Bos taurus OX=9913 GN=HECW2 PE=4 SV=3	HECW2	0.594618	0.0129472	Down
F1N7C7	Ras homolog family member D OS=Bos taurus OX=9913 GN=RHOD PE=4 SV=2	RHOD	0.331777	0.00213548	Down
G3MZH7	Ectonucleoside triphosphate diphosphohydrolase 2 OS=Bos taurus OX=9913 GN=ENTPD2 PE=3 SV=1	ENTPD2	0.410347	0.000760693	Down
G3MZI7	Collagen type V alpha 1 chain OS=Bos taurus OX=9913 GN=COL5A1 PE=4 SV=2	COL5A1	0.584212	0.00727172	Down
G3N0T0	Hypoxanthine phosphoribosyltransferase OS=Bos taurus OX=9913 GN=LOC510369 PE=3 SV=1	LOC510369	0.456987	0.00656877	Down
O46375	Transthyretin OS=Bos taurus OX=9913 GN=TTR PE=1 SV=1	TTR	0.564035	8.12922e-06	Down
P10462	Protein S100-A2 OS=Bos taurus OX=9913 GN=S100A2 PE=1 SV=1	S100A2	0.390051	8.27339e-06	Down
P83939	Secernin-1 OS=Bos taurus OX=9913 GN=SCRN1 PE=1 SV=2	SCRN1	0.446952	0.00066377	Down
Q01321	Cytochrome c oxidase subunit NDUFA4 OS=Bos taurus OX=9913 GN=NDUFA4 PE=1 SV=1	NDUFA4	0.565512	2.4359e-05	Down
Q08DA0	Rab-like protein 6 OS=Bos taurus OX=9913 GN=RABL6 PE=2 SV=1	RABL6	0.556139	0.0021343	Down
Q0P5F2	Proteasome assembly chaperone 1 OS=Bos taurus OX=9913 GN=PSMG1 PE=2 SV=1	PSMG1	0.535489	0.0291529	Down
Q0VC24	Ribosome biogenesis protein WDR12 OS=Bos taurus OX=9913 GN=WDR12 PE=2 SV=1	WDR12	0.663335	0.0025577	Down
Q148C4	Calmodulin regulator protein PCP4 OS=Bos taurus OX=9913 GN=PCP4 PE=3 SV=1	PCP4	0.334663	2.04184e-06	Down
Q1LZA3	Asparagine synthetase [glutamine-hydrolyzing] OS=Bos taurus OX=9913 GN=ASNS PE=2 SV=3	ASNS	0.502749	0.000209941	Down
Q1RMR3	Cortactin OS=Bos taurus OX=9913 GN=CTTN PE=1 SV=1	CTTN	0.612531	0.0016507	Down
Q28065	C4b-binding protein alpha chain OS=Bos taurus OX=9913 GN=C4BPA PE=2 SV=1	C4BPA	0.486905	1.37365e-06	Down
Q28085	Complement factor H OS=Bos taurus OX=9913 GN=CFH PE=1 SV=3	CFH	0.539992	0.00308361	Down
Q28880	Lingual antimicrobial peptide OS=Bos taurus OX=9913 GN=LAP PE=1 SV=1	LAP	0.274083	5.18139e-07	Down
Q29RQ1	Complement component C7 OS=Bos taurus OX=9913 GN=C7 PE=2 SV=1	C7	0.559553	3.58628e-06	Down
Q29RU4	Complement component C6 OS=Bos taurus OX=9913 GN=C6 PE=2 SV=1	C6	0.582577	4.70549e-07	Down
Q2KHT7	40S ribosomal protein S27 OS=Bos taurus OX=9913 GN=RPS27 PE=3 SV=3	RPS27	0.657068	0.00285335	Down
Q2KJH6	Serpin H1 OS=Bos taurus OX=9913 GN=SERPINH1 PE=2 SV=1	SERPINH1	0.525253	2.36941e-05	Down
Q2NL00	Glutathione S-transferase theta-1 OS=Bos taurus OX=9913 GN=GSTT1 PE=2 SV=3	GSTT1	0.526489	0.000395272	Down
Q2YDG0	G-protein coupled receptor family C group 5 member C OS=Bos taurus OX=9913 GN=GPRC5C PE=2 SV=2	GPRC5C	0.624492	0.00537237	Down
Q32L22	DNA-directed RNA polymerases I and III subunit RPAC1 OS=Bos taurus OX=9913 GN=POLR1C PE=2 SV=1	POLR1C	0.566823	0.00698058	Down
Q32PB8	40S ribosomal protein S21 OS=Bos taurus OX=9913 GN=RPS21 PE=3 SV=1	RPS21	0.663568	0.00476925	Down
Q3MHN5	Vitamin D-binding protein OS=Bos taurus OX=9913 GN=GC PE=2 SV=1	GC	0.628509	2.56512e-06	Down
Q3SX44	N(G),N(G)-dimethylarginine dimethylaminohydrolase 2 OS=Bos taurus OX=9913 GN=DDAH2 PE=2 SV=1	DDAH2	0.459342	2.0837e-06	Down
Q3SYR8	Immunoglobulin J chain OS=Bos taurus OX=9913 GN=JCHAIN PE=1 SV=1	JCHAIN	0.461106	1.14646e-05	Down
Q3SYV3	Mitochondrial inner membrane protein OXA1L OS=Bos taurus OX=9913 GN=OXA1L PE=2 SV=1	OXA1L	0.520985	0.0292967	Down
Q3SYZ4	Aspartate--tRNA ligase, cytoplasmic OS=Bos taurus OX=9913 GN=DARS1 PE=2 SV=1	DARS1	0.552075	0.00104502	Down
Q3SZV7	Hemopexin OS=Bos taurus OX=9913 GN=HPX PE=2 SV=1	HPX	0.645163	0.000226408	Down
Q3T0F4	40S ribosomal protein S10 OS=Bos taurus OX=9913 GN=RPS10 PE=2 SV=1	RPS10	0.592575	0.000887144	Down
Q3T0K1	Calumenin OS=Bos taurus OX=9913 GN=CALU PE=2 SV=1	CALU	0.34067	0.00319983	Down
Q3T0Q6	CCHC-type zinc finger nucleic acid binding protein OS=Bos taurus OX=9913 GN=CNBP PE=2 SV=1	CNBP	0.546236	0.000485904	Down
Q3ZBK2	Peroxiredoxin-like 2A OS=Bos taurus OX=9913 GN=PRXL2A PE=2 SV=1	PRXL2A	0.557119	1.47134e-05	Down
Q3ZBL4	Leucine zipper transcription factor-like protein 1 OS=Bos taurus OX=9913 GN=LZTFL1 PE=2 SV=1	LZTFL1	0.642412	0.000293799	Down
Q3ZEJ6	Serpin A3-3 OS=Bos taurus OX=9913 GN=SERPINA3-3 PE=1 SV=2	SERPINA3-3	0.51362	0.000404076	Down
Q56JX6	40S ribosomal protein S28 OS=Bos taurus OX=9913 GN=RPS28 PE=3 SV=1	RPS28	0.65879	9.88012e-05	Down
Q5E9N0	Bystin OS=Bos taurus OX=9913 GN=BYSL PE=2 SV=1	BYSL	0.561071	0.000614151	Down
Q5E9Z2	Hyaluronan-binding protein 2 OS=Bos taurus OX=9913 GN=HABP2 PE=2 SV=1	HABP2	0.562564	7.05744e-05	Down
Q5EA79	Galactose mutarotase OS=Bos taurus OX=9913 GN=GALM PE=2 SV=1	GALM	0.546054	0.000295562	Down
Q7YR75	39S ribosomal protein L12, mitochondrial OS=Bos taurus OX=9913 GN=MRPL12 PE=1 SV=1	MRPL12	0.614233	0.000213826	Down
Q95L54	Annexin A8 OS=Bos taurus OX=9913 GN=ANXA8 PE=2 SV=1	ANXA8	0.45957	2.71138e-06	Down
A0A0A0MP99	Carbonic anhydrase OS=Bos taurus OX=9913 GN=LOC784254 PE=1 SV=1	LOC784254	0.55203	0.00022246	Down
A0A140T832	40S ribosomal protein S17 OS=Bos taurus OX=9913 GN=RPS17 PE=3 SV=2	RPS17	0.654539	0.000303199	Down
A0A140T851	Vitamin K-dependent protein C OS=Bos taurus OX=9913 GN=PROC PE=4 SV=2	PROC	0.482154	8.19337e-06	Down
A0A140T867	Keratin, type I cytoskeletal 17 OS=Bos taurus OX=9913 GN=KRT17 PE=3 SV=1	KRT17	0.326078	7.89435e-07	Down
A0A140T8C8	Kininogen-1 OS=Bos taurus OX=9913 GN=KNG1 PE=4 SV=1	KNG1	0.518713	1.11903e-06	Down
A0A3Q1LFJ4	LIM domain 7 OS=Bos taurus OX=9913 GN=LMO7 PE=1 SV=1	LMO7	0.374762	4.10676e-05	Down
A0A3Q1LGM4	Complement factor I OS=Bos taurus OX=9913 GN=CFI PE=1 SV=1	CFI	0.518856	1.52134e-08	Down
A0A3Q1LJK4	Fibulin 2 OS=Bos taurus OX=9913 GN=FBLN2 PE=3 SV=1	FBLN2	0.59495	0.00181788	Down
A0A3Q1LLH4	Catenin delta 1 OS=Bos taurus OX=9913 GN=CTNND1 PE=1 SV=1	CTNND1	0.61522	0.000449504	Down
A0A3Q1LLU1	von Willebrand factor OS=Bos taurus OX=9913 GN=VWF PE=4 SV=1	VWF	0.610413	0.000108718	Down
A0A3Q1LLV8	EMAP like 4 OS=Bos taurus OX=9913 GN=EML4 PE=3 SV=1	EML4	0.643795	2.84597e-05	Down
A0A3Q1LM00	Insulin-like growth factor II OS=Bos taurus OX=9913 GN=IGF2 PE=3 SV=1	IGF2	0.652165	0.00179701	Down
A0A3Q1LMG9	Agrin OS=Bos taurus OX=9913 GN=AGRN PE=1 SV=1	AGRN	0.615874	0.008659	Down
A0A3Q1LMV9	Epiplakin 1 OS=Bos taurus OX=9913 GN=EPPK1 PE=1 SV=1	EPPK1	0.448788	0.000298204	Down
A0A3Q1LNX9	Calponin OS=Bos taurus OX=9913 PE=3 SV=1	--	0.556373	0.00439162	Down
A0A3Q1LPT9	STEAP3 metalloreductase OS=Bos taurus OX=9913 GN=STEAP3 PE=3 SV=1	STEAP3	0.508988	0.0135696	Down
A0A3Q1LPX4	Hydroxymethylglutaryl-CoA synthase OS=Bos taurus OX=9913 GN=HMGCS1 PE=1 SV=1	HMGCS1	0.432184	6.02191e-05	Down
A0A3Q1LPY0	Mucin 4, cell surface associated OS=Bos taurus OX=9913 GN=MUC4 PE=4 SV=1	MUC4	0.467709	4.50236e-05	Down
A0A3Q1LQ02	Vitamin D-binding protein OS=Bos taurus OX=9913 GN=GC PE=4 SV=1	GC	0.364801	2.69869e-05	Down
A0A3Q1LQ18	Delta(14)-sterol reductase TM7SF2 OS=Bos taurus OX=9913 GN=TM7SF2 PE=3 SV=1	TM7SF2	0.489402	0.000197813	Down
A0A3Q1LQI3	Plexin B2 OS=Bos taurus OX=9913 GN=PLXNB2 PE=3 SV=1	PLXNB2	0.631106	0.000320797	Down
A0A3Q1LQR2	Tubulin alpha chain OS=Bos taurus OX=9913 GN=LOC112443216 PE=3 SV=1	LOC112443216	0.565934	0.00102705	Down
A0A3Q1LSA9	RNA helicase OS=Bos taurus OX=9913 GN=MOV10 PE=3 SV=1	MOV10	0.556249	0.000195853	Down
A0A3Q1LSK1	Solute carrier family 12 member 2 OS=Bos taurus OX=9913 GN=SLC12A2 PE=3 SV=1	SLC12A2	0.607923	5.12141e-06	Down
A0A3Q1LSP4	Complement C8 alpha chain OS=Bos taurus OX=9913 GN=C8A PE=3 SV=1	C8A	0.512246	1.00973e-06	Down
A0A3Q1LSP9	Carboxypeptidase Z OS=Bos taurus OX=9913 GN=CPZ PE=3 SV=1	CPZ	0.565167	0.00435047	Down
A0A3Q1LSX3	Hepatocyte growth factor-like protein OS=Bos taurus OX=9913 GN=MST1 PE=3 SV=1	MST1	0.504153	0.00083155	Down
A0A3Q1LTP5	Insulin-like growth factor-binding protein 6 OS=Bos taurus OX=9913 GN=IGFBP6 PE=4 SV=1	IGFBP6	0.448395	1.8017e-05	Down
A0A3Q1LU35	Filamin C OS=Bos taurus OX=9913 GN=FLNC PE=1 SV=1	FLNC	0.446295	0.00943911	Down
A0A3Q1LV39	EPS8 like 2 OS=Bos taurus OX=9913 GN=EPS8L2 PE=3 SV=1	EPS8L2	0.461636	7.26385e-05	Down
A0A3Q1LV54	Alpha kinase 2 OS=Bos taurus OX=9913 GN=ALPK2 PE=4 SV=1	ALPK2	0.655824	0.047733	Down
A0A3Q1LWD3	Deleted in malignant brain tumors 1 protein OS=Bos taurus OX=9913 PE=4 SV=1	--	0.53721	4.29788e-05	Down
A0A3Q1LWN4	NADH dehydrogenase [ubiquinone] flavoprotein 3, mitochondrial OS=Bos taurus OX=9913 GN=NDUFV3 PE=1 SV=1	NDUFV3	0.451466	0.000537904	Down
A0A3Q1LXG9	von Willebrand factor A domain-containing protein 1 OS=Bos taurus OX=9913 GN=VWA1 PE=4 SV=1	VWA1	0.558035	0.00151752	Down
A0A3Q1LZ87	ATP binding cassette subfamily B member 9 OS=Bos taurus OX=9913 GN=ABCB9 PE=4 SV=1	ABCB9	0.49283	6.93533e-05	Down
A0A3Q1LZU0	Osteopontin OS=Bos taurus OX=9913 GN=SPP1 PE=3 SV=1	SPP1	0.391934	1.12007e-05	Down
A0A3Q1M0A1	Cornulin OS=Bos taurus OX=9913 GN=CRNN PE=3 SV=1	CRNN	0.1544	7.36655e-07	Down
A0A3Q1M0V1	Catenin alpha-1 OS=Bos taurus OX=9913 GN=CTNNA1 PE=3 SV=1	CTNNA1	0.63874	0.000191129	Down
A0A3Q1M1D3	Nuclear autoantigenic sperm protein OS=Bos taurus OX=9913 GN=NASP PE=3 SV=1	NASP	0.664418	0.00117081	Down
A0A3Q1M1V6	Fibulin-5 OS=Bos taurus OX=9913 GN=FBLN5 PE=3 SV=1	FBLN5	0.391119	0.00102681	Down
A0A3Q1M2P8	Epidermal growth factor receptor pathway substrate 8 OS=Bos taurus OX=9913 GN=EPS8 PE=3 SV=1	EPS8	0.587193	0.000516352	Down
A0A3Q1M2U9	Protein GOLM2 OS=Bos taurus OX=9913 GN=GOLM2 PE=3 SV=1	GOLM2	0.415442	4.62735e-05	Down
A0A3Q1M347	ST6 beta-galactoside alpha-2,6-sialyltransferase 1 OS=Bos taurus OX=9913 GN=ST6GAL1 PE=3 SV=1	ST6GAL1	0.513767	0.00312633	Down
A0A3Q1M3E3	Ubiquitin-related modifier 1 OS=Bos taurus OX=9913 GN=URM1 PE=3 SV=1	URM1	0.597307	0.0198811	Down
A0A3Q1M3I2	Complement factor H related 5 OS=Bos taurus OX=9913 GN=CFHR5 PE=4 SV=1	CFHR5	0.435284	0.00105588	Down
A0A3Q1M4P7	Exocyst complex component OS=Bos taurus OX=9913 GN=EXOC6 PE=3 SV=1	EXOC6	0.601089	0.00163295	Down
A0A3Q1M5K5	Dickkopf WNT signaling pathway inhibitor 3 OS=Bos taurus OX=9913 GN=DKK3 PE=3 SV=1	DKK3	0.615231	1.18003e-05	Down
A0A3Q1M5N7	Elongator complex protein 3 OS=Bos taurus OX=9913 GN=ELP3 PE=3 SV=1	ELP3	0.642788	0.0023148	Down
A0A3Q1M5X4	Serum amyloid A protein OS=Bos taurus OX=9913 GN=M-SAA3.2 PE=3 SV=1	M-SAA3.2	0.45545	3.36615e-05	Down
A0A3Q1M6N0	Tetraspanin OS=Bos taurus OX=9913 GN=TSPAN6 PE=3 SV=1	TSPAN6	0.493568	0.00256645	Down
A0A3Q1M6Y6	Metallothionein-1A OS=Bos taurus OX=9913 GN=MT1A PE=3 SV=1	MT1A	0.402422	8.44055e-05	Down
A0A3Q1M762	Folate receptor 3 OS=Bos taurus OX=9913 GN=FOLR3 PE=3 SV=1	FOLR3	0.62312	3.70701e-05	Down
A0A3Q1M795	Transporter OS=Bos taurus OX=9913 GN=SLC6A14 PE=3 SV=1	SLC6A14	0.452066	0.000302447	Down
A0A3Q1M7W5	NCK associated protein 1 OS=Bos taurus OX=9913 GN=NCKAP1 PE=4 SV=1	NCKAP1	0.488063	0.00152863	Down
A0A3Q1M8B7	Vitamin K-dependent protein Z OS=Bos taurus OX=9913 GN=PROZ PE=4 SV=1	PROZ	0.594078	0.000666504	Down
A0A3Q1M8J7	protein-tyrosine-phosphatase OS=Bos taurus OX=9913 GN=PTPRQ PE=4 SV=1	PTPRQ	0.442486	0.00330827	Down
A0A3Q1M9I5	Integrin beta OS=Bos taurus OX=9913 GN=ITGB4 PE=1 SV=1	ITGB4	0.473179	0.000777704	Down
A0A3Q1M9P9	Versican core protein OS=Bos taurus OX=9913 GN=VCAN PE=1 SV=1	VCAN	0.58249	1.40293e-05	Down
A0A3Q1MB37	propionate--CoA ligase OS=Bos taurus OX=9913 GN=ACSS2 PE=1 SV=1	ACSS2	0.539584	0.000315143	Down
A0A3Q1MBM9	Choline transporter-like protein OS=Bos taurus OX=9913 GN=SLC44A4 PE=3 SV=1	SLC44A4	0.620644	0.00725482	Down
A0A3Q1MC49	Microtubule-associated protein OS=Bos taurus OX=9913 GN=MAP2 PE=4 SV=1	MAP2	0.497543	0.0305268	Down
A0A3Q1MCE5	Acetoacetyl-CoA synthetase OS=Bos taurus OX=9913 GN=AACS PE=3 SV=1	AACS	0.567574	0.00133552	Down
A0A3Q1MEK3	Neural cell adhesion molecule 1 OS=Bos taurus OX=9913 GN=NCAM1 PE=4 SV=1	NCAM1	0.638288	0.000208794	Down
A0A3Q1MFL7	Destrin OS=Bos taurus OX=9913 GN=DSTN PE=1 SV=1	DSTN	0.480707	2.52621e-05	Down
A0A3Q1MG73	Fibulin-1 OS=Bos taurus OX=9913 GN=FBLN1 PE=1 SV=1	FBLN1	0.54017	1.89718e-05	Down
A0A3Q1MGI8	Ribonucleoside-diphosphate reductase OS=Bos taurus OX=9913 GN=RRM1 PE=3 SV=1	RRM1	0.545377	3.74324e-06	Down
A0A3Q1MKF2	Myosin VB OS=Bos taurus OX=9913 GN=MYO5B PE=3 SV=1	MYO5B	0.544666	0.000285668	Down
A0A3Q1ML77	Cold shock domain containing E1 OS=Bos taurus OX=9913 GN=CSDE1 PE=4 SV=1	CSDE1	0.638858	0.00713989	Down
A0A3Q1MLB5	ethanolamine-phosphate cytidylyltransferase OS=Bos taurus OX=9913 GN=PCYT2 PE=3 SV=1	PCYT2	0.484908	0.00023536	Down
A0A3Q1MN70	Polypeptide N-acetylgalactosaminyltransferase OS=Bos taurus OX=9913 GN=GALNT7 PE=3 SV=1	GALNT7	0.532191	0.000115174	Down
A0A3Q1MNN6	Pregnancy zone protein-like OS=Bos taurus OX=9913 GN=LOC506828 PE=3 SV=1	LOC506828	0.544892	1.86856e-05	Down
A0A3Q1MPJ7	Serine/threonine-protein phosphatase CPPED1 OS=Bos taurus OX=9913 GN=CPPED1 PE=3 SV=1	CPPED1	0.495503	4.84859e-05	Down
A0A3Q1MPZ8	Hexosyltransferase OS=Bos taurus OX=9913 GN=B3GNT5 PE=3 SV=1	B3GNT5	0.553844	0.000367956	Down
A0A3Q1MQ84	Thyroid hormone receptor interactor 11 OS=Bos taurus OX=9913 GN=TRIP11 PE=4 SV=1	TRIP11	0.36095	0.0157168	Down
A0A3Q1MR36	Anion exchange protein OS=Bos taurus OX=9913 GN=SLC4A1 PE=3 SV=1	SLC4A1	0.479456	1.98861e-06	Down
A0A3Q1MR74	Galectin OS=Bos taurus OX=9913 GN=LGALS7 PE=1 SV=1	LGALS7	0.421422	0.000124107	Down
A0A3Q1MSB9	Tight junction protein 3 OS=Bos taurus OX=9913 GN=TJP3 PE=4 SV=1	TJP3	0.595619	0.0109621	Down
A0A3Q1MT20	Beta-defensin 1 OS=Bos taurus OX=9913 PE=4 SV=1	--	0.27498	0.000553181	Down
A0A3Q1MUD4	High density lipoprotein binding protein OS=Bos taurus OX=9913 GN=HDLBP PE=1 SV=1	HDLBP	0.573326	1.1989e-05	Down
A0A3Q1N064	Fibrinogen gamma-B chain OS=Bos taurus OX=9913 GN=FGG PE=4 SV=1	FGG	0.511259	1.45058e-05	Down
A0A3Q1N308	Methanethiol oxidase OS=Bos taurus OX=9913 GN=SELENBP1 PE=1 SV=1	SELENBP1	0.542341	1.09614e-05	Down
A0A3Q1N3C7	Importin 4 OS=Bos taurus OX=9913 GN=IPO4 PE=4 SV=1	IPO4	0.552713	5.92579e-05	Down
A0A3Q1N4H7	Tankyrase 1 binding protein 1 OS=Bos taurus OX=9913 GN=TNKS1BP1 PE=1 SV=1	TNKS1BP1	0.657591	0.00268135	Down
A0A3Q1N8Q5	10 kDa heat shock protein, mitochondrial OS=Bos taurus OX=9913 GN=HSPE1 PE=1 SV=1	HSPE1	0.630731	5.10354e-05	Down
A0A3Q1NA28	CD166 antigen OS=Bos taurus OX=9913 GN=ALCAM PE=4 SV=1	ALCAM	0.650091	0.000416912	Down
A0A3Q1NE82	AHNAK nucleoprotein OS=Bos taurus OX=9913 GN=AHNAK PE=1 SV=1	AHNAK	0.629675	4.85747e-06	Down
A0A3Q1NFZ7	Laminin subunit gamma 2 OS=Bos taurus OX=9913 GN=LAMC2 PE=1 SV=1	LAMC2	0.542859	0.000590736	Down
A0A3Q1NHR6	C-X-C motif chemokine OS=Bos taurus OX=9913 GN=CXCL10 PE=3 SV=1	CXCL10	0.311896	2.3762e-06	Down
A0A3Q1NIC2	Brain-specific angiogenesis inhibitor 1-associated protein 2 OS=Bos taurus OX=9913 GN=BAIAP2 PE=4 SV=1	BAIAP2	0.605226	9.70615e-05	Down
A0A3Q1NIS4	adenosine deaminase OS=Bos taurus OX=9913 GN=ADA2 PE=3 SV=1	ADA2	0.502154	0.00055387	Down
A0A3Q1NJR8	Antithrombin-III OS=Bos taurus OX=9913 GN=SERPINC1 PE=3 SV=1	SERPINC1	0.551907	4.9792e-06	Down
A0A3S5ZP98	aldehyde dehydrogenase (NAD(+)) OS=Bos taurus OX=9913 GN=ALDH7A1 PE=3 SV=1	ALDH7A1	0.590249	0.000802957	Down
A0A3S5ZPD5	glutathione transferase OS=Bos taurus OX=9913 GN=GSTT2 PE=1 SV=1	GSTT2	0.548034	0.00142757	Down
A0A452DID7	Tetraspanin OS=Bos taurus OX=9913 GN=UPK1B PE=3 SV=1	UPK1B	0.36463	9.62895e-06	Down
A0A452DIL6	Glypican-1 OS=Bos taurus OX=9913 GN=GPC1 PE=3 SV=1	GPC1	0.521039	0.000258413	Down
A0A452DIP2	UDP-N-acetylglucosamine 4-epimerase OS=Bos taurus OX=9913 GN=GALE PE=4 SV=1	GALE	0.616763	0.000161891	Down
A0A452DIP5	Placenta-expressed transcript 1 protein OS=Bos taurus OX=9913 GN=C15H11orf34 PE=4 SV=1	C15H11orf34	0.515544	0.000181068	Down
A0A452DIP8	Coagulation factor X OS=Bos taurus OX=9913 GN=F10 PE=4 SV=1	F10	0.344675	2.11387e-05	Down
A0A452DJS8	Tubulin polymerization-promoting protein family member 3 OS=Bos taurus OX=9913 GN=TPPP3 PE=3 SV=1	TPPP3	0.522599	0.000140747	Down
A2VDU0	Thyroid hormone receptor interactor 10 OS=Bos taurus OX=9913 GN=TRIP10 PE=2 SV=1	TRIP10	0.598207	0.000750257	Down
A4FUZ1	Lactoylglutathione lyase OS=Bos taurus OX=9913 GN=GLO1 PE=2 SV=1	GLO1	0.663111	0.000277996	Down
A4IFE6	ABCE1 protein OS=Bos taurus OX=9913 GN=ABCE1 PE=2 SV=1	ABCE1	0.603887	0.000371584	Down
A4IFH3	NPAS2 protein OS=Bos taurus OX=9913 GN=NPAS2 PE=2 SV=1	NPAS2	0.655183	0.00444698	Down
A5D7L1	C-type lectin domain containing 11A OS=Bos taurus OX=9913 GN=CLEC11A PE=2 SV=1	CLEC11A	0.479214	0.00169783	Down
A5PJL8	C1QTNF5 protein OS=Bos taurus OX=9913 GN=C1QTNF5 PE=2 SV=1	C1QTNF5	0.519824	0.000162969	Down
A5PKI3	Protein FAM3C OS=Bos taurus OX=9913 GN=FAM3C PE=2 SV=1	FAM3C	0.660314	3.90517e-05	Down
A6H6Z5	Polypeptide N-acetylgalactosaminyltransferase OS=Bos taurus OX=9913 GN=GALNT6 PE=2 SV=1	GALNT6	0.616544	2.4665e-05	Down
A6H7E3	PDZ and LIM domain 1 OS=Bos taurus OX=9913 GN=PDLIM1 PE=1 SV=1	PDLIM1	0.410699	7.14525e-07	Down
A6QL93	TACC3 protein OS=Bos taurus OX=9913 GN=TACC3 PE=2 SV=1	TACC3	0.37859	0.000119225	Down
A6QLX6	Polypeptide N-acetylgalactosaminyltransferase OS=Bos taurus OX=9913 GN=GALNT12 PE=2 SV=1	GALNT12	0.37593	0.000141859	Down
A6QNW7	CD5 molecule like OS=Bos taurus OX=9913 GN=CD5L PE=2 SV=1	CD5L	0.451593	3.34627e-06	Down
A6QQ85	Uroplakin-3b-like protein 1 OS=Bos taurus OX=9913 GN=UPK3BL1 PE=2 SV=2	UPK3BL1	0.390565	3.98814e-06	Down
A7MBB9	CDKN2C protein OS=Bos taurus OX=9913 GN=CDKN2C PE=2 SV=1	CDKN2C	0.647638	0.0311401	Down
A7YY77	ENDOD1 protein OS=Bos taurus OX=9913 GN=ENDOD1 PE=2 SV=1	ENDOD1	0.638622	0.00547369	Down
E1B805	Complement C3 OS=Bos taurus OX=9913 GN=LOC528040 PE=4 SV=3	LOC528040	0.621549	1.56446e-05	Down
E1B8A0	Tartrate-resistant acid phosphatase type 5 OS=Bos taurus OX=9913 GN=ACP5 PE=2 SV=2	ACP5	0.399251	1.16835e-05	Down
E1B941	Mitochondrial-processing peptidase subunit beta OS=Bos taurus OX=9913 GN=PMPCB PE=3 SV=2	PMPCB	0.490626	0.00309031	Down
E1B9F6	Elongation factor 1-alpha OS=Bos taurus OX=9913 PE=3 SV=3	--	0.664572	8.44556e-05	Down
E1B9T2	Semaphorin 3B OS=Bos taurus OX=9913 GN=SEMA3B PE=3 SV=2	SEMA3B	0.658762	0.0239427	Down
E1BAI4	Chloride intracellular channel protein OS=Bos taurus OX=9913 GN=CLIC6 PE=3 SV=1	CLIC6	0.365651	0.000709671	Down
E1BB91	Collagen type VI alpha 3 chain OS=Bos taurus OX=9913 GN=COL6A3 PE=1 SV=2	COL6A3	0.653556	2.3359e-05	Down
E1BCW0	HGF activator OS=Bos taurus OX=9913 GN=HGFAC PE=4 SV=3	HGFAC	0.528026	4.18998e-05	Down
E1BH06	Complement component 4A OS=Bos taurus OX=9913 GN=C4A PE=1 SV=3	C4A	0.629941	1.17954e-07	Down
E1BHA5	40S ribosomal protein S19 OS=Bos taurus OX=9913 PE=3 SV=1	--	0.554284	8.97649e-06	Down
E1BI28	GM2 ganglioside activator OS=Bos taurus OX=9913 GN=GM2A PE=4 SV=2	GM2A	0.659264	0.000521287	Down
E1BIA7	Clustered mitochondria protein homolog OS=Bos taurus OX=9913 GN=CLUH PE=3 SV=3	CLUH	0.625316	8.97523e-05	Down
E1BJV0	EH domain containing 4 OS=Bos taurus OX=9913 GN=EHD4 PE=4 SV=1	EHD4	0.630033	0.00266548	Down
E1BKQ9	Polypeptide N-acetylgalactosaminyltransferase OS=Bos taurus OX=9913 GN=GALNT5 PE=3 SV=2	GALNT5	0.491146	4.3389e-06	Down
E1BL88	ATP binding cassette subfamily B member 10 OS=Bos taurus OX=9913 GN=ABCB10 PE=4 SV=3	ABCB10	0.526564	1.06166e-05	Down
E1BLA8	Golgi membrane protein 1 OS=Bos taurus OX=9913 GN=GOLM1 PE=3 SV=1	GOLM1	0.438832	7.68368e-06	Down
E1BM12	Spermidine synthase OS=Bos taurus OX=9913 GN=SRM PE=3 SV=2	SRM	0.413278	4.47104e-05	Down
F1MBF9	Serine incorporator 1 OS=Bos taurus OX=9913 GN=SERINC1 PE=3 SV=3	SERINC1	0.631312	0.0320361	Down
F1MBM5	Torsin OS=Bos taurus OX=9913 GN=TOR1B PE=3 SV=3	TOR1B	0.594552	0.000923169	Down
F1MD34	Niban apoptosis regulator 2 OS=Bos taurus OX=9913 GN=NIBAN2 PE=3 SV=3	NIBAN2	0.609248	2.63315e-05	Down
F1MDA9	RNA-binding protein NOB1 OS=Bos taurus OX=9913 GN=NOB1 PE=3 SV=1	NOB1	0.63743	0.00318623	Down
F1ME83	Mitotic spindle positioning OS=Bos taurus OX=9913 GN=MISP PE=4 SV=1	MISP	0.310846	3.72421e-05	Down
F1MER7	Heparan sulfate proteoglycan 2 OS=Bos taurus OX=9913 GN=HSPG2 PE=1 SV=2	HSPG2	0.627375	1.21939e-05	Down
F1MG91	SERPIN domain-containing protein OS=Bos taurus OX=9913 GN=LOC281376 PE=3 SV=1	LOC281376	0.628237	0.0154372	Down
F1MGZ5	Chloride channel accessory 1 OS=Bos taurus OX=9913 GN=CLCA1 PE=1 SV=3	CLCA1	0.333231	1.89103e-08	Down
F1MIU3	Transmembrane channel-like protein OS=Bos taurus OX=9913 GN=TMC5 PE=3 SV=3	TMC5	0.567271	0.0088205	Down
F1MJ56	Unconventional myosin-Id OS=Bos taurus OX=9913 GN=MYO1D PE=3 SV=1	MYO1D	0.557837	1.71364e-07	Down
F1MJK3	Pregnancy zone protein-like OS=Bos taurus OX=9913 GN=LOC506828 PE=3 SV=3	LOC506828	0.623804	2.26946e-06	Down
F1MJQ3	Alpha-amylase OS=Bos taurus OX=9913 GN=AMY2B PE=3 SV=1	AMY2B	0.567111	1.79397e-06	Down
F1MKI5	45 kDa calcium-binding protein OS=Bos taurus OX=9913 GN=SDF4 PE=3 SV=3	SDF4	0.61854	1.89487e-05	Down
F1ML72	60S ribosomal protein L34 OS=Bos taurus OX=9913 GN=RPL34 PE=3 SV=2	RPL34	0.625593	1.29051e-05	Down
F1MLJ5	Oxysterol-binding protein OS=Bos taurus OX=9913 GN=OSBPL3 PE=3 SV=3	OSBPL3	0.318793	0.00397703	Down
F1MMR8	Nudix hydrolase 5 OS=Bos taurus OX=9913 GN=NUDT5 PE=3 SV=1	NUDT5	0.633215	6.32956e-06	Down
F1MQF4	Family with sequence similarity 91 member A1 OS=Bos taurus OX=9913 GN=FAM91A1 PE=3 SV=3	FAM91A1	0.446647	0.0201554	Down
F1MR22	Polymeric immunoglobulin receptor OS=Bos taurus OX=9913 GN=PIGR PE=4 SV=3	PIGR	0.258346	8.2327e-06	Down
F1MR63	N-acyl-aliphatic-L-amino acid amidohydrolase OS=Bos taurus OX=9913 GN=ACY1 PE=1 SV=3	ACY1	0.614712	0.0112109	Down
F1MSN2	Tumor associated calcium signal transducer 2 OS=Bos taurus OX=9913 GN=TACSTD2 PE=3 SV=2	TACSTD2	0.606197	0.000137558	Down
F1MU12	Keratin, type II cytoskeletal 8 OS=Bos taurus OX=9913 GN=KRT8 PE=3 SV=2	KRT8	0.550667	5.0368e-06	Down
F1MU56	Matrix metallopeptidase 7 OS=Bos taurus OX=9913 GN=MMP7 PE=3 SV=2	MMP7	0.232473	0.00240094	Down
F1MV07	SEC24 homolog D, COPII coat complex component OS=Bos taurus OX=9913 GN=SEC24D PE=3 SV=2	SEC24D	0.454603	0.000738337	Down
F1MVK1	Complement C4 gamma chain OS=Bos taurus OX=9913 GN=LOC107131209 PE=4 SV=3	LOC107131209	0.545014	6.16252e-05	Down
F1MVP0	ADAM metallopeptidase with thrombospondin type 1 motif 13 OS=Bos taurus OX=9913 GN=ADAMTS13 PE=4 SV=3	ADAMTS13	0.432108	8.28141e-05	Down
F1MVT7	EPM2A interacting protein 1 OS=Bos taurus OX=9913 GN=EPM2AIP1 PE=4 SV=2	EPM2AIP1	0.383386	0.00551622	Down
F1MX93	Myosin VC OS=Bos taurus OX=9913 GN=MYO5C PE=3 SV=3	MYO5C	0.438886	0.0189604	Down
F1MXP7	VWFA domain-containing protein OS=Bos taurus OX=9913 GN=LOC784768 PE=3 SV=1	LOC784768	0.188	1.44575e-06	Down
F1MY85	Complement C5a anaphylatoxin OS=Bos taurus OX=9913 GN=C5 PE=1 SV=3	C5	0.577816	3.68891e-09	Down
F1MYZ4	Semaphorin 4B OS=Bos taurus OX=9913 GN=SEMA4B PE=4 SV=2	SEMA4B	0.527011	0.000507708	Down
F1MZT7	GCN1 activator of EIF2AK4 OS=Bos taurus OX=9913 GN=GCN1 PE=3 SV=2	GCN1	0.661619	1.94584e-05	Down
F1MZY2	glutamine--fructose-6-phosphate transaminase (isomerizing) OS=Bos taurus OX=9913 GN=GFPT1 PE=1 SV=2	GFPT1	0.567868	2.35225e-06	Down
F1N2D3	Tight junction protein 1 OS=Bos taurus OX=9913 GN=TJP1 PE=4 SV=3	TJP1	0.475474	1.00629e-06	Down
F1N2K8	Periplakin OS=Bos taurus OX=9913 GN=PPL PE=1 SV=2	PPL	0.495503	3.35539e-06	Down
F1N678	Aldo-keto reductase family 1 member B10 OS=Bos taurus OX=9913 GN=AKR1B10 PE=3 SV=2	AKR1B10	0.641103	0.0016269	Down
F1N7V1	TBC1 domain family member 32 OS=Bos taurus OX=9913 GN=TBC1D32 PE=4 SV=3	TBC1D32	0.464378	0.00406807	Down
F6QND5	Fibrinogen alpha chain OS=Bos taurus OX=9913 GN=FGA PE=4 SV=1	FGA	0.27175	5.66314e-08	Down
F6R277	tRNA methyltransferase 1 OS=Bos taurus OX=9913 GN=TRMT1 PE=3 SV=2	TRMT1	0.602689	0.00288509	Down
F6RMV5	Leucine rich alpha-2-glycoprotein 1 OS=Bos taurus OX=9913 GN=LRG1 PE=1 SV=1	LRG1	0.537949	5.18686e-06	Down
G1K1B4	60S ribosomal protein L27a OS=Bos taurus OX=9913 GN=RPL27A PE=3 SV=3	RPL27A	0.61305	2.04119e-05	Down
G3MZ03	Alpha 1,4-galactosyltransferase OS=Bos taurus OX=9913 GN=A4GALT PE=3 SV=2	A4GALT	0.594481	0.00755951	Down
G3MZU0	Goosecoid homeobox 2 OS=Bos taurus OX=9913 GN=GSC2 PE=4 SV=2	GSC2	0.536418	0.000953845	Down
G3N0V0	Immunoglobulin heavy constant mu OS=Bos taurus OX=9913 PE=1 SV=1	--	0.655617	7.27417e-05	Down
G3N148	Ig-like domain-containing protein OS=Bos taurus OX=9913 PE=4 SV=2	--	0.305457	0.00116791	Down
G3N156	Plakophilin-1 OS=Bos taurus OX=9913 GN=PKP1 PE=3 SV=2	PKP1	0.450537	0.000118909	Down
G3X7G0	Fibronectin type-III domain-containing protein OS=Bos taurus OX=9913 GN=LOC529792 PE=4 SV=2	LOC529792	0.568711	9.73987e-06	Down
G5E507	Heat shock protein HSP 90-beta OS=Bos taurus OX=9913 GN=HSP90AB1 PE=1 SV=2	HSP90AB1	0.604307	6.36021e-05	Down
G5E513	Immunoglobulin heavy constant mu OS=Bos taurus OX=9913 PE=1 SV=2	--	0.436318	1.17805e-06	Down
G5E5A8	Fibronectin OS=Bos taurus OX=9913 GN=FN1 PE=4 SV=1	FN1	0.474138	3.36414e-07	Down
G5E5T5	Immunoglobulin heavy constant mu OS=Bos taurus OX=9913 PE=1 SV=2	--	0.277852	1.37905e-05	Down
G5E5V0	Carboxypeptidase N catalytic chain OS=Bos taurus OX=9913 GN=CPN1 PE=3 SV=1	CPN1	0.621996	0.00939984	Down
G5E6A5	VLIG-type G domain-containing protein OS=Bos taurus OX=9913 GN=LOC101903126 PE=3 SV=2	LOC101903126	0.344994	0.00271421	Down
O46675	Growth-regulated protein homolog gamma OS=Bos taurus OX=9913 PE=3 SV=1	--	0.476227	0.00436115	Down
Q08E22	Chromosome 17 open reading frame 28 ortholog OS=Bos taurus OX=9913 GN=HID1 PE=2 SV=1	HID1	0.316752	0.000886563	Down
Q0VCB5	Sulfotransferase OS=Bos taurus OX=9913 GN=HS3ST1 PE=1 SV=1	HS3ST1	0.637742	0.00059534	Down
Q0VCC0	Calcyphosin OS=Bos taurus OX=9913 GN=CAPS PE=2 SV=1	CAPS	0.413424	0.001346	Down
Q0VFX8	Cysteine-rich protein 2 OS=Bos taurus OX=9913 GN=CRIP2 PE=2 SV=1	CRIP2	0.445506	0.000181454	Down
Q148E6	Cytochrome P450, family 4, subfamily B, polypeptide 1 OS=Bos taurus OX=9913 GN=CYP4B1 PE=2 SV=1	CYP4B1	0.440423	0.00031258	Down
Q1JQD4	PDZ domain-containing protein GIPC2 OS=Bos taurus OX=9913 GN=GIPC2 PE=2 SV=1	GIPC2	0.423175	0.000107513	Down
Q1LZD4	Sulfotransferase OS=Bos taurus OX=9913 GN=CHST4 PE=2 SV=1	CHST4	0.399591	0.000156403	Down
Q2KHW4	Solute carrier family 25 (Mitochondrial carrier; ornithine transporter) member 15 OS=Bos taurus OX=9913 GN=SLC25A15 PE=2 SV=1	SLC25A15	0.633839	0.0163069	Down
Q2KIH2	ApoN protein OS=Bos taurus OX=9913 GN=APON PE=2 SV=1	APON	0.627167	0.00621856	Down
Q2KIT0	Protein HP-20 homolog OS=Bos taurus OX=9913 PE=2 SV=1	--	0.48427	1.36349e-06	Down
Q2KIU3	Protein HP-25 homolog 2 OS=Bos taurus OX=9913 PE=2 SV=1	--	0.518967	5.57674e-06	Down
Q2KIV8	Glutathione S-transferase OS=Bos taurus OX=9913 GN=GSTM3 PE=1 SV=1	GSTM3	0.566913	3.43973e-05	Down
Q2KIX7	Protein HP-25 homolog 1 OS=Bos taurus OX=9913 PE=1 SV=1	--	0.399046	0.0236734	Down
Q2NKS3	Proteasome assembly chaperone 3 OS=Bos taurus OX=9913 GN=PSMG3 PE=2 SV=1	PSMG3	0.410429	8.08489e-05	Down
Q32L76	Serum amyloid A-4 protein OS=Bos taurus OX=9913 GN=SAA4 PE=2 SV=1	SAA4	0.240892	6.55712e-06	Down
Q3SX46	C1GALT1-specific chaperone 1 OS=Bos taurus OX=9913 GN=C1GALT1C1 PE=2 SV=1	C1GALT1C1	0.632928	0.000486629	Down
Q3SYR5	Apolipoprotein C-IV OS=Bos taurus OX=9913 GN=APOC4 PE=2 SV=1	APOC4	0.315635	0.00476496	Down
Q3SYY1	C-X-C motif chemokine ligand 14 OS=Bos taurus OX=9913 GN=CXCL14 PE=2 SV=1	CXCL14	0.340942	8.90112e-05	Down
Q3SYY7	OCIA domain-containing protein 2 OS=Bos taurus OX=9913 GN=OCIAD2 PE=2 SV=1	OCIAD2	0.589293	0.00307401	Down
Q3T0B7	40S ribosomal protein S27-like OS=Bos taurus OX=9913 GN=RPS27L PE=3 SV=3	RPS27L	0.552025	0.000461765	Down
Q3T0S3	Tetraspanin-1 OS=Bos taurus OX=9913 GN=TSPAN1 PE=2 SV=1	TSPAN1	0.380538	0.000106444	Down
Q3T171	60S ribosomal protein L36 OS=Bos taurus OX=9913 GN=RPL36 PE=3 SV=3	RPL36	0.656925	0.000858055	Down
Q3ZBB0	Solute carrier family 35 member B2 OS=Bos taurus OX=9913 GN=SLC35B2 PE=2 SV=1	SLC35B2	0.62835	0.00555155	Down
Q3ZBV0	Tetraspanin-13 OS=Bos taurus OX=9913 GN=TSPAN13 PE=2 SV=1	TSPAN13	0.591903	0.0135828	Down
Q56JX8	40S ribosomal protein S13 OS=Bos taurus OX=9913 GN=RPS13 PE=2 SV=3	RPS13	0.631622	0.000427034	Down
Q56JY1	60S ribosomal protein L35a OS=Bos taurus OX=9913 GN=RPL35A PE=3 SV=1	RPL35A	0.580352	0.000383486	Down
Q58DA3	Ly1 antibody reactive OS=Bos taurus OX=9913 GN=LYAR PE=2 SV=1	LYAR	0.459559	0.00440346	Down
Q5BIR5	Serpin B8 OS=Bos taurus OX=9913 GN=SERPINB8 PE=2 SV=1	SERPINB8	0.437889	0.000573298	Down
Q861S4	60S ribosomal protein L21 (Fragment) OS=Bos taurus OX=9913 GN=RPL21 PE=2 SV=1	RPL21	0.620569	0.000351402	Down
Q865F8	Alpha-hemoglobin-stabilizing protein OS=Bos taurus OX=9913 GN=AHSP PE=3 SV=1	AHSP	0.283682	0.000757032	Down
A0A0A0MP89	Serpin A3-8 OS=Bos taurus OX=9913 GN=SERPINA3-8 PE=3 SV=2	SERPINA3-8	0.639955	1.11826e-05	Down
A0A140T828	Microfibrillar-associated protein 5 OS=Bos taurus OX=9913 GN=MFAP5 PE=3 SV=2	MFAP5	0.436224	0.00338338	Down
A0A140T831	Cystatin-B OS=Bos taurus OX=9913 GN=CSTB PE=3 SV=2	CSTB	0.556094	0.000148903	Down
A0A140T854	Glutathione S-transferase OS=Bos taurus OX=9913 GN=GSTA1 PE=3 SV=1	GSTA1	0.416216	3.32477e-05	Down
A0A3Q1LFY9	Treacle ribosome biosis factor 1 OS=Bos taurus OX=9913 GN=TCOF1 PE=1 SV=1	TCOF1	0.549417	0.000807928	Down
A0A3Q1LHE9	SEA domain-containing protein OS=Bos taurus OX=9913 PE=4 SV=1	--	0.314084	5.15565e-05	Down
A0A3Q1LHT7	Ribosome binding protein 1 OS=Bos taurus OX=9913 GN=RRBP1 PE=1 SV=1	RRBP1	0.615666	4.3208e-05	Down
A0A3Q1LJQ3	Inactive serine protease PAMR1 OS=Bos taurus OX=9913 GN=PAMR1 PE=4 SV=1	PAMR1	0.43363	0.000586774	Down
A0A3Q1LJT1	Ig-like domain-containing protein OS=Bos taurus OX=9913 PE=4 SV=1	--	0.559842	2.56571e-05	Down
A0A3Q1LK49	Inter-alpha-trypsin inhibitor heavy chain H2 OS=Bos taurus OX=9913 GN=ITIH2 PE=1 SV=1	ITIH2	0.456878	2.56713e-06	Down
A0A3Q1LKB9	Carboxypeptidase B2 OS=Bos taurus OX=9913 GN=CPB2 PE=3 SV=1	CPB2	0.538917	1.37288e-05	Down
A0A3Q1LL95	Collagen type V alpha 2 chain OS=Bos taurus OX=9913 GN=COL5A2 PE=4 SV=1	COL5A2	0.404621	0.0047538	Down
A0A3Q1LLN4	Tight junction protein 2 OS=Bos taurus OX=9913 GN=TJP2 PE=1 SV=1	TJP2	0.562521	0.00688086	Down
A0A3Q1LLX1	Chromosome 23 C6orf132 homolog OS=Bos taurus OX=9913 GN=C23H6orf132 PE=4 SV=1	C23H6orf132	0.364917	0.000116372	Down
A0A3Q1LMI9	Afadin, adherens junction formation factor OS=Bos taurus OX=9913 GN=AFDN PE=4 SV=1	AFDN	0.539774	0.00767111	Down
A0A3Q1LMK6	Cell growth regulator with EF-hand domain 1 OS=Bos taurus OX=9913 GN=CGREF1 PE=4 SV=1	CGREF1	0.571296	1.09876e-05	Down
A0A3Q1LMT7	Synaptogyrin 1 OS=Bos taurus OX=9913 GN=SYNGR1 PE=3 SV=1	SYNGR1	0.47476	7.24116e-05	Down
A0A3Q1LP76	TRPM8 channel-associated factor 2 OS=Bos taurus OX=9913 GN=TCAF2 PE=3 SV=1	TCAF2	0.593441	0.0223777	Down
A0A3Q1LPB7	Tectonin beta-propeller repeat containing 2 OS=Bos taurus OX=9913 GN=TECPR2 PE=4 SV=1	TECPR2	0.35967	0.00216667	Down
A0A3Q1LPG0	Immunoglobulin heavy constant mu OS=Bos taurus OX=9913 PE=1 SV=1	--	0.612451	7.6305e-05	Down
A0A3Q1LPH9	Rhophilin-2 OS=Bos taurus OX=9913 GN=RHPN2 PE=3 SV=1	RHPN2	0.557904	0.0374583	Down
A0A3Q1LQ21	Inter-alpha-trypsin inhibitor heavy chain H3 OS=Bos taurus OX=9913 GN=ITIH3 PE=3 SV=1	ITIH3	0.354416	7.32941e-05	Down
A0A3Q1LQ51	Microtubule associated protein 7 OS=Bos taurus OX=9913 GN=MAP7 PE=3 SV=1	MAP7	0.517048	0.000855685	Down
A0A3Q1LQ52	SEA domain-containing protein OS=Bos taurus OX=9913 PE=4 SV=1	--	0.463777	1.18473e-05	Down
A0A3Q1LQ98	Cytochrome P450, family 39, subfamily A, polypeptide 1 OS=Bos taurus OX=9913 GN=CYP39A1 PE=3 SV=1	CYP39A1	0.653594	0.000345834	Down
A0A3Q1LR38	Cysteine rich transmembrane BMP regulator 1 OS=Bos taurus OX=9913 GN=CRIM1 PE=4 SV=1	CRIM1	0.561512	0.00170222	Down
A0A3Q1LRW4	Immunoglobulin heavy constant mu OS=Bos taurus OX=9913 PE=1 SV=1	--	0.588067	0.00140004	Down
A0A3Q1LS20	Cellular repressor of E1A stimulateds 1 OS=Bos taurus OX=9913 GN=CREG1 PE=1 SV=1	CREG1	0.653059	0.0105681	Down
A0A3Q1LS74	Complement factor H OS=Bos taurus OX=9913 GN=CFH PE=4 SV=1	CFH	0.519991	1.77637e-06	Down
A0A3Q1LSF0	Ig-like domain-containing protein OS=Bos taurus OX=9913 PE=4 SV=1	--	0.566072	4.72736e-05	Down
A0A3Q1LSR2	Coagulation factor XIII B chain OS=Bos taurus OX=9913 GN=F13B PE=4 SV=1	F13B	0.521199	7.56568e-07	Down
A0A3Q1LT55	Coagulation factor XI OS=Bos taurus OX=9913 GN=F11 PE=4 SV=1	F11	0.538029	0.000135921	Down
A0A3Q1LU84	Ig-like domain-containing protein OS=Bos taurus OX=9913 PE=4 SV=1	--	0.438774	1.54239e-06	Down
A0A3Q1LUE9	Ig-like domain-containing protein OS=Bos taurus OX=9913 PE=1 SV=1	--	0.196844	4.90758e-06	Down
A0A3Q1LUH6	Beta-microseminoprotein OS=Bos taurus OX=9913 GN=MSMB PE=3 SV=1	MSMB	0.250206	0.000239328	Down
A0A3Q1LV73	AHNAK nucleoprotein 2 OS=Bos taurus OX=9913 GN=AHNAK2 PE=1 SV=1	AHNAK2	0.558645	0.000805762	Down
A0A3Q1LVM5	Inter-alpha-trypsin inhibitor heavy chain H1 OS=Bos taurus OX=9913 GN=ITIH1 PE=1 SV=1	ITIH1	0.551347	1.03764e-07	Down
A0A3Q1LXR3	Crystallin beta-gamma domain containing 2 OS=Bos taurus OX=9913 GN=CRYBG2 PE=3 SV=1	CRYBG2	0.425557	0.0320905	Down
A0A3Q1LXV7	60S ribosomal protein L36a OS=Bos taurus OX=9913 GN=RPL36A PE=3 SV=1	RPL36A	0.62781	0.00245468	Down
A0A3Q1LZ09	Inter-alpha-trypsin inhibitor heavy chain H4 OS=Bos taurus OX=9913 GN=ITIH4 PE=3 SV=1	ITIH4	0.634793	9.30221e-07	Down
A0A3Q1LZN8	Collagen alpha-2(I) chain OS=Bos taurus OX=9913 GN=COL1A2 PE=1 SV=1	COL1A2	0.521908	7.26764e-05	Down
A0A3Q1LZS5	Tetranectin OS=Bos taurus OX=9913 GN=CLEC3B PE=4 SV=1	CLEC3B	0.571894	0.000182836	Down
A0A3Q1M032	Ig mu chain C region OS=Bos taurus OX=9913 PE=1 SV=1	--	0.371891	0.00023723	Down
A0A3Q1M0W4	Transforming growth factor beta receptor 3 OS=Bos taurus OX=9913 GN=TGFBR3 PE=4 SV=1	TGFBR3	0.411593	4.95786e-06	Down
A0A3Q1M0Y7	Filamin B OS=Bos taurus OX=9913 GN=FLNB PE=1 SV=1	FLNB	0.518556	2.46913e-07	Down
A0A3Q1M2I8	Signal transducing adaptor family member 2 OS=Bos taurus OX=9913 GN=STAP2 PE=4 SV=1	STAP2	0.609014	0.000635898	Down
A0A3Q1M2Z7	Retinoic acid receptor responder 1 OS=Bos taurus OX=9913 GN=RARRES1 PE=3 SV=1	RARRES1	0.576468	0.002338	Down
A0A3Q1M315	Complement factor H-like OS=Bos taurus OX=9913 GN=LOC790886 PE=4 SV=1	LOC790886	0.466202	0.00129944	Down
A0A3Q1M3A8	Ig-like domain-containing protein OS=Bos taurus OX=9913 PE=4 SV=1	--	0.396303	7.98815e-05	Down
A0A3Q1M3L6	Immunoglobulin heavy constant mu OS=Bos taurus OX=9913 PE=1 SV=1	--	0.578479	0.000184081	Down
A0A3Q1M3W4	40S ribosomal protein S15 OS=Bos taurus OX=9913 GN=RPS15 PE=1 SV=1	RPS15	0.656348	7.91138e-05	Down
A0A3Q1M499	LY6/PLAUR domain containing 3 OS=Bos taurus OX=9913 GN=LYPD3 PE=4 SV=1	LYPD3	0.249968	0.00100144	Down
A0A3Q1M4D8	Ladinin 1 OS=Bos taurus OX=9913 GN=LAD1 PE=1 SV=1	LAD1	0.498928	0.000537384	Down
A0A3Q1M4I0	Repetin OS=Bos taurus OX=9913 GN=RPTN PE=1 SV=1	RPTN	0.516867	0.00399175	Down
A0A3Q1M829	WAP four-disulfide core domain protein 18 OS=Bos taurus OX=9913 GN=WFDC18 PE=4 SV=1	WFDC18	0.452071	0.00448115	Down
A0A3Q1M8I9	Cysteine-rich protein 1 OS=Bos taurus OX=9913 GN=CRIP1 PE=4 SV=1	CRIP1	0.419353	0.00886955	Down
A0A3Q1M8R8	Transmembrane protein 263 OS=Bos taurus OX=9913 GN=TMEM263 PE=3 SV=1	TMEM263	0.456695	7.5441e-05	Down
A0A3Q1M9F1	WD repeat domain 87 OS=Bos taurus OX=9913 GN=WDR87 PE=4 SV=1	WDR87	0.187397	1.29772e-05	Down
A0A3Q1MA07	Serpin B5 OS=Bos taurus OX=9913 GN=SERPINB5 PE=1 SV=1	SERPINB5	0.42111	4.9475e-05	Down
A0A3Q1MAY6	NBL1, DAN family BMP antagonist OS=Bos taurus OX=9913 GN=NBL1 PE=3 SV=1	NBL1	0.624013	6.9271e-05	Down
A0A3Q1MBW7	Myosin IB OS=Bos taurus OX=9913 GN=MYO1B PE=3 SV=1	MYO1B	0.638189	0.000158115	Down
A0A3Q1MEM9	Mucin-1 OS=Bos taurus OX=9913 GN=MUC1 PE=4 SV=1	MUC1	0.393364	1.8882e-06	Down
A0A3Q1MH84	Protein S100-A13 OS=Bos taurus OX=9913 GN=S100A13 PE=3 SV=1	S100A13	0.468014	0.00367143	Down
A0A3Q1MIU1	EGF containing fibulin extracellular matrix protein 1 OS=Bos taurus OX=9913 GN=EFEMP1 PE=1 SV=1	EFEMP1	0.596459	1.97663e-05	Down
A0A3Q1MIW0	Alpha-fetoprotein OS=Bos taurus OX=9913 GN=AFP PE=1 SV=1	AFP	0.621819	0.00364887	Down
A0A3Q1MJT2	Alpha-1B-glycoprotein OS=Bos taurus OX=9913 GN=A1BG PE=1 SV=1	A1BG	0.551749	1.94748e-06	Down
A0A3Q1MK01	Transcription factor BTF3 OS=Bos taurus OX=9913 GN=BTF3 PE=3 SV=1	BTF3	0.651643	0.000205599	Down
A0A3Q1MKC8	Keratin, type II cytoskeletal 7 OS=Bos taurus OX=9913 GN=KRT7 PE=1 SV=1	KRT7	0.44971	2.79549e-07	Down
A0A3Q1MKU7	Chromosome 18 C19orf33 homolog OS=Bos taurus OX=9913 GN=C18H19orf33 PE=1 SV=1	C18H19orf33	0.532786	0.000392377	Down
A0A3Q1MN72	Ig-like domain-containing protein OS=Bos taurus OX=9913 PE=4 SV=1	--	0.434017	0.00011062	Down
A0A3Q1MRQ2	Complement C8 gamma chain OS=Bos taurus OX=9913 GN=C8G PE=3 SV=1	C8G	0.622344	0.000587254	Down
A0A3Q1MS19	Laminin subunit beta 3 OS=Bos taurus OX=9913 GN=LAMB3 PE=1 SV=1	LAMB3	0.414714	8.27678e-07	Down
A0A3Q1MU67	Cyclin-dependent kinase 1 OS=Bos taurus OX=9913 GN=CDK1 PE=3 SV=1	CDK1	0.445717	0.000252341	Down
A0A3Q1MUH7	Calpain 5 OS=Bos taurus OX=9913 GN=CAPN5 PE=3 SV=1	CAPN5	0.588934	0.00100004	Down
A0A3Q1MUM9	Acetyl-CoA acetyltransferase 2 OS=Bos taurus OX=9913 GN=ACAT2 PE=1 SV=1	ACAT2	0.647139	0.00151255	Down
A0A3Q1MUR2	Ig-like domain-containing protein OS=Bos taurus OX=9913 PE=4 SV=1	--	0.436619	0.000469127	Down
A0A3Q1MUW6	Ig-like domain-containing protein OS=Bos taurus OX=9913 PE=3 SV=1	--	0.541038	0.000217023	Down
A0A3Q1MUX9	ATP synthase mitochondrial F1 complex assembly factor 1 OS=Bos taurus OX=9913 GN=ATPAF1 PE=3 SV=1	ATPAF1	0.53682	0.00524345	Down
A0A3Q1MZU3	Programmed cell death protein 4 OS=Bos taurus OX=9913 GN=PDCD4 PE=3 SV=1	PDCD4	0.639716	0.00940079	Down
A0A3Q1N072	Mucin 5AC, oligomeric mucus/gel-forming OS=Bos taurus OX=9913 PE=4 SV=1	--	0.199351	3.32932e-08	Down
A0A3Q1N0A8	Protein ABHD11 OS=Bos taurus OX=9913 GN=ABHD11 PE=4 SV=1	ABHD11	0.634641	0.00428904	Down
A0A3Q1N0C4	Deleted in malignant brain tumors 1 protein OS=Bos taurus OX=9913 PE=4 SV=1	--	0.55387	6.82852e-05	Down
A0A3Q1N2C2	Alpha-fetoprotein OS=Bos taurus OX=9913 GN=LOC100140503 PE=4 SV=1	LOC100140503	0.462069	0.000121421	Down
A0A3Q1N369	CD2 associated protein OS=Bos taurus OX=9913 GN=CD2AP PE=4 SV=1	CD2AP	0.557434	0.000359279	Down
A0A3Q1N802	RAS protein activator like 1 OS=Bos taurus OX=9913 GN=RASAL1 PE=4 SV=1	RASAL1	0.54407	0.00207252	Down
A0A3Q1NGC5	Peptidase D OS=Bos taurus OX=9913 GN=PEPD PE=3 SV=1	PEPD	0.602194	0.000241622	Down
A0A3Q1NHI6	Protein FAM114A2 OS=Bos taurus OX=9913 GN=FAM114A1 PE=3 SV=1	FAM114A1	0.390816	0.00293399	Down
A0A3Q1NI92	Semaphorin 7A OS=Bos taurus OX=9913 GN=SEMA7A PE=3 SV=1	SEMA7A	0.510262	0.00029065	Down
A0A3Q1NJB1	Ceruloplasmin OS=Bos taurus OX=9913 GN=CP PE=1 SV=1	CP	0.646031	1.0616e-05	Down
A0A3Q1NNN5	Beta-1,4-N-acetyl-galactosaminyltransferase 2 OS=Bos taurus OX=9913 GN=B4GALNT2 PE=3 SV=1	B4GALNT2	0.663283	0.0265342	Down
A0A452DHZ3	Plasma serine protease inhibitor OS=Bos taurus OX=9913 GN=SERPINA5 PE=3 SV=1	SERPINA5	0.605066	0.000331275	Down
A0A452DIF8	Olfactomedin-like protein 3 OS=Bos taurus OX=9913 GN=OLFML3 PE=3 SV=1	OLFML3	0.593962	4.74227e-05	Down
A0A452DJ17	Twinfilin-1 OS=Bos taurus OX=9913 GN=TWF1 PE=3 SV=1	TWF1	0.543351	5.05433e-05	Down
A0A452DJA9	Serpin A3-3 OS=Bos taurus OX=9913 GN=SERPINA3-3 PE=1 SV=1	SERPINA3-3	0.630646	0.011503	Down
A0A452DJE8	Small EDRK-rich factor 1A (telomeric) OS=Bos taurus OX=9913 GN=SERF1A PE=3 SV=1	SERF1A	0.50028	0.00907608	Down
A0A452DJF6	60S ribosomal protein L17 OS=Bos taurus OX=9913 GN=RPL17 PE=3 SV=1	RPL17	0.642774	0.000405739	Down
A0A452DJG8	ADP-ribosylhydrolase ARH1 OS=Bos taurus OX=9913 GN=ADPRH PE=3 SV=1	ADPRH	0.647827	0.000364862	Down
A0A452DJK6	Serpin A3-1 OS=Bos taurus OX=9913 GN=SERPINA3-1 PE=3 SV=1	SERPINA3-1	0.542892	0.000737418	Down
A0JN78	HEAT repeat containing 3 OS=Bos taurus OX=9913 GN=HEATR3 PE=2 SV=1	HEATR3	0.495212	0.00049714	Down
A4IFC4	SH3 domain-binding glutamic acid-rich-like protein 2 OS=Bos taurus OX=9913 GN=SH3BGRL2 PE=3 SV=1	SH3BGRL2	0.521324	0.000110752	Down
A5PKC2	SHBG protein OS=Bos taurus OX=9913 GN=SHBG PE=2 SV=1	SHBG	0.666451	6.1496e-05	Down
A6H749	MATN4 protein OS=Bos taurus OX=9913 GN=MATN4 PE=2 SV=1	MATN4	0.498659	4.68334e-05	Down
D5MTL9	Glycophorin B OS=Bos taurus OX=9913 GN=gypb PE=2 SV=1	gypb	0.346527	0.000109998	Down
E1BAQ3	Mucin 13, cell surface associated OS=Bos taurus OX=9913 GN=MUC13 PE=4 SV=3	MUC13	0.507008	1.08855e-08	Down
E1BDN9	FAM3 metabolism regulating signaling molecule D OS=Bos taurus OX=9913 GN=FAM3D PE=3 SV=3	FAM3D	0.600455	0.000227532	Down
E1BH17	glutathione transferase OS=Bos taurus OX=9913 GN=GSTM2 PE=3 SV=2	GSTM2	0.574944	1.11633e-05	Down
E1BI98	Collagen type VI alpha 1 chain OS=Bos taurus OX=9913 GN=COL6A1 PE=1 SV=1	COL6A1	0.570101	1.07857e-05	Down
E1BJA5	Beta-1,4-mannosyl-glycoprotein 4-beta-N-acetylglucosaminyltransferase OS=Bos taurus OX=9913 GN=MGAT3 PE=4 SV=3	MGAT3	0.37944	1.07588e-05	Down
E1BKL4	Cartilage intermediate layer protein 2 OS=Bos taurus OX=9913 GN=CILP2 PE=4 SV=1	CILP2	0.428378	0.00194325	Down
E1BKS0	EPS8 like 1 OS=Bos taurus OX=9913 GN=EPS8L1 PE=3 SV=2	EPS8L1	0.221717	0.00339738	Down
E1BMJ0	Serpin family G member 1 OS=Bos taurus OX=9913 GN=SERPING1 PE=3 SV=3	SERPING1	0.505059	1.5068e-05	Down
E1BNG8	Bridging integrator 1 OS=Bos taurus OX=9913 GN=BIN1 PE=4 SV=3	BIN1	0.481662	0.000145378	Down
F1MFC6	FERM, ARH/RhoGEF and pleckstrin domain protein 1 OS=Bos taurus OX=9913 GN=FARP1 PE=4 SV=3	FARP1	0.457096	0.0049228	Down
F1MH40	Ig kappa chain OS=Bos taurus OX=9913 PE=1 SV=2	--	0.627229	3.26994e-05	Down
F1MIL9	Glucosamine (UDP-N-acetyl)-2-epimerase/N-acetylmannosamine kinase OS=Bos taurus OX=9913 GN=GNE PE=4 SV=3	GNE	0.535683	0.00138731	Down
F1MK30	60S ribosomal protein L13 OS=Bos taurus OX=9913 GN=RPL13 PE=3 SV=2	RPL13	0.627404	5.92828e-06	Down
F1MLW8	Immunoglobulin lambda-like polypeptide 5 OS=Bos taurus OX=9913 GN=LOC100847119 PE=1 SV=2	LOC100847119	0.469347	6.91377e-05	Down
F1MQ43	Dedicator of cytokinesis 9 OS=Bos taurus OX=9913 GN=DOCK9 PE=3 SV=2	DOCK9	0.623133	0.0449893	Down
F1MYE4	Chondroadherin OS=Bos taurus OX=9913 GN=CHAD PE=4 SV=2	CHAD	0.488578	0.00101596	Down
F1MYN2	Cingulin OS=Bos taurus OX=9913 GN=CGN PE=4 SV=2	CGN	0.546748	6.19909e-05	Down
F1N091	Coiled-coil domain containing 6 OS=Bos taurus OX=9913 GN=CCDC6 PE=4 SV=2	CCDC6	0.639612	0.00216758	Down
F1N160	Ig-like domain-containing protein OS=Bos taurus OX=9913 PE=4 SV=3	--	0.485314	0.000141334	Down
F1N1Z8	Uncharacterized protein OS=Bos taurus OX=9913 GN=LOC104975830 PE=4 SV=3	LOC104975830	0.385078	8.63563e-07	Down
F1N3J0	Adrenodoxin, mitochondrial OS=Bos taurus OX=9913 GN=FDX1 PE=4 SV=2	FDX1	0.646609	0.0391246	Down
F1N401	Collagen alpha-1(XII) chain OS=Bos taurus OX=9913 GN=COL12A1 PE=4 SV=3	COL12A1	0.399242	2.32636e-05	Down
F1N431	Farnesyl pyrophosphate synthase OS=Bos taurus OX=9913 GN=FDPS PE=1 SV=1	FDPS	0.619589	3.98219e-05	Down
F1N704	Unc-79 homolog, NALCN channel complex subunit OS=Bos taurus OX=9913 GN=UNC79 PE=4 SV=3	UNC79	0.427823	0.0428143	Down
F6R4P6	Serpin family D member 1 OS=Bos taurus OX=9913 GN=SERPIND1 PE=3 SV=1	SERPIND1	0.478785	1.59047e-06	Down
F6R695	WAP four-disulfide core domain 2 OS=Bos taurus OX=9913 GN=WFDC2 PE=1 SV=1	WFDC2	0.640636	0.0204794	Down
G3MWT1	Ig-like domain-containing protein OS=Bos taurus OX=9913 PE=4 SV=2	--	0.416086	9.31437e-05	Down
G3MXB8	Proline rich 15 OS=Bos taurus OX=9913 GN=PRR15 PE=3 SV=1	PRR15	0.259543	1.36998e-06	Down
G3MXN0	Anterior gradient 3, protein disulphide isomerase family member OS=Bos taurus OX=9913 GN=AGR3 PE=4 SV=1	AGR3	0.415778	4.81905e-05	Down
G3MYN2	Interleukin 18 binding protein OS=Bos taurus OX=9913 GN=IL18BP PE=4 SV=2	IL18BP	0.652698	0.000823954	Down
G3MZ19	Jacalin-type lectin domain-containing protein OS=Bos taurus OX=9913 GN=ZG16B PE=4 SV=2	ZG16B	0.521265	0.0185412	Down
G3MZE0	Ig-like domain-containing protein OS=Bos taurus OX=9913 PE=4 SV=2	--	0.572884	0.00236378	Down
G3N0S9	Apolipoprotein R-like OS=Bos taurus OX=9913 PE=4 SV=2	--	0.442638	4.93426e-07	Down
G3N2L2	Reticulocalbin 1 OS=Bos taurus OX=9913 GN=RCN1 PE=1 SV=2	RCN1	0.536113	2.34511e-06	Down
G3X6I0	IgGFc-binding protein OS=Bos taurus OX=9913 GN=FCGBP PE=1 SV=2	FCGBP	0.571775	4.189e-05	Down
G3X6Y4	Osteomodulin OS=Bos taurus OX=9913 GN=OMD PE=4 SV=1	OMD	0.421227	0.00164952	Down
G5E5A7	Mucin-5B OS=Bos taurus OX=9913 PE=4 SV=2	--	0.597469	5.20555e-07	Down
G8JKW7	Serpin A3-7 OS=Bos taurus OX=9913 GN=SERPINA3-7 PE=3 SV=2	SERPINA3-7	0.565038	4.9919e-06	Down
M0QVY0	Keratin 6A OS=Bos taurus OX=9913 GN=KRT6A PE=3 SV=1	KRT6A	0.458496	1.8335e-05	Down
M0QVZ6	Keratin, type II cytoskeletal 5 OS=Bos taurus OX=9913 GN=KRT5 PE=3 SV=2	KRT5	0.324051	8.30125e-08	Down
Q09TE3	Insulin-like growth factor binding protein acid labile subunit OS=Bos taurus OX=9913 GN=IGFALS PE=2 SV=1	IGFALS	0.578929	4.9485e-06	Down
Q0VCX3	Transmembrane 4 L six family member 1 OS=Bos taurus OX=9913 GN=TM4SF1 PE=2 SV=1	TM4SF1	0.542644	0.0115921	Down
Q17QH1	APOF protein OS=Bos taurus OX=9913 GN=APOF PE=2 SV=2	APOF	0.415624	0.00605068	Down
Q1LZF3	UPF0449 protein C19orf25 homolog OS=Bos taurus OX=9913 PE=3 SV=1	--	0.615159	0.016631	Down
Q29RH9	Transmembrane protein 109 OS=Bos taurus OX=9913 GN=TMEM109 PE=1 SV=1	TMEM109	0.507845	0.000916264	Down
Q29RS1	Hydroxysteroid (17-beta) dehydrogenase 13 OS=Bos taurus OX=9913 GN=HSD17B13 PE=1 SV=1	HSD17B13	0.563279	0.000244483	Down
Q3SYR0	Serpin peptidase inhibitor, clade A (Alpha-1 antiproteinase, antitrypsin), member 7 OS=Bos taurus OX=9913 GN=SERPINA7 PE=2 SV=1	SERPINA7	0.508209	2.36996e-05	Down
Q3T119	FCGRT protein OS=Bos taurus OX=9913 GN=FCGRT PE=2 SV=1	FCGRT	0.649491	0.0110541	Down
