# Supplementary material for: The Impact of Uterus-Derived Prostaglandins on the Composition of Uterine Fluid During the Period of Conceptus Elongation in Dairy Heifers
Source: Int J Mol Sci. 2025 Feb 20;26(5):1792. doi: 10.3390/ijms26051792 (PMC11899274; doi:10.3390/ijms26051792)
Supplement: Supplementary file 1 [file ijms-26-01792-s001.zip › supplement table S2.xlsx]

## Sheet: Sheet1
Table S2 The GO terms (BP) analysis of the DAPs between CON and MEL groups
GO Terms Description	GO Terms ID	Mapping	Fold Enrichment	Fisher's exact test P value	#NAME?
cellular nitrogen compound metabolic process	GO:0034641	238	0.62	6.51391e-29	28.19
cellular metabolic process	GO:0044237	575	0.79	2.39611e-27	26.62
nucleobase-containing compound metabolic process	GO:0006139	181	0.58	1.52475e-26	25.82
heterocycle metabolic process	GO:0046483	202	0.61	7.83948e-25	24.11
cellular aromatic compound metabolic process	GO:0006725	211	0.63	8.37335e-24	23.08
nucleic acid metabolic process	GO:0090304	105	0.51	1.47178e-22	21.83
immune response	GO:0006955	334	1.48	8.53373e-21	20.07
metabolic process	GO:0008152	668	0.84	4.03905e-19	18.39
gene expression	GO:0010467	117	0.56	6.38231e-19	18.2
nitrogen compound metabolic process	GO:0006807	556	0.81	8.60274e-19	18.07
organic cyclic compound metabolic process	GO:1901360	246	0.69	2.15646e-18	17.67
RNA processing	GO:0006396	34	0.35	4.9757e-18	17.3
primary metabolic process	GO:0044238	599	0.83	1.76467e-17	16.75
mRNA metabolic process	GO:0016071	34	0.36	1.77822e-17	16.75
mRNA processing	GO:0006397	15	0.23	2.15856e-17	16.67
RNA metabolic process	GO:0016070	84	0.51	2.27369e-17	16.64
organic substance metabolic process	GO:0071704	645	0.85	6.0245e-17	16.22
RNA splicing	GO:0008380	14	0.23	6.82201e-17	16.17
RNA splicing, via transesterification reactions	GO:0000375	12	0.21	1.64594e-16	15.78
mRNA splicing, via spliceosome	GO:0000398	12	0.21	2.603e-16	15.58
actin filament organization	GO:0007015	88	2.06	5.79992e-16	15.24
regulated exocytosis	GO:0045055	243	1.5	1.42636e-15	14.85
immune effector process	GO:0002252	264	1.46	2.49622e-15	14.6
immune system process	GO:0002376	437	1.3	8.76203e-15	14.06
exocytosis	GO:0006887	250	1.46	3.23662e-14	13.49
leukocyte mediated immunity	GO:0002443	209	1.5	1.88739e-13	12.72
defense response	GO:0006952	225	1.46	5.52311e-13	12.26
cell activation	GO:0001775	250	1.42	8.42578e-13	12.07
macromolecule metabolic process	GO:0043170	462	0.82	1.11985e-12	11.95
intracellular transport	GO:0046907	158	0.67	2.42424e-12	11.62
myeloid leukocyte mediated immunity	GO:0002444	189	1.5	3.42826e-12	11.46
intracellular protein transport	GO:0006886	71	0.54	3.50302e-12	11.46
myeloid leukocyte activation	GO:0002274	195	1.49	3.70632e-12	11.43
supramolecular fiber organization	GO:0097435	122	1.68	4.06283e-12	11.39
leukocyte degranulation	GO:0043299	186	1.5	5.61492e-12	11.25
actin cytoskeleton organization	GO:0030036	132	1.64	6.11353e-12	11.21
cellular macromolecule catabolic process	GO:0044265	51	0.49	9.99481e-12	11
neutrophil mediated immunity	GO:0002446	184	1.5	1.08004e-11	10.97
actin filament-based process	GO:0030029	141	1.6	1.15103e-11	10.94
humoral immune response	GO:0006959	83	1.86	1.59814e-11	10.8
secretion by cell	GO:0032940	274	1.37	1.78144e-11	10.75
establishment of localization in cell	GO:0051649	187	0.71	2.03473e-11	10.69
cell adhesion	GO:0007155	118	1.66	2.21741e-11	10.65
neutrophil activation	GO:0042119	182	1.49	2.32546e-11	10.63
response to stimulus	GO:0050896	830	1.13	2.66887e-11	10.57
RNA localization	GO:0006403	11	0.26	4.50639e-11	10.35
granulocyte activation	GO:0036230	183	1.48	4.54886e-11	10.34
neutrophil degranulation	GO:0043312	179	1.49	5.23346e-11	10.28
inflammatory response	GO:0006954	94	1.75	5.46453e-11	10.26
secretion	GO:0046903	282	1.35	5.59797e-11	10.25
innate immune response	GO:0045087	129	1.6	7.56834e-11	10.12
leukocyte activation involved in immune response	GO:0002366	193	1.45	7.99309e-11	10.1
cell activation involved in immune response	GO:0002263	194	1.45	9.11129e-11	10.04
response to external stimulus	GO:0009605	348	1.29	1.05498e-10	9.98
localization of cell	GO:0051674	186	1.46	1.13395e-10	9.95
cell motility	GO:0048870	186	1.46	1.13395e-10	9.95
leukocyte activation	GO:0045321	220	1.41	1.38534e-10	9.86
regulation of mRNA metabolic process	GO:1903311	13	0.29	1.44197e-10	9.84
protein localization to organelle	GO:0033365	56	0.53	1.53785e-10	9.81
modification-dependent protein catabolic process	GO:0019941	17	0.33	1.94626e-10	9.71
cell migration	GO:0016477	178	1.47	2.05127e-10	9.69
cellular macromolecule metabolic process	GO:0044260	364	0.81	2.37992e-10	9.62
ubiquitin-dependent protein catabolic process	GO:0006511	16	0.33	2.81705e-10	9.55
regulation of immune response	GO:0050776	180	1.46	3.00291e-10	9.52
regulation of mRNA processing	GO:0050684	4	0.14	3.43719e-10	9.46
locomotion	GO:0040011	240	1.37	4.0855e-10	9.39
establishment of protein localization	GO:0045184	122	0.66	6.61636e-10	9.18
killing of cells of another organism	GO:0031640	36	2.37	7.19154e-10	9.14
disruption of cells of another organism	GO:0044364	36	2.37	7.19154e-10	9.14
activation of immune response	GO:0002253	103	1.65	8.23568e-10	9.08
wound healing	GO:0042060	117	1.59	9.90796e-10	9
hemostasis	GO:0007599	80	1.76	1.18807e-09	8.93
coagulation	GO:0050817	79	1.77	1.55631e-09	8.81
RNA transport	GO:0050658	7	0.22	1.73156e-09	8.76
establishment of RNA localization	GO:0051236	7	0.22	1.73156e-09	8.76
nucleic acid transport	GO:0050657	7	0.22	1.73156e-09	8.76
regulation of body fluid levels	GO:0050878	102	1.64	1.90767e-09	8.72
signal transduction	GO:0007165	445	1.22	2.04441e-09	8.69
blood coagulation	GO:0007596	78	1.77	2.11986e-09	8.67
nucleobase-containing compound transport	GO:0015931	8	0.24	2.12717e-09	8.67
response to bacterium	GO:0009617	147	1.5	2.2776e-09	8.64
peptide transport	GO:0015833	116	0.66	2.49162e-09	8.6
protein transport	GO:0015031	114	0.66	2.71377e-09	8.57
amide transport	GO:0042886	117	0.66	2.73353e-09	8.56
protein activation cascade	GO:0072376	39	2.24	2.81795e-09	8.55
regulation of immune system process	GO:0002682	245	1.34	3.55682e-09	8.45
positive regulation of immune system process	GO:0002684	176	1.42	5.31045e-09	8.27
vesicle-mediated transport	GO:0016192	384	1.24	5.62099e-09	8.25
protein export from nucleus	GO:0006611	4	0.16	6.18181e-09	8.21
signaling	GO:0023052	483	1.2	6.69457e-09	8.17
phagocytosis	GO:0006909	73	1.77	6.94065e-09	8.16
antimicrobial humoral response	GO:0019730	55	1.93	7.01573e-09	8.15
response to wounding	GO:0009611	134	1.5	7.42644e-09	8.13
regulation of inflammatory response	GO:0050727	85	1.69	8.32852e-09	8.08
cellular catabolic process	GO:0044248	156	0.72	1.08829e-08	7.96
regulation of cell adhesion	GO:0030155	131	1.5	1.18941e-08	7.92
DNA metabolic process	GO:0006259	24	0.43	1.29381e-08	7.89
immune response-regulating signaling pathway	GO:0002764	88	1.65	1.39456e-08	7.86
response to external biotic stimulus	GO:0043207	186	1.39	1.78227e-08	7.75
regulation of wound healing	GO:0061041	49	1.98	1.82906e-08	7.74
immune response-activating signal transduction	GO:0002757	82	1.68	2.41382e-08	7.62
response to other organism	GO:0051707	185	1.39	2.42876e-08	7.61
oxidative phosphorylation	GO:0006119	4	0.17	2.55843e-08	7.59
cellular macromolecule localization	GO:0070727	157	0.72	2.95016e-08	7.53
cell killing	GO:0001906	42	2.07	2.96264e-08	7.53
cellular respiration	GO:0045333	8	0.26	3.02089e-08	7.52
nuclear export	GO:0051168	6	0.22	3.09117e-08	7.51
cell communication	GO:0007154	497	1.18	3.39817e-08	7.47
ribonucleoprotein complex biogenesis	GO:0022613	25	0.44	3.63939e-08	7.44
response to biotic stimulus	GO:0009607	187	1.37	4.34925e-08	7.36
positive regulation of immune response	GO:0050778	129	1.48	5.70431e-08	7.24
proteasomal protein catabolic process	GO:0010498	12	0.33	7.1578e-08	7.15
cellular localization	GO:0051641	261	0.79	8.30536e-08	7.08
regulation of response to stimulus	GO:0048583	487	1.18	8.40809e-08	7.08
macromolecule catabolic process	GO:0009057	82	0.64	9.19328e-08	7.04
regulation of mRNA splicing, via spliceosome	GO:0048024	4	0.18	1.03297e-07	6.99
regulation of actin filament-based process	GO:0032970	95	1.57	1.06318e-07	6.97
ribonucleoprotein complex subunit organization	GO:0071826	14	0.36	1.13895e-07	6.94
cell-cell adhesion	GO:0098609	67	1.72	1.13997e-07	6.94
nitrogen compound transport	GO:0071705	141	0.72	1.16809e-07	6.93
regulation of localization	GO:0032879	402	1.21	1.17321e-07	6.93
platelet degranulation	GO:0002576	53	1.84	1.44444e-07	6.84
nuclear transport	GO:0051169	19	0.41	1.53032e-07	6.82
ribonucleoprotein complex assembly	GO:0022618	13	0.35	1.67959e-07	6.77
regulation of response to external stimulus	GO:0032101	156	1.4	1.91644e-07	6.72
ribonucleoprotein complex localization	GO:0071166	4	0.19	2.65391e-07	6.58
negative regulation of wound healing	GO:0061045	28	2.26	2.8547e-07	6.54
nucleocytoplasmic transport	GO:0006913	19	0.42	3.20867e-07	6.49
regulation of blood coagulation	GO:0030193	31	2.17	3.22774e-07	6.49
regulation of hemostasis	GO:1900046	31	2.17	3.22774e-07	6.49
protein catabolic process	GO:0030163	39	0.54	3.38423e-07	6.47
regulation of actin cytoskeleton organization	GO:0032956	88	1.57	3.46863e-07	6.46
RNA export from nucleus	GO:0006405	5	0.21	3.69423e-07	6.43
regulation of cell motility	GO:2000145	158	1.38	3.72086e-07	6.43
regulation of cell-cell adhesion	GO:0022407	77	1.62	3.84259e-07	6.42
positive regulation of response to stimulus	GO:0048584	303	1.24	6.06558e-07	6.22
defense response to Gram-positive bacterium	GO:0050830	44	1.9	6.19304e-07	6.21
cellular amide metabolic process	GO:0043603	70	0.63	6.29883e-07	6.2
regulation of phagocytosis	GO:0050764	45	1.87	6.52578e-07	6.19
regulation of cell activation	GO:0050865	96	1.52	6.52856e-07	6.19
negative regulation of gene expression	GO:0010629	109	0.7	7.42517e-07	6.13
ATP synthesis coupled electron transport	GO:0042773	3	0.16	7.64368e-07	6.12
regulation of translation	GO:0006417	22	0.45	7.81184e-07	6.11
protein modification by small protein removal	GO:0070646	12	0.35	7.88418e-07	6.1
regulation of coagulation	GO:0050818	32	2.1	8.2862e-07	6.08
catabolic process	GO:0009056	179	0.77	9.80099e-07	6.01
regulation of acute inflammatory response	GO:0002673	38	1.96	9.8522e-07	6.01
G protein-coupled receptor signaling pathway	GO:0007186	74	1.61	1.01185e-06	5.99
Fc-gamma receptor signaling pathway	GO:0038094	31	2.13	1.10558e-06	5.96
protein-containing complex organization	GO:0043933	188	0.77	1.13521e-06	5.94
cytolysis	GO:0019835	17	2.68	1.2204e-06	5.91
blood coagulation, fibrin clot formation	GO:0072378	17	2.68	1.2204e-06	5.91
macromolecule localization	GO:0033036	239	0.8	1.26654e-06	5.9
regulation of cell shape	GO:0008360	52	1.76	1.28081e-06	5.89
Fc receptor signaling pathway	GO:0038093	40	1.91	1.4067e-06	5.85
negative regulation of blood coagulation	GO:0030195	25	2.25	1.48418e-06	5.83
negative regulation of hemostasis	GO:1900047	25	2.25	1.48418e-06	5.83
cytoskeleton organization	GO:0007010	193	1.31	1.51163e-06	5.82
regulation of defense response	GO:0031347	141	1.39	1.61574e-06	5.79
leukocyte migration	GO:0050900	69	1.62	1.62621e-06	5.79
cellular nitrogen compound biosynthetic process	GO:0044271	141	0.74	1.69535e-06	5.77
regulation of leukocyte activation	GO:0002694	88	1.52	1.7736e-06	5.75
defense response to bacterium	GO:0042742	78	1.57	1.7909e-06	5.75
fibrinolysis	GO:0042730	15	2.78	2.10412e-06	5.68
regulation of actin filament organization	GO:0110053	70	1.61	2.11065e-06	5.68
organic substance catabolic process	GO:1901575	154	0.75	2.11072e-06	5.68
cellular response to DNA damage stimulus	GO:0006974	29	0.51	2.14751e-06	5.67
negative regulation of coagulation	GO:0050819	26	2.22	2.19056e-06	5.66
ribonucleotide metabolic process	GO:0009259	41	0.57	2.19925e-06	5.66
regulation of anatomical structure morphogenesis	GO:0022603	173	1.33	2.23509e-06	5.65
negative regulation of endopeptidase activity	GO:0010951	66	1.63	2.53898e-06	5.6
purine nucleotide metabolic process	GO:0006163	42	0.57	2.56292e-06	5.59
protein-containing complex assembly	GO:0065003	163	0.76	2.57112e-06	5.59
purine-containing compound metabolic process	GO:0072521	46	0.59	2.61308e-06	5.58
mitochondrion organization	GO:0007005	32	0.53	2.84662e-06	5.55
cell surface receptor signaling pathway	GO:0007166	253	1.25	2.97249e-06	5.53
regulation of immune effector process	GO:0002697	86	1.52	3.04518e-06	5.52
cytolysis in another organism	GO:0051715	13	2.93	3.11025e-06	5.51
negative regulation of peptidase activity	GO:0010466	67	1.61	3.29136e-06	5.48
cellular macromolecule biosynthetic process	GO:0034645	111	0.72	3.39134e-06	5.47
negative regulation of response to wounding	GO:1903035	32	2.02	3.68063e-06	5.43
DNA repair	GO:0006281	12	0.37	3.91986e-06	5.41
amide biosynthetic process	GO:0043604	43	0.58	4.00176e-06	5.4
organic substance transport	GO:0071702	169	0.77	4.00977e-06	5.4
nucleoside monophosphate metabolic process	GO:0009123	26	0.5	4.12176e-06	5.38
ribonucleoside triphosphate metabolic process	GO:0009199	22	0.48	4.44759e-06	5.35
ribonucleoside monophosphate metabolic process	GO:0009161	25	0.5	4.58644e-06	5.34
positive regulation of cell adhesion	GO:0045785	83	1.51	5.2938e-06	5.28
regulation of RNA splicing	GO:0043484	9	0.33	5.37096e-06	5.27
modulation of process of another organism	GO:0035821	53	1.69	5.39775e-06	5.27
regulation of macromolecule biosynthetic process	GO:0010556	212	0.8	5.57352e-06	5.25
organonitrogen compound catabolic process	GO:1901565	80	0.68	5.82692e-06	5.23
respiratory electron transport chain	GO:0022904	6	0.27	6.16114e-06	5.21
regulation of endocytosis	GO:0030100	89	1.48	6.16471e-06	5.21
regulation of cell morphogenesis	GO:0022604	110	1.42	6.62969e-06	5.18
purine ribonucleotide metabolic process	GO:0009150	41	0.58	7.09203e-06	5.15
leukocyte cell-cell adhesion	GO:0007159	20	2.34	7.09592e-06	5.15
purine nucleoside triphosphate metabolic process	GO:0009144	23	0.49	7.86642e-06	5.1
negative regulation of RNA metabolic process	GO:0051253	62	0.65	8.03113e-06	5.1
ATP metabolic process	GO:0046034	19	0.46	8.06259e-06	5.09
ribose phosphate metabolic process	GO:0019693	46	0.6	8.12439e-06	5.09
protein deubiquitination	GO:0016579	12	0.39	8.16854e-06	5.09
regulation of response to wounding	GO:1903034	55	1.67	8.35033e-06	5.08
nucleoside triphosphate metabolic process	GO:0009141	25	0.51	8.9976e-06	5.05
regulation of fibrinolysis	GO:0051917	12	2.91	9.18953e-06	5.04
chromosome organization	GO:0051276	56	0.64	9.26392e-06	5.03
response to endoplasmic reticulum stress	GO:0034976	17	0.45	9.45517e-06	5.02
viral process	GO:0016032	21	0.48	9.53689e-06	5.02
negative regulation of hydrolase activity	GO:0051346	92	1.47	9.6073e-06	5.02
cellular component organization or biogenesis	GO:0071840	546	0.9	1.01932e-05	4.99
positive regulation of transport	GO:0051050	196	1.28	1.07137e-05	4.97
macromolecule biosynthetic process	GO:0009059	121	0.74	1.15971e-05	4.94
regulation of vesicle-mediated transport	GO:0060627	136	1.36	1.212e-05	4.92
regulation of locomotion	GO:0040012	177	1.3	1.30612e-05	4.88
regulation of cellular amide metabolic process	GO:0034248	32	0.55	1.33025e-05	4.88
positive regulation of endocytosis	GO:0045807	65	1.56	1.4505e-05	4.84
biological regulation	GO:0065007	988	1.06	1.62845e-05	4.79
protein-containing complex localization	GO:0031503	12	0.39	1.76778e-05	4.75
peptide biosynthetic process	GO:0043043	34	0.57	1.85841e-05	4.73
positive regulation of cell motility	GO:2000147	106	1.4	1.9871e-05	4.7
endocytosis	GO:0006897	123	1.37	2.0615e-05	4.69
mitochondrial respiratory chain complex assembly	GO:0033108	2	0.15	2.11742e-05	4.67
regulation of biological process	GO:0050789	943	1.06	2.18591e-05	4.66
nucleotide metabolic process	GO:0009117	62	0.66	2.2329e-05	4.65
translation	GO:0006412	32	0.56	2.45353e-05	4.61
regulation of protein processing	GO:0070613	43	1.72	2.51469e-05	4.6
regulation of protein maturation	GO:1903317	43	1.72	2.51469e-05	4.6
nucleoside phosphate metabolic process	GO:0006753	64	0.67	2.66957e-05	4.57
Rho protein signal transduction	GO:0007266	21	2.21	2.77556e-05	4.56
extracellular structure organization	GO:0043062	79	1.48	2.77623e-05	4.56
cellular biosynthetic process	GO:0044249	241	0.83	2.82523e-05	4.55
defense response to other organism	GO:0098542	100	1.41	2.92356e-05	4.53
actin filament bundle organization	GO:0061572	28	1.96	2.96891e-05	4.53
protein localization	GO:0008104	215	0.81	3.03239e-05	4.52
positive regulation of phagocytosis	GO:0050766	33	1.86	3.08293e-05	4.51
regulation of actin filament length	GO:0030832	55	1.61	3.34847e-05	4.48
integrin-mediated signaling pathway	GO:0007229	27	1.98	3.94774e-05	4.4
organonitrogen compound biosynthetic process	GO:1901566	134	0.77	3.95621e-05	4.4
complement activation	GO:0006956	22	2.1	3.973e-05	4.4
chemotaxis	GO:0006935	109	1.38	4.03443e-05	4.39
cellular component organization	GO:0016043	534	0.9	4.07772e-05	4.39
import into cell	GO:0098657	127	1.34	4.12489e-05	4.38
regulation of response to stress	GO:0080134	230	1.23	4.1869e-05	4.38
positive regulation of blood coagulation	GO:0030194	12	2.7	4.56652e-05	4.34
positive regulation of hemostasis	GO:1900048	12	2.7	4.56652e-05	4.34
regulation of supramolecular fiber organization	GO:1902903	82	1.45	4.68011e-05	4.33
cellular component biogenesis	GO:0044085	289	0.85	4.93779e-05	4.31
regulation of cell migration	GO:0030334	137	1.32	5.12027e-05	4.29
peptide metabolic process	GO:0006518	53	0.65	5.28635e-05	4.28
dorsal/ventral pattern formation	GO:0009953	7	0.32	5.58129e-05	4.25
organelle organization	GO:0006996	325	0.86	5.95087e-05	4.23
organonitrogen compound metabolic process	GO:1901564	495	0.9	6.03411e-05	4.22
regulation of RNA metabolic process	GO:0051252	189	0.81	6.10559e-05	4.21
cell junction organization	GO:0034330	52	1.59	6.11196e-05	4.21
protein-lipid complex remodeling	GO:0034368	13	2.56	6.24556e-05	4.2
plasma lipoprotein particle remodeling	GO:0034369	13	2.56	6.24556e-05	4.2
protein-containing complex remodeling	GO:0034367	13	2.56	6.24556e-05	4.2
killing by host of symbiont cells	GO:0051873	13	2.56	6.24556e-05	4.2
regulation of cell projection assembly	GO:0060491	46	1.65	6.29416e-05	4.2
electron transport chain	GO:0022900	14	0.45	6.77432e-05	4.17
actin filament bundle assembly	GO:0051017	26	1.95	7.06915e-05	4.15
actin polymerization or depolymerization	GO:0008154	19	2.22	7.23288e-05	4.14
taxis	GO:0042330	112	1.36	7.71742e-05	4.11
macrophage activation	GO:0042116	10	2.87	7.86934e-05	4.1
regulation of actin filament polymerization	GO:0030833	51	1.59	7.89324e-05	4.1
sexual reproduction	GO:0019953	140	0.78	8.94684e-05	4.05
mitotic cell cycle	GO:0000278	65	0.69	9.59531e-05	4.02
regulation of protein activation cascade	GO:2000257	25	1.97	9.66173e-05	4.01
phagocytosis, engulfment	GO:0006911	25	1.97	9.66173e-05	4.01
negative regulation of mRNA metabolic process	GO:1903312	4	0.25	9.86404e-05	4.01
regulation of cellular process	GO:0050794	875	1.06	0.000108565	3.96
response to molecule of bacterial origin	GO:0002237	73	1.46	0.000109861	3.96
ncRNA metabolic process	GO:0034660	27	0.56	0.000115447	3.94
positive regulation of secretion	GO:0051047	89	1.4	0.000119253	3.92
morphogenesis of embryonic epithelium	GO:0016331	50	1.58	0.000120353	3.92
blood coagulation, intrinsic pathway	GO:0007597	11	2.67	0.000124868	3.9
positive regulation of lipid localization	GO:1905954	25	1.92	0.000128751	3.89
positive regulation of biological process	GO:0048518	631	1.1	0.000128814	3.89
gamete generation	GO:0007276	126	0.77	0.000131459	3.88
cellular response to stimulus	GO:0051716	587	1.1	0.000134808	3.87
negative regulation of catalytic activity	GO:0043086	139	1.3	0.000141411	3.85
regulation of leukocyte mediated immunity	GO:0002703	38	1.69	0.000146405	3.83
positive regulation of wound healing	GO:0090303	24	1.94	0.000169314	3.77
regulation of complement activation	GO:0030449	24	1.94	0.000169314	3.77
actin cytoskeleton reorganization	GO:0031532	27	1.85	0.000171392	3.77
cellular process	GO:0009987	1107	0.98	0.00017366	3.76
Golgi vesicle transport	GO:0048193	38	0.62	0.000176318	3.75
negative regulation of proteolysis	GO:0045861	82	1.41	0.000178429	3.75
regulation of transcription by RNA polymerase II	GO:0006357	103	0.75	0.000181678	3.74
epidermis development	GO:0008544	60	1.5	0.000188404	3.72
regulation of lymphocyte activation	GO:0051249	68	1.46	0.000189956	3.72
ameboidal-type cell migration	GO:0001667	68	1.46	0.000189956	3.72
regulation of humoral immune response	GO:0002920	35	1.72	0.000190904	3.72
positive regulation of leukocyte activation	GO:0002696	57	1.51	0.000191668	3.72
regulation of cytokine production	GO:0001817	100	1.36	0.000192056	3.72
regulation of molecular function	GO:0065009	386	1.14	0.000195868	3.71
cellular component assembly	GO:0022607	273	0.85	0.000208741	3.68
regulation of cell cycle phase transition	GO:1901987	22	0.54	0.000216422	3.66
regulation of leukocyte cell-cell adhesion	GO:1903037	53	1.53	0.000222524	3.65
aerobic respiration	GO:0009060	4	0.27	0.000223776	3.65
platelet activation	GO:0030168	35	1.7	0.000224015	3.65
ERAD pathway	GO:0036503	2	0.18	0.00022522	3.65
acute inflammatory response	GO:0002526	26	1.86	0.000225322	3.65
respiratory burst	GO:0045730	9	2.84	0.000227599	3.64
NADH dehydrogenase complex assembly	GO:0010257	2	0.17	0.000237647	3.62
response to oxygen-containing compound	GO:1901700	244	1.2	0.000239217	3.62
epidermal cell differentiation	GO:0009913	46	1.58	0.000244848	3.61
proteolysis	GO:0006508	97	0.75	0.000245385	3.61
epithelial cell migration	GO:0010631	56	1.51	0.000247087	3.61
epithelium migration	GO:0090132	56	1.51	0.000247087	3.61
regulation of mitotic cell cycle	GO:0007346	49	0.67	0.000261183	3.58
import into nucleus	GO:0051170	9	0.4	0.000262905	3.58
positive regulation of chromosome organization	GO:2001252	9	0.4	0.000262905	3.58
cell-substrate adhesion	GO:0031589	33	1.71	0.000266947	3.57
response to fungus	GO:0009620	33	1.71	0.000266947	3.57
cellular response to stress	GO:0033554	146	0.8	0.000269849	3.57
cell chemotaxis	GO:0060326	38	1.66	0.000273307	3.56
negative regulation of mitotic cell cycle	GO:0045930	8	0.38	0.000274475	3.56
regulation of transport	GO:0051049	273	1.18	0.000281989	3.55
regulation of cell cycle	GO:0051726	92	0.75	0.000283879	3.55
response to stress	GO:0006950	447	1.12	0.00028619	3.54
positive regulation of cell-cell adhesion	GO:0022409	47	1.56	0.000304424	3.52
organic substance biosynthetic process	GO:1901576	259	0.85	0.000306311	3.51
positive regulation of locomotion	GO:0040017	117	1.31	0.000307869	3.51
microglial cell activation	GO:0001774	7	3.15	0.000318757	3.5
regulation of exocytosis	GO:0017157	45	1.58	0.000321648	3.49
myeloid cell differentiation	GO:0030099	45	1.58	0.000321648	3.49
regulation of cellular catabolic process	GO:0031329	76	0.72	0.000324585	3.49
regulation of heterotypic cell-cell adhesion	GO:0034114	10	2.63	0.000337229	3.47
response to lipopolysaccharide	GO:0032496	66	1.45	0.000338615	3.47
proton transmembrane transport	GO:1902600	4	0.27	0.000341946	3.47
regulation of catabolic process	GO:0009894	89	0.75	0.00036135	3.44
mitotic cell cycle process	GO:1903047	59	0.7	0.000377383	3.42
RNA 3'-end processing	GO:0031123	5	0.31	0.000377598	3.42
positive regulation of cell activation	GO:0050867	58	1.47	0.00038161	3.42
translational initiation	GO:0006413	14	0.48	0.00038235	3.42
mitochondrial transport	GO:0006839	14	0.48	0.00038235	3.42
mRNA catabolic process	GO:0006402	17	0.52	0.000391876	3.41
positive regulation of translation	GO:0045727	8	0.39	0.00039405	3.4
cell-cell junction organization	GO:0045216	39	1.62	0.000408627	3.39
extracellular matrix organization	GO:0030198	64	1.44	0.000414472	3.38
positive regulation of leukocyte degranulation	GO:0043302	11	2.48	0.000415277	3.38
negative regulation of immune response	GO:0050777	35	1.67	0.000417364	3.38
dorsal/ventral axis specification	GO:0009950	3	0.24	0.000458434	3.34
negative regulation of cell adhesion	GO:0007162	54	1.49	0.000458903	3.34
Rac protein signal transduction	GO:0016601	12	2.37	0.000461601	3.34
regulation of embryonic cell shape	GO:0016476	12	2.37	0.000461601	3.34
positive regulation of coagulation	GO:0050820	12	2.37	0.000461601	3.34
regulation of cellular biosynthetic process	GO:0031326	240	0.85	0.000473551	3.32
regulation of sterol transport	GO:0032371	14	2.21	0.000480927	3.32
regulation of cholesterol transport	GO:0032374	14	2.21	0.000480927	3.32
O-glycan processing	GO:0016266	14	2.21	0.000480927	3.32
B cell receptor signaling pathway	GO:0050853	13	2.28	0.000481366	3.32
positive regulation of cell migration	GO:0030335	92	1.34	0.000523527	3.28
regulation of gene expression	GO:0010468	288	0.87	0.000524381	3.28
protein folding	GO:0006457	22	0.56	0.000539534	3.27
regulation of cell population proliferation	GO:0042127	206	1.21	0.00056287	3.25
citrate metabolic process	GO:0006101	2	0.19	0.00057769	3.24
cell cycle	GO:0007049	99	0.77	0.000582193	3.23
gene silencing by RNA	GO:0031047	2	0.19	0.000586127	3.23
regulation of phosphorylation	GO:0042325	195	1.21	0.00058627	3.23
regulation of protein phosphorylation	GO:0001932	183	1.22	0.000596019	3.22
nuclear-transcribed mRNA catabolic process	GO:0000956	16	0.51	0.000601822	3.22
tissue migration	GO:0090130	56	1.47	0.000633363	3.2
positive regulation of cellular process	GO:0048522	558	1.1	0.000635282	3.2
dendritic cell migration	GO:0036336	8	2.8	0.000651889	3.19
negative regulation of fibrinolysis	GO:0051918	8	2.8	0.000651889	3.19
keratinocyte differentiation	GO:0030216	28	1.73	0.000683188	3.17
adherens junction organization	GO:0034332	24	1.8	0.000683337	3.17
biosynthetic process	GO:0009058	267	0.86	0.000701293	3.15
RNA catabolic process	GO:0006401	20	0.55	0.000708313	3.15
generation of precursor metabolites and energy	GO:0006091	47	0.68	0.00072732	3.14
spliceosomal complex assembly	GO:0000245	3	0.24	0.000738222	3.13
response to vitamin	GO:0033273	32	1.65	0.000756613	3.12
cell-matrix adhesion	GO:0007160	26	1.74	0.000792901	3.1
regulation of anatomical structure size	GO:0090066	111	1.3	0.000854852	3.07
regulation of RNA stability	GO:0043487	7	0.39	0.000867281	3.06
positive regulation of cell-substrate adhesion	GO:0010811	33	1.65	0.00087354	3.06
negative regulation of inflammatory response	GO:0050728	28	1.7	0.000873969	3.06
regulation of secretion	GO:0051046	125	1.27	0.000906036	3.04
carbohydrate derivative metabolic process	GO:1901135	110	0.78	0.000910077	3.04
protein import	GO:0017038	12	0.48	0.000910168	3.04
retinoid metabolic process	GO:0001523	18	1.96	0.000923705	3.03
negative regulation of defense response	GO:0031348	42	1.54	0.000923707	3.03
response to chemical	GO:0042221	500	1.1	0.000950682	3.02
antibacterial humoral response	GO:0019731	20	1.91	0.000983242	3.01
respiratory burst involved in defense response	GO:0002679	6	3.15	0.00100856	3
actin filament network formation	GO:0051639	6	3.15	0.00100856	3
positive regulation of cytokine production	GO:0001819	68	1.39	0.00101828	2.99
positive regulation of exocytosis	GO:0045921	25	1.75	0.00102567	2.99
cholesterol metabolic process	GO:0008203	25	1.75	0.00102567	2.99
pinocytosis	GO:0006907	10	2.43	0.0010451	2.98
small GTPase mediated signal transduction	GO:0007264	53	1.45	0.00107636	2.97
endomembrane system organization	GO:0010256	52	0.7	0.00108497	2.96
tricarboxylic acid metabolic process	GO:0072350	3	0.26	0.00109897	2.96
cellular response to interleukin-6	GO:0071354	15	2.06	0.00109978	2.96
regulation of leukocyte degranulation	GO:0043300	15	2.06	0.00109978	2.96
intracellular signal transduction	GO:0035556	177	1.21	0.00110402	2.96
intermediate filament organization	GO:0045109	11	2.31	0.00111112	2.95
innate immune response in mucosa	GO:0002227	12	2.23	0.0011175	2.95
organelle fission	GO:0048285	27	0.61	0.00112533	2.95
germ cell development	GO:0007281	97	0.77	0.00112605	2.95
organophosphate metabolic process	GO:0019637	107	0.78	0.001157	2.94
granulocyte migration	GO:0097530	23	1.77	0.00119756	2.92
regulation of alcohol biosynthetic process	GO:1902930	17	1.99	0.00122685	2.91
regulation of developmental process	GO:0050793	328	1.14	0.00124863	2.9
positive regulation of developmental process	GO:0051094	193	1.2	0.00125259	2.9
protein-containing complex disassembly	GO:0032984	12	0.49	0.0012675	2.9
cell junction assembly	GO:0034329	39	1.56	0.00131359	2.88
negative regulation of biosynthetic process	GO:0009890	88	0.76	0.0013372	2.87
mitochondrial membrane organization	GO:0007006	6	0.36	0.0013402	2.87
regulation of T cell activation	GO:0050863	52	1.45	0.00136864	2.86
regulation of catalytic activity	GO:0050790	303	1.15	0.00137691	2.86
positive regulation of protein catabolic process	GO:0045732	17	0.55	0.00138159	2.86
regulation of biological quality	GO:0065008	478	1.1	0.00141646	2.85
posttranscriptional gene silencing	GO:0016441	2	0.2	0.00144535	2.84
nucleotide-excision repair	GO:0006289	2	0.2	0.00144535	2.84
Ras protein signal transduction	GO:0007265	47	1.48	0.00145172	2.84
regulation of endopeptidase activity	GO:0052548	86	1.33	0.00145921	2.84
secondary alcohol metabolic process	GO:1902652	26	1.71	0.00148194	2.83
vesicle organization	GO:0016050	39	0.67	0.00148315	2.83
multi-organism reproductive process	GO:0044703	162	0.83	0.00153455	2.81
negative regulation of RNA biosynthetic process	GO:1902679	57	0.72	0.00153854	2.81
multicellular organism reproduction	GO:0032504	157	0.83	0.00159014	2.8
heterocycle biosynthetic process	GO:0018130	102	0.79	0.00163454	2.79
regulation of T cell proliferation	GO:0042129	35	1.58	0.00163903	2.79
regulation of lipid biosynthetic process	GO:0046890	35	1.58	0.00163903	2.79
regulation of mRNA catabolic process	GO:0061013	9	0.44	0.00163973	2.79
positive regulation of secretion by cell	GO:1903532	80	1.34	0.00164488	2.78
negative regulation of molecular function	GO:0044092	165	1.21	0.00168504	2.77
regulation of intracellular signal transduction	GO:1902531	219	1.18	0.00169771	2.77
regulation of multicellular organismal process	GO:0051239	367	1.12	0.00172531	2.76
chronic inflammatory response	GO:0002544	13	2.16	0.00178075	2.75
response to nutrient	GO:0007584	60	1.4	0.00178469	2.75
positive regulation of phosphorylation	GO:0042327	129	1.25	0.0018276	2.74
leukocyte aggregation	GO:0070486	7	2.76	0.00184525	2.73
cytolysis by host of symbiont cells	GO:0051838	7	2.76	0.00184525	2.73
response to vitamin B6	GO:0034516	7	2.76	0.00184525	2.73
regulation of mRNA stability	GO:0043488	7	0.4	0.00186859	2.73
methylation	GO:0032259	6	0.38	0.00190727	2.72
DNA recombination	GO:0006310	4	0.31	0.00192378	2.72
regulation of hydrolase activity	GO:0051336	197	1.19	0.00205157	2.69
plasma membrane invagination	GO:0099024	27	1.67	0.00206783	2.68
response to cytokine	GO:0034097	154	1.22	0.0021249	2.67
protein localization to nucleus	GO:0034504	16	0.54	0.00213238	2.67
cellular response to oxygen-containing compound	GO:1901701	149	1.22	0.00214517	2.67
regulation of cellular component size	GO:0032535	87	1.31	0.00215337	2.67
homotypic cell-cell adhesion	GO:0034109	14	2.01	0.00222014	2.65
positive regulation of stress fiber assembly	GO:0051496	14	2.01	0.00222014	2.65
ncRNA processing	GO:0034470	18	0.56	0.00223158	2.65
keratinization	GO:0031424	19	1.82	0.00224435	2.65
regulation of lamellipodium organization	GO:1902743	19	1.82	0.00224435	2.65
ubiquitin-dependent ERAD pathway	GO:0030433	2	0.22	0.00225878	2.65
response to acid chemical	GO:0001101	65	1.37	0.00228888	2.64
negative regulation of cell-cell adhesion	GO:0022408	36	1.53	0.00229569	2.64
regulation of lipid localization	GO:1905952	39	1.52	0.00231192	2.64
hemopoiesis	GO:0030097	96	1.29	0.00233421	2.63
plasminogen activation	GO:0031639	8	2.52	0.00234905	2.63
high-density lipoprotein particle remodeling	GO:0034375	8	2.52	0.00234905	2.63
glial cell activation	GO:0061900	8	2.52	0.00234905	2.63
skin development	GO:0043588	41	1.49	0.00236532	2.63
protein import into nucleus	GO:0006606	9	0.45	0.00236613	2.63
negative regulation of RNA splicing	GO:0033119	2	0.21	0.00237343	2.62
post-transcriptional gene silencing by RNA	GO:0035194	2	0.21	0.00237343	2.62
multicellular organismal reproductive process	GO:0048609	156	0.83	0.00244587	2.61
regulation of peptidase activity	GO:0052547	89	1.31	0.00246533	2.61
regulation of secretion by cell	GO:1903530	115	1.25	0.00248184	2.61
antigen processing and presentation	GO:0019882	17	0.56	0.00252312	2.6
actin filament polymerization	GO:0030041	11	2.17	0.00254008	2.6
response to yeast	GO:0001878	11	2.17	0.00254008	2.6
positive regulation of lymphocyte migration	GO:2000403	11	2.17	0.00254008	2.6
aromatic compound biosynthetic process	GO:0019438	100	0.79	0.00255422	2.59
cellular response to interferon-gamma	GO:0071346	39	1.5	0.00256156	2.59
regulation of myeloid cell apoptotic process	GO:0033032	10	2.25	0.00261966	2.58
leukotriene metabolic process	GO:0006691	10	2.25	0.00261966	2.58
cell cycle process	GO:0022402	96	0.79	0.00263292	2.58
macromolecule modification	GO:0043412	234	0.87	0.00263365	2.58
superoxide metabolic process	GO:0006801	13	2.05	0.00267741	2.57
regulation of protein catabolic process	GO:0042176	35	0.67	0.00268694	2.57
positive regulation of gene expression	GO:0010628	135	0.82	0.0027318	2.56
response to lipid	GO:0033993	144	1.22	0.00275157	2.56
positive regulation of cytoskeleton organization	GO:0051495	51	1.42	0.0027563	2.56
activation of innate immune response	GO:0002218	42	1.47	0.00275862	2.56
response to interferon-gamma	GO:0034341	40	1.5	0.00277831	2.56
system process	GO:0003008	168	1.2	0.00279255	2.55
endosome organization	GO:0007032	6	0.39	0.00279394	2.55
vesicle targeting, to, from or within Golgi	GO:0048199	6	0.39	0.00279394	2.55
vesicle coating	GO:0006901	6	0.39	0.00279394	2.55
mRNA 3'-end processing	GO:0031124	4	0.32	0.00280064	2.55
COPII-coated vesicle budding	GO:0090114	6	0.39	0.00286143	2.54
positive regulation of interleukin-8 production	GO:0032757	18	1.83	0.00291723	2.54
diterpenoid metabolic process	GO:0016101	18	1.83	0.00291723	2.54
regulation of cell-substrate adhesion	GO:0010810	43	1.47	0.00295043	2.53
nuclear division	GO:0000280	24	0.62	0.00296918	2.53
leukocyte differentiation	GO:0002521	48	1.43	0.00297163	2.53
positive regulation of RNA metabolic process	GO:0051254	95	0.79	0.00301425	2.52
regulation of JNK cascade	GO:0046328	40	1.48	0.00302071	2.52
regulation of lymphocyte migration	GO:2000401	15	1.97	0.00304766	2.52
response to interleukin-6	GO:0070741	15	1.97	0.00304766	2.52
neutrophil migration	GO:1990266	22	1.73	0.00305515	2.51
defense response to fungus	GO:0050832	24	1.68	0.00318407	2.5
keratinocyte development	GO:0003334	5	3.15	0.00318932	2.5
actin polymerization-dependent cell motility	GO:0070358	5	3.15	0.00318932	2.5
positive regulation of fibrinolysis	GO:0051919	5	3.15	0.00318932	2.5
peptidyl-cysteine S-nitrosylation	GO:0018119	5	3.15	0.00318932	2.5
sterol metabolic process	GO:0016125	26	1.64	0.00321764	2.49
regulation of lipid metabolic process	GO:0019216	62	1.37	0.00323986	2.49
organelle assembly	GO:0070925	56	0.73	0.0033066	2.48
regulation of vasculature development	GO:1901342	49	1.42	0.00335353	2.47
terpenoid metabolic process	GO:0006721	20	1.75	0.00340092	2.47
JNK cascade	GO:0007254	20	1.75	0.00340092	2.47
regulation of superoxide anion generation	GO:0032928	12	2.1	0.00341319	2.47
regulation of biosynthetic process	GO:0009889	258	0.88	0.00350496	2.46
cell morphogenesis	GO:0000902	139	1.22	0.00353862	2.45
cellular response to cytokine stimulus	GO:0071345	139	1.22	0.00353862	2.45
regulation of gene silencing by RNA	GO:0060966	2	0.23	0.00355082	2.45
lysosomal transport	GO:0007041	8	0.45	0.00360206	2.44
isoprenoid metabolic process	GO:0006720	22	1.69	0.00370142	2.43
regulation of cell cycle process	GO:0010564	58	0.74	0.00371064	2.43
regulation of angiogenesis	GO:0045765	47	1.43	0.00375172	2.43
positive regulation of defense response	GO:0031349	71	1.33	0.00380202	2.42
positive regulation of JNK cascade	GO:0046330	24	1.65	0.00385611	2.41
dicarboxylic acid metabolic process	GO:0043648	7	0.42	0.0038909	2.41
regulation of cell cycle G2/M phase transition	GO:1902749	7	0.43	0.00389997	2.41
response to UV	GO:0009411	7	0.43	0.00389997	2.41
protein ubiquitination	GO:0016567	20	0.59	0.00402296	2.4
regulation of RNA biosynthetic process	GO:2001141	174	0.85	0.00403807	2.39
positive regulation of peptide secretion	GO:0002793	57	1.37	0.00404404	2.39
double-strand break repair	GO:0006302	3	0.29	0.0040526	2.39
regulation of lamellipodium assembly	GO:0010591	15	1.89	0.004072	2.39
macromolecule methylation	GO:0043414	5	0.38	0.00420032	2.38
aromatic compound catabolic process	GO:0019439	50	0.73	0.00427415	2.37
regulation of lymphocyte proliferation	GO:0050670	39	1.46	0.00433185	2.36
myeloid leukocyte differentiation	GO:0002573	23	1.69	0.00438329	2.36
actin nucleation	GO:0045010	13	1.95	0.00444103	2.35
negative regulation of response to stimulus	GO:0048585	225	1.16	0.00445806	2.35
positive regulation of T cell proliferation	GO:0042102	19	1.76	0.00457002	2.34
regulation of mononuclear cell proliferation	GO:0032944	40	1.47	0.00458317	2.34
regulation of chromosome organization	GO:0033044	28	0.65	0.00464848	2.33
sister chromatid segregation	GO:0000819	9	0.47	0.00471488	2.33
vesicle budding from membrane	GO:0006900	12	0.52	0.00480479	2.32
membrane invagination	GO:0010324	27	1.58	0.00492351	2.31
regulation of receptor-mediated endocytosis	GO:0048259	27	1.58	0.00492351	2.31
oogenesis	GO:0048477	76	0.78	0.00496782	2.3
positive regulation of protein phosphorylation	GO:0001934	121	1.23	0.00500995	2.3
lymphocyte proliferation	GO:0046651	17	1.79	0.00508528	2.29
protein targeting	GO:0006605	37	0.69	0.00511478	2.29
Golgi vesicle budding	GO:0048194	8	0.46	0.00512353	2.29
protein polyubiquitination	GO:0000209	8	0.46	0.00512353	2.29
chylomicron remodeling	GO:0034371	6	2.7	0.00514738	2.29
negative T cell selection	GO:0043383	6	2.7	0.00514738	2.29
positive regulation of protein depolymerization	GO:1901881	6	2.7	0.00514738	2.29
regulation of neutrophil degranulation	GO:0043313	6	2.7	0.00514738	2.29
phagocytosis, recognition	GO:0006910	6	2.7	0.00514738	2.29
macropinocytosis	GO:0044351	6	2.7	0.00514738	2.29
bicarbonate transport	GO:0015701	6	2.7	0.00514738	2.29
thymic T cell selection	GO:0045061	6	2.7	0.00514738	2.29
negative thymic T cell selection	GO:0045060	6	2.7	0.00514738	2.29
mitotic nuclear division	GO:0140014	11	0.52	0.00530771	2.28
positive regulation of lipid storage	GO:0010884	12	1.99	0.00532658	2.27
oocyte construction	GO:0007308	11	0.51	0.0053308	2.27
intermediate filament cytoskeleton organization	GO:0045104	14	1.92	0.00540037	2.27
positive regulation of lipid transport	GO:0032370	14	1.92	0.00540037	2.27
cellular defense response	GO:0006968	14	1.92	0.00540037	2.27
glycosaminoglycan biosynthetic process	GO:0006024	14	1.92	0.00540037	2.27
regulation of proteolysis	GO:0030162	140	1.21	0.00546276	2.26
multivesicular body sorting pathway	GO:0071985	2	0.24	0.00560629	2.25
regulation of signal transduction	GO:0009966	338	1.11	0.00562296	2.25
regulation of cytoskeleton organization	GO:0051493	103	1.25	0.00567095	2.25
granulocyte chemotaxis	GO:0071621	19	1.71	0.00573217	2.24
dorsal closure	GO:0007391	26	1.61	0.00573259	2.24
reproduction	GO:0000003	217	0.87	0.0058995	2.23
vesicle targeting, rough ER to cis-Golgi	GO:0048207	6	0.42	0.00594622	2.23
COPII vesicle coating	GO:0048208	6	0.42	0.00594622	2.23
estrous cycle	GO:0044849	7	2.45	0.006022	2.22
leukotriene biosynthetic process	GO:0019370	7	2.45	0.006022	2.22
reverse cholesterol transport	GO:0043691	7	2.45	0.006022	2.22
triglyceride catabolic process	GO:0019433	7	2.45	0.006022	2.22
response to stilbenoid	GO:0035634	7	2.45	0.006022	2.22
membrane raft organization	GO:0031579	9	2.18	0.00603034	2.22
positive regulation of T cell migration	GO:2000406	9	2.18	0.00603034	2.22
regulation of gene expression, epigenetic	GO:0040029	19	0.61	0.00604334	2.22
negative regulation of lymphocyte activation	GO:0051250	28	1.55	0.006105	2.21
regulation of protein polymerization	GO:0032271	54	1.36	0.00611979	2.21
regulation of telomere maintenance	GO:0032204	3	0.31	0.00612925	2.21
positive regulation of angiogenesis	GO:0045766	31	1.53	0.00621094	2.21
regulation of phosphate metabolic process	GO:0019220	209	1.16	0.00621599	2.21
positive regulation of mast cell activation	GO:0033005	8	2.29	0.00621937	2.21
positive regulation of steroid metabolic process	GO:0045940	8	2.29	0.00621937	2.21
mitochondrial transmembrane transport	GO:1990542	4	0.35	0.0062903	2.2
regulation of phosphorus metabolic process	GO:0051174	209	1.16	0.00629994	2.2
response to estradiol	GO:0032355	33	1.49	0.00639188	2.19
regulation of signaling	GO:0023051	373	1.11	0.00662857	2.18
regulation of interleukin-8 production	GO:0032677	20	1.7	0.0067098	2.17
zymogen activation	GO:0031638	16	1.8	0.00674117	2.17
regulation of lipid transport	GO:0032368	22	1.65	0.00675839	2.17
leukocyte chemotaxis	GO:0030595	29	1.55	0.00677212	2.17
positive regulation of cell differentiation	GO:0045597	141	1.2	0.00677922	2.17
adaptive immune response	GO:0002250	31	1.5	0.00691204	2.16
mitotic sister chromatid segregation	GO:0000070	8	0.48	0.00727148	2.14
tRNA metabolic process	GO:0006399	8	0.47	0.00736065	2.13
positive regulation of apoptotic cell clearance	GO:2000427	14	1.84	0.00745697	2.13
intermediate filament-based process	GO:0045103	14	1.84	0.00745697	2.13
negative regulation of innate immune response	GO:0045824	14	1.84	0.00745697	2.13
positive regulation of vasculature development	GO:1904018	32	1.51	0.00750984	2.12
leukocyte proliferation	GO:0070661	18	1.72	0.00752544	2.12
regulation of leukocyte proliferation	GO:0070663	40	1.42	0.00797301	2.1
regulation of protein ubiquitination	GO:0031396	15	0.58	0.00797394	2.1
positive regulation of response to wounding	GO:1903036	27	1.55	0.00798815	2.1
positive regulation of lymphocyte activation	GO:0051251	43	1.4	0.00799604	2.1
chaperone-mediated protein folding	GO:0061077	6	0.43	0.00855038	2.07
regulation of transcription, DNA-templated	GO:0006355	171	0.86	0.0085947	2.07
negative regulation of cell cycle	GO:0045786	35	0.7	0.00862147	2.06
regulation of posttranscriptional gene silencing	GO:0060147	2	0.25	0.00865373	2.06
regulation of innate immune response	GO:0045088	70	1.3	0.00875773	2.06
protein-lipid complex subunit organization	GO:0071825	16	1.74	0.00884781	2.05
regulation of actin filament depolymerization	GO:0030834	16	1.74	0.00884781	2.05
collagen fibril organization	GO:0030199	10	2.1	0.00886949	2.05
regulation of B cell differentiation	GO:0045577	10	2.1	0.00886949	2.05
regulation of filopodium assembly	GO:0051489	23	1.61	0.00897681	2.05
endoplasmic reticulum organization	GO:0007029	5	0.4	0.00908027	2.04
nuclear chromosome segregation	GO:0098813	14	0.57	0.00913177	2.04
regulation of cell communication	GO:0010646	368	1.1	0.00913738	2.04
cytokine production	GO:0001816	27	1.52	0.00919589	2.04
organic hydroxy compound metabolic process	GO:1901615	66	1.3	0.00920722	2.04
regulation of viral life cycle	GO:1903900	14	0.57	0.00931034	2.03
G2/M transition of mitotic cell cycle	GO:0000086	5	0.39	0.00933673	2.03
cell cycle G2/M phase transition	GO:0044839	5	0.39	0.00933673	2.03
regulation of Rho protein signal transduction	GO:0035023	15	1.82	0.00935814	2.03
female gamete generation	GO:0007292	84	0.8	0.00944147	2.02
osteoclast differentiation	GO:0030316	13	1.86	0.00966709	2.01
tissue development	GO:0009888	267	1.13	0.00968091	2.01
regulation of actomyosin structure organization	GO:0110020	25	1.55	0.0097233	2.01
regulation of regulated secretory pathway	GO:1903305	25	1.55	0.0097233	2.01
protein modification process	GO:0036211	229	0.88	0.00977048	2.01
response to extracellular stimulus	GO:0009991	105	1.23	0.00988104	2.01
multicellular organism aging	GO:0010259	34	0.7	0.00996338	2
rRNA processing	GO:0006364	11	0.54	0.0100545	2
oocyte axis specification	GO:0007309	11	0.53	0.0100599	2
vacuolar transport	GO:0007034	11	0.53	0.0100599	2
killing by symbiont of host cells	GO:0001907	4	3.15	0.0100797	2
establishment of lymphocyte polarity	GO:0001767	4	3.15	0.0100797	2
regulation of microglial cell activation	GO:1903978	4	3.15	0.0100797	2
regulation of cell adhesion molecule production	GO:0060353	4	3.15	0.0100797	2
positive regulation of neutrophil degranulation	GO:0043315	4	3.15	0.0100797	2
response to fluoride	GO:1902617	4	3.15	0.0100797	2
regulation of intestinal cholesterol absorption	GO:0030300	4	3.15	0.0100797	2
regulation of intestinal lipid absorption	GO:1904729	4	3.15	0.0100797	2
regulation of intestinal absorption	GO:1904478	4	3.15	0.0100797	2
notochord morphogenesis	GO:0048570	4	3.15	0.0100797	2
positive regulation of neutrophil activation	GO:1902565	4	3.15	0.0100797	2
cellular nitrogen compound catabolic process	GO:0044270	51	0.75	0.0101464	1.99
organic cyclic compound catabolic process	GO:1901361	55	0.76	0.0102331	1.99
cornification	GO:0070268	17	1.73	0.0102416	1.99
mononuclear cell proliferation	GO:0032943	17	1.73	0.0102416	1.99
regulation of steroid metabolic process	GO:0019218	21	1.62	0.0104773	1.98
positive regulation of protein processing	GO:0010954	11	1.93	0.0105061	1.98
cellular extravasation	GO:0045123	11	1.93	0.0105061	1.98
regulation of T cell migration	GO:2000404	11	1.93	0.0105061	1.98
positive regulation of protein maturation	GO:1903319	11	1.93	0.0105061	1.98
chromosome segregation	GO:0007059	19	0.62	0.0105863	1.98
mitotic cell cycle phase transition	GO:0044772	17	0.61	0.0106159	1.97
myeloid leukocyte migration	GO:0097529	26	1.55	0.0106517	1.97
defense response to Gram-negative bacterium	GO:0050829	34	1.45	0.0111133	1.95
regulation of interleukin-1 production	GO:0032652	15	1.75	0.011491	1.94
positive regulation of innate immune response	GO:0045089	54	1.33	0.0117988	1.93
regulation of viral process	GO:0050792	20	0.63	0.0118336	1.93
macroautophagy	GO:0016236	12	0.56	0.011974	1.92
cell cycle phase transition	GO:0044770	18	0.62	0.0121439	1.92
heterocycle catabolic process	GO:0046700	51	0.76	0.0122893	1.91
hematopoietic or lymphoid organ development	GO:0048534	100	1.23	0.0123427	1.91
positive regulation of immune effector process	GO:0002699	38	1.41	0.012812	1.89
male gamete generation	GO:0048232	52	0.76	0.0129096	1.89
regulation of myotube differentiation	GO:0010830	10	1.97	0.0130014	1.89
sperm capacitation	GO:0048240	10	1.97	0.0130014	1.89
regulation of platelet activation	GO:0010543	10	1.97	0.0130014	1.89
positive regulation of cell junction assembly	GO:1901890	10	1.97	0.0130014	1.89
receptor clustering	GO:0043113	10	1.97	0.0130014	1.89
regulation of actin cytoskeleton reorganization	GO:2000249	12	1.89	0.0131896	1.88
positive regulation of protein secretion	GO:0050714	52	1.33	0.0134956	1.87
regulation of superoxide metabolic process	GO:0090322	13	1.78	0.0135496	1.87
response to testosterone	GO:0033574	13	1.78	0.0135496	1.87
cholesterol biosynthetic process	GO:0006695	13	1.78	0.0135496	1.87
phospholipid transport	GO:0015914	13	1.78	0.0135496	1.87
regulation of signaling receptor activity	GO:0010469	41	1.38	0.0136273	1.87
positive regulation of telomere maintenance	GO:0032206	2	0.26	0.013643	1.87
steroid metabolic process	GO:0008202	38	1.39	0.0138338	1.86
ovarian follicle cell migration	GO:0007297	35	1.41	0.0138352	1.86
endosome to lysosome transport	GO:0008333	4	0.38	0.0138785	1.86
response to organic cyclic compound	GO:0014070	154	1.17	0.0139158	1.86
regulation of nucleocytoplasmic transport	GO:0046822	13	0.58	0.014061	1.85
positive regulation of astrocyte differentiation	GO:0048711	5	2.63	0.0140931	1.85
cardiac muscle cell-cardiac muscle cell adhesion	GO:0086042	5	2.63	0.0140931	1.85
neutrophil mediated cytotoxicity	GO:0070942	5	2.63	0.0140931	1.85
neutrophil-mediated killing of symbiont cell	GO:0070943	5	2.63	0.0140931	1.85
neutrophil-mediated killing of bacterium	GO:0070944	5	2.63	0.0140931	1.85
dendritic cell chemotaxis	GO:0002407	5	2.63	0.0140931	1.85
regulation of lipoprotein lipase activity	GO:0051004	5	2.63	0.0140931	1.85
gas transport	GO:0015669	5	2.63	0.0140931	1.85
protein nitrosylation	GO:0017014	5	2.63	0.0140931	1.85
aldehyde catabolic process	GO:0046185	5	2.63	0.0140931	1.85
membrane raft assembly	GO:0001765	5	2.63	0.0140931	1.85
B cell mediated immunity	GO:0019724	20	1.62	0.0141265	1.85
monocarboxylic acid catabolic process	GO:0072329	8	0.5	0.0143676	1.84
negative regulation of cell activation	GO:0050866	33	1.45	0.0144382	1.84
pigmentation	GO:0043473	8	0.49	0.0144538	1.84
neutrophil chemotaxis	GO:0030593	18	1.67	0.0145287	1.84
superoxide anion generation	GO:0042554	7	2.21	0.0145922	1.84
actin crosslink formation	GO:0051764	7	2.21	0.0145922	1.84
regulation of mesenchymal cell proliferation	GO:0010464	7	2.21	0.0145922	1.84
positive regulation of lipid catabolic process	GO:0050996	7	2.21	0.0145922	1.84
regulation of triglyceride biosynthetic process	GO:0010866	7	2.21	0.0145922	1.84
positive regulation of catalytic activity	GO:0043085	189	1.15	0.0148362	1.83
regulation of kinase activity	GO:0043549	110	1.2	0.0148947	1.83
protein phosphorylation	GO:0006468	99	1.22	0.0148984	1.83
positive regulation of mast cell degranulation	GO:0043306	6	2.37	0.0150538	1.82
regulation of neutrophil activation	GO:1902563	6	2.37	0.0150538	1.82
isoprenoid biosynthetic process	GO:0008299	6	2.37	0.0150538	1.82
initiation of dorsal closure	GO:0007392	6	2.37	0.0150538	1.82
regulation of astrocyte differentiation	GO:0048710	6	2.37	0.0150538	1.82
response to glucocorticoid	GO:0051384	39	1.38	0.015373	1.81
endosomal transport	GO:0016197	28	0.69	0.0154619	1.81
positive regulation of T cell activation	GO:0050870	33	1.43	0.0154812	1.81
embryo implantation	GO:0007566	14	1.77	0.0155138	1.81
plasma lipoprotein particle organization	GO:0071827	14	1.77	0.0155138	1.81
aminoglycan biosynthetic process	GO:0006023	14	1.77	0.0155138	1.81
embryonic morphogenesis	GO:0048598	95	1.22	0.0157798	1.8
cellular response to decreased oxygen levels	GO:0036294	12	0.57	0.0161594	1.79
regulation of B cell activation	GO:0050864	20	1.58	0.016249	1.79
regulation of steroid biosynthetic process	GO:0050810	16	1.68	0.0164943	1.78
nucleic acid-templated transcription	GO:0097659	35	0.72	0.0165306	1.78
transcription, DNA-templated	GO:0006351	35	0.72	0.0165306	1.78
RNA biosynthetic process	GO:0032774	35	0.72	0.0165306	1.78
regulation of actin filament bundle assembly	GO:0032231	23	1.54	0.0168443	1.77
small molecule metabolic process	GO:0044281	204	0.88	0.0168825	1.77
positive regulation of GTPase activity	GO:0043547	59	1.3	0.0169035	1.77
mast cell activation	GO:0045576	9	2.03	0.0169117	1.77
substrate-dependent cell migration	GO:0006929	9	2.03	0.0169117	1.77
regulation of mast cell degranulation	GO:0043304	9	2.03	0.0169117	1.77
Arp2/3 complex-mediated actin nucleation	GO:0034314	9	2.03	0.0169117	1.77
reproductive process	GO:0022414	216	0.89	0.0170684	1.77
axonal fasciculation	GO:0007413	12	1.8	0.0173102	1.76
regulation of interleukin-1 beta production	GO:0032651	12	1.8	0.0173102	1.76
regulation of cell adhesion mediated by integrin	GO:0033628	12	1.8	0.0173102	1.76
T cell proliferation	GO:0042098	12	1.8	0.0173102	1.76
neuron projection fasciculation	GO:0106030	12	1.8	0.0173102	1.76
oocyte anterior/posterior axis specification	GO:0007314	6	0.46	0.0175712	1.76
multicellular organismal process	GO:0032501	699	1.05	0.017603	1.75
ribosome biogenesis	GO:0042254	19	0.64	0.0176396	1.75
oocyte development	GO:0048599	19	0.64	0.0178799	1.75
nucleobase-containing compound catabolic process	GO:0034655	47	0.76	0.0178882	1.75
alcohol metabolic process	GO:0006066	44	1.35	0.0179636	1.75
positive regulation of MAPK cascade	GO:0043410	69	1.27	0.0186618	1.73
protein metabolic process	GO:0019538	377	0.92	0.0186993	1.73
negative regulation of immune effector process	GO:0002698	23	1.51	0.0188757	1.72
regulation of Notch signaling pathway	GO:0008593	13	0.59	0.0188855	1.72
regulation of cell projection organization	GO:0031344	112	1.2	0.0189299	1.72
carboxylic acid metabolic process	GO:0019752	98	0.83	0.0190355	1.72
synaptic vesicle endocytosis	GO:0048488	5	0.44	0.0192093	1.72
positive regulation of chromatin organization	GO:1905269	5	0.44	0.0192093	1.72
developmental pigmentation	GO:0048066	5	0.44	0.0192093	1.72
determination of adult lifespan	GO:0008340	34	0.72	0.019231	1.72
negative regulation of leukocyte activation	GO:0002695	29	1.45	0.019475	1.71
positive regulation of cell-matrix adhesion	GO:0001954	14	1.7	0.0195318	1.71
leukocyte homeostasis	GO:0001776	14	1.7	0.0195318	1.71
regulation of stress-activated MAPK cascade	GO:0032872	45	1.34	0.0195504	1.71
spermatogenesis	GO:0007283	49	0.76	0.0196699	1.71
cellular response to chemical stimulus	GO:0070887	333	1.1	0.0199598	1.7
immune system development	GO:0002520	102	1.2	0.0203572	1.69
digestion	GO:0007586	16	1.63	0.0203574	1.69
antigen receptor-mediated signaling pathway	GO:0050851	26	1.46	0.0204809	1.69
lymphocyte mediated immunity	GO:0002449	26	1.46	0.0204809	1.69
positive regulation of inflammatory response	GO:0050729	24	1.51	0.0205785	1.69
regulation of DNA recombination	GO:0000018	2	0.29	0.020814	1.68
cytoplasmic microtubule organization	GO:0031122	3	0.35	0.021193	1.67
negative regulation of RNA catabolic process	GO:1902369	3	0.35	0.021193	1.67
negative regulation of cell motility	GO:2000146	39	1.37	0.0213524	1.67
syncytium formation	GO:0006949	19	1.58	0.0214533	1.67
syncytium formation by plasma membrane fusion	GO:0000768	19	1.58	0.0214533	1.67
immunoglobulin mediated immune response	GO:0016064	19	1.58	0.0214533	1.67
regulation of JUN kinase activity	GO:0043506	19	1.58	0.0214533	1.67
cellular response to lipopolysaccharide	GO:0071222	32	1.4	0.0215296	1.67
border follicle cell migration	GO:0007298	32	1.4	0.0215296	1.67
rRNA metabolic process	GO:0016072	14	0.6	0.0216786	1.66
oocyte differentiation	GO:0009994	21	0.66	0.0217274	1.66
DNA duplex unwinding	GO:0032508	2	0.27	0.0218706	1.66
ciliary basal body-plasma membrane docking	GO:0097711	2	0.27	0.0218706	1.66
regulation of gene silencing by miRNA	GO:0060964	2	0.27	0.0218706	1.66
developmental process involved in reproduction	GO:0003006	149	0.87	0.021977	1.66
acyl-CoA metabolic process	GO:0006637	7	0.5	0.0224155	1.65
intracellular receptor signaling pathway	GO:0030522	7	0.5	0.0224155	1.65
lipid oxidation	GO:0034440	7	0.5	0.0224155	1.65
thioester metabolic process	GO:0035383	7	0.5	0.0224155	1.65
stress-activated MAPK cascade	GO:0051403	24	1.48	0.0224904	1.65
mucosal immune response	GO:0002385	15	1.69	0.0226673	1.64
organophosphate ester transport	GO:0015748	15	1.69	0.0226673	1.64
renal system process	GO:0003014	15	1.69	0.0226673	1.64
regulation of apoptotic cell clearance	GO:2000425	15	1.69	0.0226673	1.64
regulation of triglyceride metabolic process	GO:0090207	11	1.83	0.0230491	1.64
regulation of establishment of cell polarity	GO:2000114	11	1.83	0.0230491	1.64
post-embryonic development	GO:0009791	77	0.81	0.0232874	1.63
cellular response to biotic stimulus	GO:0071216	36	1.37	0.0235602	1.63
digestive system development	GO:0055123	36	1.37	0.0235602	1.63
detection of biotic stimulus	GO:0009595	8	2.1	0.0237004	1.63
regulation of myoblast fusion	GO:1901739	8	2.1	0.0237004	1.63
detection of external biotic stimulus	GO:0098581	8	2.1	0.0237004	1.63
maintenance of gastrointestinal epithelium	GO:0030277	8	2.1	0.0237004	1.63
regulation of plasminogen activation	GO:0010755	8	2.1	0.0237004	1.63
regulation of protein kinase activity	GO:0045859	101	1.2	0.0237873	1.62
negative regulation of cell cycle process	GO:0010948	17	0.64	0.0238157	1.62
fatty acid metabolic process	GO:0006631	25	0.69	0.0242349	1.62
peptidyl-lysine modification	GO:0018205	9	0.54	0.0246389	1.61
regeneration	GO:0031099	40	1.34	0.0248542	1.6
response to immobilization stress	GO:0035902	9	1.89	0.0252015	1.6
positive regulation of focal adhesion assembly	GO:0051894	9	1.89	0.0252015	1.6
cell junction maintenance	GO:0034331	9	1.89	0.0252015	1.6
positive regulation of leukocyte migration	GO:0002687	31	1.42	0.0255764	1.59
regionalization	GO:0003002	51	0.78	0.0257911	1.59
secondary alcohol biosynthetic process	GO:1902653	13	1.71	0.0258114	1.59
sterol biosynthetic process	GO:0016126	13	1.71	0.0258114	1.59
positive regulation of signal transduction	GO:0009967	188	1.14	0.0258839	1.59
organic acid catabolic process	GO:0016054	23	0.68	0.0259193	1.59
carboxylic acid catabolic process	GO:0046395	23	0.68	0.0259193	1.59
regulation of cell differentiation	GO:0045595	218	1.12	0.0261052	1.58
regulation of leukocyte apoptotic process	GO:2000106	17	1.58	0.0261443	1.58
localization	GO:0051179	640	1.05	0.0262124	1.58
cellular response to cAMP	GO:0071320	15	1.63	0.0265575	1.58
organ or tissue specific immune response	GO:0002251	15	1.63	0.0265575	1.58
cytokine-mediated signaling pathway	GO:0019221	81	1.22	0.0266255	1.57
organic cyclic compound biosynthetic process	GO:1901362	122	0.85	0.0269751	1.57
response to nutrient levels	GO:0031667	99	1.2	0.0274513	1.56
nucleic acid phosphodiester bond hydrolysis	GO:0090305	16	0.64	0.0276359	1.56
protein localization to endoplasmic reticulum	GO:0070972	16	0.64	0.0276359	1.56
response to antibiotic	GO:0046677	72	1.24	0.0276823	1.56
negative regulation of catabolic process	GO:0009895	30	0.72	0.0281309	1.55
sulfur compound metabolic process	GO:0006790	37	0.74	0.0282275	1.55
regulation of epithelial cell migration	GO:0010632	38	1.35	0.0283093	1.55
enzyme linked receptor protein signaling pathway	GO:0007167	95	1.2	0.0288029	1.54
cytoplasmic translation	GO:0002181	14	0.61	0.02889	1.54
cellular response to oxygen levels	GO:0071453	14	0.61	0.02889	1.54
T cell differentiation	GO:0030217	18	1.58	0.028967	1.54
negative regulation of immune system process	GO:0002683	68	1.25	0.0289773	1.54
cellular response to hypoxia	GO:0071456	12	0.59	0.0292682	1.53
morphogenesis of a polarized epithelium	GO:0001738	23	1.48	0.0293636	1.53
regulation of axonogenesis	GO:0050770	35	1.36	0.0294622	1.53
protein targeting to mitochondrion	GO:0006626	4	0.42	0.0299463	1.52
hormone-mediated signaling pathway	GO:0009755	4	0.42	0.0299463	1.52
ribosomal large subunit biogenesis	GO:0042273	4	0.42	0.0299463	1.52
positive regulation of signaling	GO:0023056	209	1.12	0.0300373	1.52
positive regulation of RNA biosynthetic process	GO:1902680	93	0.84	0.0301231	1.52
regulation of protein depolymerization	GO:1901879	20	1.5	0.030303	1.52
positive regulation of lymphocyte proliferation	GO:0050671	20	1.5	0.030303	1.52
positive regulation of tissue remodeling	GO:0034105	11	1.73	0.0307152	1.51
intracellular mRNA localization	GO:0008298	4	0.41	0.0308818	1.51
positive regulation of DNA biosynthetic process	GO:2000573	4	0.41	0.0308818	1.51
cellular response to light stimulus	GO:0071482	4	0.41	0.0308818	1.51
fatty acid oxidation	GO:0019395	7	0.51	0.0312805	1.5
DNA replication	GO:0006260	7	0.51	0.0312805	1.5
fatty acid catabolic process	GO:0009062	7	0.51	0.0312805	1.5
establishment of vesicle localization	GO:0051650	32	0.74	0.0317183	1.5
tumor necrosis factor production	GO:0032640	3	3.15	0.0318386	1.5
inositol trisphosphate metabolic process	GO:0032957	3	3.15	0.0318386	1.5
inositol trisphosphate biosynthetic process	GO:0032959	3	3.15	0.0318386	1.5
actin filament bundle distribution	GO:0070650	3	3.15	0.0318386	1.5
regulation of neutrophil differentiation	GO:0045658	3	3.15	0.0318386	1.5
nucleoside diphosphate catabolic process	GO:0009134	3	3.15	0.0318386	1.5
immunoglobulin transcytosis in epithelial cells	GO:0002414	3	3.15	0.0318386	1.5
positive regulation of mucus secretion	GO:0070257	3	3.15	0.0318386	1.5
podosome assembly	GO:0071800	3	3.15	0.0318386	1.5
Cdc42 protein signal transduction	GO:0032488	3	3.15	0.0318386	1.5
otolith development	GO:0048840	3	3.15	0.0318386	1.5
hemolysis by symbiont of host erythrocytes	GO:0019836	3	3.15	0.0318386	1.5
lymphocyte aggregation	GO:0071593	3	3.15	0.0318386	1.5
histamine biosynthetic process	GO:0001694	3	3.15	0.0318386	1.5
B cell proliferation involved in immune response	GO:0002322	3	3.15	0.0318386	1.5
diterpenoid biosynthetic process	GO:0016102	3	3.15	0.0318386	1.5
positive regulation of hypersensitivity	GO:0002885	3	3.15	0.0318386	1.5
microglia development	GO:0014005	3	3.15	0.0318386	1.5
regulation of vitamin metabolic process	GO:0030656	3	3.15	0.0318386	1.5
ribonucleoside diphosphate catabolic process	GO:0009191	3	3.15	0.0318386	1.5
actin filament fragmentation	GO:0030043	3	3.15	0.0318386	1.5
hemolysis in another organism	GO:0044179	3	3.15	0.0318386	1.5
membrane raft distribution	GO:0031580	3	3.15	0.0318386	1.5
thyroid hormone transport	GO:0070327	3	3.15	0.0318386	1.5
response to trichostatin A	GO:0035983	3	3.15	0.0318386	1.5
establishment of T cell polarity	GO:0001768	3	3.15	0.0318386	1.5
cytolysis by symbiont of host cells	GO:0001897	3	3.15	0.0318386	1.5
activated T cell proliferation	GO:0050798	3	3.15	0.0318386	1.5
negative regulation of amyloid fibril formation	GO:1905907	3	3.15	0.0318386	1.5
retinoic acid biosynthetic process	GO:0002138	3	3.15	0.0318386	1.5
triglyceride mobilization	GO:0006642	3	3.15	0.0318386	1.5
cellular response to trichostatin A	GO:0035984	3	3.15	0.0318386	1.5
negative regulation of feeding behavior	GO:2000252	3	3.15	0.0318386	1.5
membrane raft polarization	GO:0001766	3	3.15	0.0318386	1.5
striated muscle contraction	GO:0006941	3	0.38	0.0319378	1.5
RNA stabilization	GO:0043489	2	0.3	0.0321763	1.49
protein monoubiquitination	GO:0006513	2	0.3	0.0321763	1.49
DNA geometric change	GO:0032392	3	0.36	0.0321862	1.49
protein localization to vacuole	GO:0072665	3	0.36	0.0321862	1.49
peroxisome organization	GO:0007031	3	0.36	0.0321862	1.49
regulation of collagen biosynthetic process	GO:0032965	8	1.94	0.032407	1.49
epiboly	GO:0090504	8	1.94	0.032407	1.49
regulation of ruffle assembly	GO:1900027	8	1.94	0.032407	1.49
negative regulation of adaptive immune response	GO:0002820	8	1.94	0.032407	1.49
regulation of oxidoreductase activity	GO:0051341	18	1.53	0.032534	1.49
modulation by host of symbiont process	GO:0051851	23	1.45	0.0325759	1.49
regulation of lymphocyte differentiation	GO:0045619	23	1.45	0.0325759	1.49
muscle structure development	GO:0061061	87	1.21	0.0327199	1.49
ribonucleotide biosynthetic process	GO:0009260	23	0.7	0.0327564	1.48
positive regulation of kinase activity	GO:0033674	71	1.24	0.0330424	1.48
negative regulation of translation	GO:0017148	9	0.56	0.0330875	1.48
actin filament depolymerization	GO:0030042	6	2.1	0.0331173	1.48
mast cell mediated immunity	GO:0002448	6	2.1	0.0331173	1.48
cellular response to fluid shear stress	GO:0071498	6	2.1	0.0331173	1.48
platelet morphogenesis	GO:0036344	6	2.1	0.0331173	1.48
mast cell degranulation	GO:0043303	6	2.1	0.0331173	1.48
focal adhesion assembly	GO:0048041	6	2.1	0.0331173	1.48
interleukin-1 production	GO:0032612	6	2.1	0.0331173	1.48
brown fat cell differentiation	GO:0050873	6	2.1	0.0331173	1.48
regulation of digestive system process	GO:0044058	6	2.1	0.0331173	1.48
mast cell activation involved in immune response	GO:0002279	6	2.1	0.0331173	1.48
cell morphogenesis involved in differentiation	GO:0000904	106	1.19	0.0331791	1.48
viral life cycle	GO:0019058	13	0.61	0.0332652	1.48
urogenital system development	GO:0001655	40	1.33	0.0334353	1.48
positive regulation of cell communication	GO:0010647	208	1.12	0.0336087	1.47
digestive tract development	GO:0048565	33	1.37	0.0336371	1.47
regulation of peptidyl-tyrosine phosphorylation	GO:0050730	33	1.37	0.0336371	1.47
MAPK cascade	GO:0000165	44	1.31	0.0338277	1.47
regulation of GTPase activity	GO:0043087	66	1.24	0.03401	1.47
spindle organization	GO:0007051	18	0.67	0.0341498	1.47
pattern recognition receptor signaling pathway	GO:0002221	24	1.46	0.0344251	1.46
regulation of nitric oxide biosynthetic process	GO:0045428	16	1.58	0.0344523	1.46
regulation of ion transport	GO:0043269	67	1.24	0.0346968	1.46
protein localization to mitochondrion	GO:0070585	6	0.5	0.0352327	1.45
regulation of mast cell activation	GO:0033003	12	1.72	0.0353994	1.45
epithelial structure maintenance	GO:0010669	14	1.64	0.035654	1.45
triglyceride metabolic process	GO:0006641	14	1.64	0.035654	1.45
steroid biosynthetic process	GO:0006694	21	1.47	0.035905	1.44
positive regulation of leukocyte proliferation	GO:0070665	21	1.47	0.035905	1.44
response to alcohol	GO:0097305	58	1.26	0.0359748	1.44
regulation of mitotic nuclear division	GO:0007088	16	0.66	0.0360185	1.44
negative regulation of protein ubiquitination	GO:0031397	6	0.49	0.0361799	1.44
oxoacid metabolic process	GO:0043436	109	0.86	0.0361833	1.44
detection of other organism	GO:0098543	5	2.25	0.0364575	1.44
negative regulation of bone mineralization	GO:0030502	5	2.25	0.0364575	1.44
negative regulation of nervous system process	GO:0031645	5	2.25	0.0364575	1.44
sequestering of actin monomers	GO:0042989	5	2.25	0.0364575	1.44
hippo signaling	GO:0035329	5	2.25	0.0364575	1.44
negative regulation of lipase activity	GO:0060192	5	2.25	0.0364575	1.44
regulation of receptor binding	GO:1900120	5	2.25	0.0364575	1.44
detection of bacterium	GO:0016045	5	2.25	0.0364575	1.44
positive regulation of interleukin-10 production	GO:0032733	5	2.25	0.0364575	1.44
low-density lipoprotein particle remodeling	GO:0034374	5	2.25	0.0364575	1.44
C21-steroid hormone metabolic process	GO:0008207	5	2.25	0.0364575	1.44
positive regulation of hormone secretion	GO:0046887	24	1.43	0.0374345	1.43
negative regulation of metabolic process	GO:0009892	263	0.91	0.0374763	1.43
nuclear matrix organization	GO:0043578	4	2.52	0.0376413	1.42
Factor XII activation	GO:0002542	4	2.52	0.0376413	1.42
iron coordination entity transport	GO:1901678	4	2.52	0.0376413	1.42
embryonic camera-type eye development	GO:0031076	4	2.52	0.0376413	1.42
regulation of mesenchymal cell apoptotic process	GO:2001053	4	2.52	0.0376413	1.42
keratinocyte proliferation	GO:0043616	4	2.52	0.0376413	1.42
phospholipid efflux	GO:0033700	4	2.52	0.0376413	1.42
regulation of hypersensitivity	GO:0002883	4	2.52	0.0376413	1.42
creatine metabolic process	GO:0006600	4	2.52	0.0376413	1.42
regulation of establishment of T cell polarity	GO:1903903	4	2.52	0.0376413	1.42
cellular response to nitrogen starvation	GO:0006995	4	2.52	0.0376413	1.42
ventricular cardiac muscle cell development	GO:0055015	4	2.52	0.0376413	1.42
dorsal closure, elongation of leading edge cells	GO:0007394	4	2.52	0.0376413	1.42
terpenoid biosynthetic process	GO:0016114	4	2.52	0.0376413	1.42
regulation of gamma-delta T cell differentiation	GO:0045586	4	2.52	0.0376413	1.42
ventricular cardiac muscle cell differentiation	GO:0055012	4	2.52	0.0376413	1.42
NADPH oxidation	GO:0070995	4	2.52	0.0376413	1.42
response to mycotoxin	GO:0010046	4	2.52	0.0376413	1.42
negative regulation of cholesterol transport	GO:0032375	4	2.52	0.0376413	1.42
cellular response to nitrogen levels	GO:0043562	4	2.52	0.0376413	1.42
immunological synapse formation	GO:0001771	4	2.52	0.0376413	1.42
regulation of nucleus organization	GO:1903353	4	2.52	0.0376413	1.42
negative regulation of sterol transport	GO:0032372	4	2.52	0.0376413	1.42
gastrulation with mouth forming second	GO:0001702	4	2.52	0.0376413	1.42
protein kinase C signaling	GO:0070528	4	2.52	0.0376413	1.42
neutrophil homeostasis	GO:0001780	4	2.52	0.0376413	1.42
cellular biogenic amine biosynthetic process	GO:0042401	4	2.52	0.0376413	1.42
positive regulation of ruffle assembly	GO:1900029	4	2.52	0.0376413	1.42
high-density lipoprotein particle clearance	GO:0034384	4	2.52	0.0376413	1.42
negative regulation of lamellipodium assembly	GO:0010593	4	2.52	0.0376413	1.42
nuclear matrix anchoring at nuclear membrane	GO:0090292	4	2.52	0.0376413	1.42
plasma kallikrein-kinin cascade	GO:0002353	4	2.52	0.0376413	1.42
desmosome organization	GO:0002934	4	2.52	0.0376413	1.42
regulation of amyloid fibril formation	GO:1905906	4	2.52	0.0376413	1.42
mitotic cell cycle checkpoint signaling	GO:0007093	8	0.55	0.0378574	1.42
striated muscle cell differentiation	GO:0051146	45	1.29	0.037888	1.42
response to endogenous stimulus	GO:0009719	197	1.12	0.0381062	1.42
regulation of microtubule-based process	GO:0032886	22	0.69	0.0381095	1.42
regulation of MAPK cascade	GO:0043408	98	1.19	0.0381535	1.42
response to metal ion	GO:0010038	75	1.22	0.0392245	1.41
regulation of stress fiber assembly	GO:0051492	19	1.5	0.0394311	1.4
RNA modification	GO:0009451	5	0.48	0.0396023	1.4
cortical actin cytoskeleton organization	GO:0030866	25	1.43	0.0397618	1.4
regulation of collagen metabolic process	GO:0010712	10	1.75	0.0402358	1.4
negative regulation of phagocytosis	GO:0050765	10	1.75	0.0402358	1.4
lysosome localization	GO:0032418	10	1.75	0.0402358	1.4
negative regulation of axonogenesis	GO:0050771	10	1.75	0.0402358	1.4
regulation of flagellated sperm motility	GO:1901317	10	1.75	0.0402358	1.4
regulation of leukocyte migration	GO:0002685	38	1.32	0.0403824	1.39
muscle cell differentiation	GO:0042692	51	1.28	0.0404141	1.39
regulation of macromolecule metabolic process	GO:0060255	472	0.94	0.0407849	1.39
autophagy	GO:0006914	23	0.7	0.0411108	1.39
process utilizing autophagic mechanism	GO:0061919	23	0.7	0.0411108	1.39
epithelial cell development	GO:0002064	76	1.21	0.0414587	1.38
tissue morphogenesis	GO:0048729	130	1.15	0.0416439	1.38
lamellipodium organization	GO:0097581	14	1.58	0.0424589	1.37
regulation of endothelial cell migration	GO:0010594	25	1.41	0.0425279	1.37
regulation of tumor necrosis factor production	GO:0032680	25	1.41	0.0425279	1.37
organic acid metabolic process	GO:0006082	111	0.86	0.0425776	1.37
positive regulation of protein polymerization	GO:0032273	32	1.36	0.042639	1.37
T cell activation	GO:0042110	32	1.36	0.042639	1.37
positive regulation of JUN kinase activity	GO:0043507	12	1.65	0.0427363	1.37
myeloid cell development	GO:0061515	12	1.65	0.0427363	1.37
establishment of planar polarity	GO:0001736	17	1.53	0.0430384	1.37
establishment of tissue polarity	GO:0007164	17	1.53	0.0430384	1.37
regulation of cell killing	GO:0031341	17	1.53	0.0430384	1.37
nucleoside phosphate biosynthetic process	GO:1901293	34	0.76	0.0433375	1.36
vacuole organization	GO:0007033	13	0.63	0.0434899	1.36
protein methylation	GO:0006479	4	0.43	0.0436642	1.36
protein alkylation	GO:0008213	4	0.43	0.0436642	1.36
positive regulation of histone modification	GO:0031058	4	0.43	0.0436642	1.36
positive regulation of bone remodeling	GO:0046852	7	2.01	0.044202	1.35
regulation of alpha-beta T cell proliferation	GO:0046640	7	2.01	0.044202	1.35
positive regulation of B cell differentiation	GO:0045579	7	2.01	0.044202	1.35
regulation of podosome assembly	GO:0071801	7	2.01	0.044202	1.35
positive regulation of cholesterol transport	GO:0032376	7	2.01	0.044202	1.35
positive regulation of bone resorption	GO:0045780	7	2.01	0.044202	1.35
cholesterol efflux	GO:0033344	7	2.01	0.044202	1.35
opsonization	GO:0008228	7	2.01	0.044202	1.35
positive regulation of sterol transport	GO:0032373	7	2.01	0.044202	1.35
filopodium assembly	GO:0046847	7	2.01	0.044202	1.35
cortical cytoskeleton organization	GO:0030865	29	1.39	0.0442916	1.35
cellular amino acid metabolic process	GO:0006520	31	0.75	0.0449552	1.35
cellular response to unfolded protein	GO:0034620	11	0.6	0.0453344	1.34
cell cycle checkpoint signaling	GO:0000075	11	0.6	0.0453344	1.34
wing disc development	GO:0035220	35	0.76	0.0456497	1.34
response to organic substance	GO:0010033	373	1.08	0.0456931	1.34
ovulation cycle	GO:0042698	15	1.58	0.0464853	1.33
response to corticosteroid	GO:0031960	40	1.3	0.0465111	1.33
negative regulation of mRNA catabolic process	GO:1902373	3	0.39	0.0470142	1.33
membrane fusion	GO:0061025	19	0.69	0.0475562	1.32
response to topologically incorrect protein	GO:0035966	19	0.68	0.0480496	1.32
Golgi organization	GO:0007030	19	0.68	0.0480496	1.32
epithelial cell differentiation	GO:0030855	114	1.16	0.0484731	1.31
imaginal disc-derived wing vein morphogenesis	GO:0008586	2	0.33	0.0490922	1.31
regulation of telomerase activity	GO:0051972	2	0.33	0.0490922	1.31
autophagosome maturation	GO:0097352	2	0.33	0.0490922	1.31
mRNA stabilization	GO:0048255	2	0.33	0.0490922	1.31
dosage compensation	GO:0007549	2	0.33	0.0490922	1.31
digestive system process	GO:0022600	13	1.64	0.0492852	1.31
positive regulation of interleukin-6 production	GO:0032755	13	1.64	0.0492852	1.31
sterol transport	GO:0015918	13	1.64	0.0492852	1.31
mitochondrial gene expression	GO:0140053	2	0.32	0.0504449	1.3
neuron cellular homeostasis	GO:0070050	2	0.32	0.0504449	1.3
ceramide metabolic process	GO:0006672	2	0.32	0.0504449	1.3
tripartite regional subdivision	GO:0007351	12	0.63	0.0507292	1.29
anterior/posterior axis specification, embryo	GO:0008595	12	0.63	0.0507292	1.29
positive regulation of protein kinase activity	GO:0045860	65	1.22	0.0511279	1.29
vesicle-mediated transport in synapse	GO:0099003	23	0.72	0.0514237	1.29
lymphocyte activation	GO:0046649	46	1.27	0.0518122	1.29
transcription by RNA polymerase II	GO:0006366	30	0.75	0.0521161	1.28
organic hydroxy compound transport	GO:0015850	18	1.49	0.0521521	1.28
post-translational protein modification	GO:0043687	38	0.77	0.0524777	1.28
nucleotide biosynthetic process	GO:0009165	34	0.76	0.0525878	1.28
cell-substrate junction assembly	GO:0007044	15	1.53	0.0528105	1.28
cyclic-nucleotide-mediated signaling	GO:0019935	15	1.53	0.0528105	1.28
positive regulation of biosynthetic process	GO:0009891	144	0.88	0.0530672	1.28
cell projection organization	GO:0030030	154	1.13	0.0538627	1.27
positive regulation of catabolic process	GO:0009896	43	0.78	0.0541372	1.27
response to toxic substance	GO:0009636	91	1.18	0.0542203	1.27
regulation of DNA metabolic process	GO:0051052	31	0.75	0.0548722	1.26
proteoglycan metabolic process	GO:0006029	9	1.77	0.0550025	1.26
negative regulation of chemotaxis	GO:0050922	9	1.77	0.0550025	1.26
positive regulation of DNA metabolic process	GO:0051054	18	0.68	0.0556846	1.25
regulation of growth	GO:0040008	121	1.15	0.0557582	1.25
positive regulation of protein transport	GO:0051222	73	1.2	0.0563969	1.25
regulation of response to DNA damage stimulus	GO:2001020	13	0.65	0.057014	1.24
morphogenesis of an epithelial sheet	GO:0002011	11	1.65	0.0573538	1.24
leukocyte mediated cytotoxicity	GO:0001909	11	1.65	0.0573538	1.24
postsynapse organization	GO:0099173	11	1.65	0.0573538	1.24
adherens junction assembly	GO:0034333	11	1.65	0.0573538	1.24
cholesterol transport	GO:0030301	11	1.65	0.0573538	1.24
tissue regeneration	GO:0042246	11	1.65	0.0573538	1.24
response to inorganic substance	GO:0010035	100	1.17	0.0573582	1.24
salivary gland morphogenesis	GO:0007435	18	1.46	0.0576864	1.24
activation of GTPase activity	GO:0090630	16	1.53	0.058001	1.24
response to light stimulus	GO:0009416	25	0.73	0.0586499	1.23
regulation of cellular component organization	GO:0051128	346	1.07	0.0590153	1.23
response to unfolded protein	GO:0006986	16	0.68	0.0595386	1.23
positive regulation of viral life cycle	GO:1903902	7	0.55	0.0596423	1.22
amino acid transmembrane transport	GO:0003333	7	1.84	0.0614876	1.21
prostate gland development	GO:0030850	7	1.84	0.0614876	1.21
epiboly involved in wound healing	GO:0090505	7	1.84	0.0614876	1.21
convergent extension	GO:0060026	7	1.84	0.0614876	1.21
regulation of neuron migration	GO:2001222	7	1.84	0.0614876	1.21
negative regulation of B cell activation	GO:0050869	7	1.84	0.0614876	1.21
wound healing, spreading of cells	GO:0044319	7	1.84	0.0614876	1.21
response to fatty acid	GO:0070542	19	1.46	0.0616513	1.21
transport	GO:0006810	531	1.05	0.0617348	1.21
regulation of hormone levels	GO:0010817	64	1.21	0.0619004	1.21
regulation of lymphocyte mediated immunity	GO:0002706	22	1.42	0.0622866	1.21
embryonic axis specification	GO:0000578	14	0.66	0.0631178	1.2
morphogenesis of an epithelium	GO:0002009	120	1.15	0.0632819	1.2
cellular response to amino acid stimulus	GO:0071230	16	1.48	0.0637008	1.2
DNA-dependent DNA replication	GO:0006261	4	0.45	0.0640954	1.19
apoptotic mitochondrial changes	GO:0008637	4	0.45	0.0640954	1.19
regulation of glucose import	GO:0046324	4	0.45	0.0640954	1.19
telomere maintenance	GO:0000723	4	0.45	0.0640954	1.19
telomere organization	GO:0032200	4	0.45	0.0640954	1.19
cellular component morphogenesis	GO:0032989	148	1.13	0.0650018	1.19
toll-like receptor signaling pathway	GO:0002224	19	1.43	0.0666672	1.18
positive regulation of lipid metabolic process	GO:0045834	22	1.39	0.0667794	1.18
developmental growth involved in morphogenesis	GO:0060560	26	1.37	0.0679134	1.17
response to leukemia inhibitory factor	GO:1990823	6	0.54	0.0686406	1.16
cellular response to leukemia inhibitory factor	GO:1990830	6	0.54	0.0686406	1.16
response to ketone	GO:1901654	42	1.27	0.0686822	1.16
negative regulation of locomotion	GO:0040013	42	1.27	0.0686822	1.16
establishment of ommatidial planar polarity	GO:0042067	9	1.67	0.069408	1.16
regulation of protein stability	GO:0031647	36	0.78	0.0694444	1.16
response to hyperoxia	GO:0055093	11	1.58	0.069843	1.16
cAMP-mediated signaling	GO:0019933	14	1.52	0.0698453	1.16
regulation of chemokine production	GO:0032642	14	1.52	0.0698453	1.16
cellular response to UV	GO:0034644	3	0.41	0.0699494	1.16
regulation of membrane permeability	GO:0090559	6	0.53	0.0699549	1.16
regulation of mitochondrial membrane potential	GO:0051881	6	0.53	0.0699549	1.16
cellular response to heat	GO:0034605	6	0.53	0.0699549	1.16
response to dsRNA	GO:0043331	6	0.53	0.0699549	1.16
lysosome organization	GO:0007040	8	0.59	0.0700078	1.15
axo-dendritic transport	GO:0008088	8	0.59	0.0700078	1.15
spindle assembly	GO:0051225	8	0.59	0.0700078	1.15
cell fate determination	GO:0001709	8	0.59	0.0700078	1.15
insulin receptor signaling pathway	GO:0008286	8	0.59	0.0700078	1.15
lytic vacuole organization	GO:0080171	8	0.59	0.0700078	1.15
cytoplasm organization	GO:0007028	8	0.59	0.0700078	1.15
regulation of leukocyte differentiation	GO:1902105	38	1.29	0.070336	1.15
sensory perception of sound	GO:0007605	20	1.43	0.0714169	1.15
actin filament-based movement	GO:0030048	20	1.43	0.0714169	1.15
protein polymerization	GO:0051258	20	1.43	0.0714169	1.15
cell growth	GO:0016049	26	1.34	0.0716137	1.15
lymphocyte differentiation	GO:0030098	26	1.34	0.0716137	1.15
response to amino acid	GO:0043200	26	1.34	0.0716137	1.15
response to insulin	GO:0032868	25	0.74	0.072633	1.14
ribose phosphate biosynthetic process	GO:0046390	25	0.74	0.072633	1.14
cellular response to peptide hormone stimulus	GO:0071375	29	0.76	0.0734767	1.13
recombinational repair	GO:0000725	2	0.35	0.0744075	1.13
binding of sperm to zona pellucida	GO:0007339	2	0.35	0.0744075	1.13
mitotic spindle assembly	GO:0090307	2	0.35	0.0744075	1.13
peptidyl-proline modification	GO:0018208	2	0.35	0.0744075	1.13
response to ischemia	GO:0002931	2	0.35	0.0744075	1.13
axon choice point recognition	GO:0016198	2	0.35	0.0744075	1.13
regulation of T cell receptor signaling pathway	GO:0050856	2	0.35	0.0744075	1.13
mitotic metaphase plate congression	GO:0007080	2	0.35	0.0744075	1.13
acute-phase response	GO:0006953	12	1.58	0.0755633	1.12
myotube differentiation	GO:0014902	20	1.4	0.0758691	1.12
negative regulation of T cell activation	GO:0050868	20	1.4	0.0758691	1.12
regulation of system process	GO:0044057	65	1.2	0.0773248	1.11
cellular response to interleukin-1	GO:0071347	27	1.33	0.0781237	1.11
negative regulation of cell migration	GO:0030336	35	1.28	0.0785739	1.1
regulation of epithelial cell proliferation	GO:0050678	35	1.28	0.0785739	1.1
renal system development	GO:0072001	35	1.28	0.0785739	1.1
acylglycerol catabolic process	GO:0046464	8	1.8	0.0788885	1.1
modulation of excitatory postsynaptic potential	GO:0098815	8	1.8	0.0788885	1.1
negative regulation of oxidoreductase activity	GO:0051354	8	1.8	0.0788885	1.1
complement activation, classical pathway	GO:0006958	8	1.8	0.0788885	1.1
left/right axis specification	GO:0070986	8	1.8	0.0788885	1.1
peptidyl-tyrosine autophosphorylation	GO:0038083	8	1.8	0.0788885	1.1
neutral lipid catabolic process	GO:0046461	8	1.8	0.0788885	1.1
natural killer cell activation	GO:0030101	8	1.8	0.0788885	1.1
purine ribonucleotide biosynthetic process	GO:0009152	23	0.74	0.0790611	1.1
monocarboxylic acid transport	GO:0015718	5	0.53	0.0791756	1.1
DNA-templated transcription, initiation	GO:0006352	5	0.51	0.0793805	1.1
positive regulation of interleukin-1 production	GO:0032732	10	1.66	0.0795879	1.1
regulation of peptide secretion	GO:0002791	72	1.18	0.0802761	1.1
endoplasmic reticulum unfolded protein response	GO:0030968	9	0.62	0.0805444	1.09
cell division	GO:0051301	40	0.8	0.081081	1.09
regulation of viral genome replication	GO:0045069	9	0.6	0.0813505	1.09
positive regulation of ATP-dependent activity	GO:0032781	7	0.58	0.0816098	1.09
regulation of DNA biosynthetic process	GO:2000278	7	0.58	0.0816098	1.09
cell competition in a multicellular organism	GO:0035212	6	1.89	0.0828349	1.08
membrane assembly	GO:0071709	6	1.89	0.0828349	1.08
adherens junction maintenance	GO:0034334	6	1.89	0.0828349	1.08
apical constriction	GO:0003383	6	1.89	0.0828349	1.08
fat-soluble vitamin metabolic process	GO:0006775	6	1.89	0.0828349	1.08
neurotrophin signaling pathway	GO:0038179	6	1.89	0.0828349	1.08
kidney morphogenesis	GO:0060993	6	1.89	0.0828349	1.08
negative regulation of interleukin-12 production	GO:0032695	6	1.89	0.0828349	1.08
macrophage differentiation	GO:0030225	6	1.89	0.0828349	1.08
embryonic digit morphogenesis	GO:0042733	6	1.89	0.0828349	1.08
vesicle localization	GO:0051648	36	0.79	0.0829756	1.08
negative regulation of cytokine production	GO:0001818	36	1.28	0.0834784	1.08
larval development	GO:0002164	41	0.8	0.0840462	1.08
regulation of lymphocyte chemotaxis	GO:1901623	4	2.1	0.0847378	1.07
prostate gland morphogenesis	GO:0060512	4	2.1	0.0847378	1.07
heparan sulfate proteoglycan metabolic process	GO:0030201	4	2.1	0.0847378	1.07
notochord development	GO:0030903	4	2.1	0.0847378	1.07
monosaccharide transmembrane transport	GO:0015749	4	2.1	0.0847378	1.07
morphogenesis of an epithelial fold	GO:0060571	4	2.1	0.0847378	1.07
regulation of positive chemotaxis	GO:0050926	4	2.1	0.0847378	1.07
positive regulation of positive chemotaxis	GO:0050927	4	2.1	0.0847378	1.07
lipid translocation	GO:0034204	4	2.1	0.0847378	1.07
response to carbon dioxide	GO:0010037	4	2.1	0.0847378	1.07
cardiac epithelial to mesenchymal transition	GO:0060317	4	2.1	0.0847378	1.07
hexose transmembrane transport	GO:0008645	4	2.1	0.0847378	1.07
glucose transmembrane transport	GO:1904659	4	2.1	0.0847378	1.07
pyridine-containing compound catabolic process	GO:0072526	4	2.1	0.0847378	1.07
embryonic eye morphogenesis	GO:0048048	4	2.1	0.0847378	1.07
positive regulation of interleukin-4 production	GO:0032753	4	2.1	0.0847378	1.07
phospholipid translocation	GO:0045332	4	2.1	0.0847378	1.07
arginine catabolic process	GO:0006527	4	2.1	0.0847378	1.07
regulation of macrophage cytokine production	GO:0010935	4	2.1	0.0847378	1.07
amine biosynthetic process	GO:0009309	4	2.1	0.0847378	1.07
kinin cascade	GO:0002254	4	2.1	0.0847378	1.07
carbohydrate transmembrane transport	GO:0034219	4	2.1	0.0847378	1.07
regulation of chromosome segregation	GO:0051983	12	0.66	0.0863988	1.06
positive regulation of peptide hormone secretion	GO:0090277	18	1.42	0.0864028	1.06
negative regulation of lymphocyte proliferation	GO:0050672	18	1.42	0.0864028	1.06
animal organ development	GO:0048513	388	1.06	0.0884286	1.05
imaginal disc development	GO:0007444	48	0.82	0.0891446	1.05
clathrin-dependent endocytosis	GO:0072583	4	0.49	0.0899182	1.05
regulation of cellular response to heat	GO:1900034	4	0.49	0.0899182	1.05
NADH metabolic process	GO:0006734	4	0.49	0.0899182	1.05
steroid hormone mediated signaling pathway	GO:0043401	4	0.49	0.0899182	1.05
regulation of oviposition	GO:0046662	4	0.49	0.0899182	1.05
establishment or maintenance of cell polarity	GO:0007163	64	1.19	0.0905089	1.04
transmembrane transport	GO:0055085	60	0.83	0.0905145	1.04
response to steroid hormone	GO:0048545	58	1.2	0.0908145	1.04
cellular response to peptide	GO:1901653	34	0.79	0.0915927	1.04
regulation of cholesterol biosynthetic process	GO:0045540	10	1.58	0.0921581	1.04
regulation of sterol biosynthetic process	GO:0106118	10	1.58	0.0921581	1.04
positive regulation of molecular function	GO:0044093	220	1.09	0.0929688	1.03
platelet aggregation	GO:0070527	8	1.68	0.0932542	1.03
regulation of hormone metabolic process	GO:0032350	8	1.68	0.0932542	1.03
left/right pattern formation	GO:0060972	8	1.68	0.0932542	1.03
negative regulation of cell killing	GO:0031342	8	1.68	0.0932542	1.03
response to estrogen	GO:0043627	15	1.43	0.0934266	1.03
negative regulation of epithelial cell migration	GO:0010633	13	1.52	0.0941802	1.03
positive regulation of B cell activation	GO:0050871	13	1.52	0.0941802	1.03
extracellular matrix disassembly	GO:0022617	13	1.52	0.0941802	1.03
regulation of axon extension	GO:0030516	18	1.38	0.0942939	1.03
cellular response to insulin stimulus	GO:0032869	19	0.72	0.0945403	1.02
regulation of adaptive immune response	GO:0002819	22	1.36	0.0946427	1.02
fatty acid beta-oxidation	GO:0006635	6	0.56	0.0948229	1.02
cilium assembly	GO:0060271	13	0.68	0.0952316	1.02
lung development	GO:0030324	13	0.67	0.0952654	1.02
cilium organization	GO:0044782	13	0.67	0.0952654	1.02
respiratory tube development	GO:0030323	13	0.67	0.0952654	1.02
nucleoside monophosphate biosynthetic process	GO:0009124	16	0.7	0.0959086	1.02
blastoderm segmentation	GO:0007350	16	0.71	0.0959786	1.02
uterus morphogenesis	GO:0061038	3	2.37	0.0971152	1.01
inositol phosphate biosynthetic process	GO:0032958	3	2.37	0.0971152	1.01
protein repair	GO:0030091	3	2.37	0.0971152	1.01
response to laminar fluid shear stress	GO:0034616	3	2.37	0.0971152	1.01
chondrocyte development	GO:0002063	3	2.37	0.0971152	1.01
pentose-phosphate shunt, non-oxidative branch	GO:0009052	3	2.37	0.0971152	1.01
very-low-density lipoprotein particle clearance	GO:0034447	3	2.37	0.0971152	1.01
wound healing, spreading of epidermal cells	GO:0035313	3	2.37	0.0971152	1.01
induction of positive chemotaxis	GO:0050930	3	2.37	0.0971152	1.01
positive regulation of receptor binding	GO:1900122	3	2.37	0.0971152	1.01
regulation of MHC class II biosynthetic process	GO:0045346	3	2.37	0.0971152	1.01
convergent extension involved in axis elongation	GO:0060028	3	2.37	0.0971152	1.01
C21-steroid hormone biosynthetic process	GO:0006700	3	2.37	0.0971152	1.01
heme transport	GO:0015886	3	2.37	0.0971152	1.01
negative regulation of histone H4 acetylation	GO:0090241	3	2.37	0.0971152	1.01
negative regulation of hormone metabolic process	GO:0032351	3	2.37	0.0971152	1.01
pentose biosynthetic process	GO:0019322	3	2.37	0.0971152	1.01
mitotic nuclear membrane disassembly	GO:0007077	3	2.37	0.0971152	1.01
protein localization to extracellular region	GO:0071692	3	2.37	0.0971152	1.01
muscle thin filament assembly	GO:0071689	3	2.37	0.0971152	1.01
response to molecule of fungal origin	GO:0002238	3	2.37	0.0971152	1.01
larval visceral muscle development	GO:0007523	3	2.37	0.0971152	1.01
cellular response to indole-3-methanol	GO:0071681	3	2.37	0.0971152	1.01
cellular response to staurosporine	GO:0072734	3	2.37	0.0971152	1.01
response to indole-3-methanol	GO:0071680	3	2.37	0.0971152	1.01
neuropeptide signaling pathway	GO:0007218	3	2.37	0.0971152	1.01
microglia differentiation	GO:0014004	3	2.37	0.0971152	1.01
positive regulation of blood vessel remodeling	GO:2000504	3	2.37	0.0971152	1.01
progesterone metabolic process	GO:0042448	3	2.37	0.0971152	1.01
regulation of keratinocyte migration	GO:0051547	3	2.37	0.0971152	1.01
response to platelet aggregation inhibitor	GO:0061478	3	2.37	0.0971152	1.01
regulation of mucus secretion	GO:0070255	3	2.37	0.0971152	1.01
early endosome to recycling endosome transport	GO:0061502	3	2.37	0.0971152	1.01
visceral muscle development	GO:0007522	3	2.37	0.0971152	1.01
response to staurosporine	GO:0072733	3	2.37	0.0971152	1.01
natural killer cell degranulation	GO:0043320	3	2.37	0.0971152	1.01
response to Thyroglobulin triiodothyronine	GO:1904016	3	2.37	0.0971152	1.01
imidazole-containing compound metabolic process	GO:0052803	3	2.37	0.0971152	1.01
histamine metabolic process	GO:0001692	3	2.37	0.0971152	1.01
embryonic camera-type eye formation	GO:0060900	3	2.37	0.0971152	1.01
amelogenesis	GO:0097186	3	2.37	0.0971152	1.01
embryonic camera-type eye morphogenesis	GO:0048596	3	2.37	0.0971152	1.01
regulation of barbed-end actin filament capping	GO:2000812	3	2.37	0.0971152	1.01
negative regulation of filopodium assembly	GO:0051490	3	2.37	0.0971152	1.01
response to luteinizing hormone	GO:0034699	3	2.37	0.0971152	1.01
oxygen transport	GO:0015671	3	2.37	0.0971152	1.01
regulation of NAD(P)H oxidase activity	GO:0033860	3	2.37	0.0971152	1.01
positive regulation of NAD(P)H oxidase activity	GO:0033864	3	2.37	0.0971152	1.01
regulation of epithelial tube formation	GO:1905276	3	2.37	0.0971152	1.01
chondroitin sulfate biosynthetic process	GO:0030206	3	2.37	0.0971152	1.01
natural killer cell differentiation	GO:0001779	3	2.37	0.0971152	1.01
membrane raft localization	GO:0051665	3	2.37	0.0971152	1.01
positive thymic T cell selection	GO:0045059	3	2.37	0.0971152	1.01
regulation of interleukin-6 production	GO:0032675	19	1.39	0.0979493	1.01
glycosaminoglycan metabolic process	GO:0030203	19	1.39	0.0979493	1.01
alcohol biosynthetic process	GO:0046165	19	1.39	0.0979493	1.01
myoblast fusion	GO:0007520	16	1.44	0.0986181	1.01
establishment of organelle localization	GO:0051656	71	0.85	0.0992028	1
homeostasis of number of cells	GO:0048872	34	1.26	0.0999216	1
regulation of estradiol secretion	GO:2000864	2	3.15	0.100511	1
L-threonine catabolic process to glycine	GO:0019518	2	3.15	0.100511	1
modulation by symbiont of host autophagy	GO:0075071	2	3.15	0.100511	1
response to cobalamin	GO:0033590	2	3.15	0.100511	1
integrin activation	GO:0033622	2	3.15	0.100511	1
cardiac conduction system development	GO:0003161	2	3.15	0.100511	1
heme export	GO:0097037	2	3.15	0.100511	1
central nervous system myelination	GO:0022010	2	3.15	0.100511	1
uropod organization	GO:0032796	2	3.15	0.100511	1
T cell aggregation	GO:0070489	2	3.15	0.100511	1
neutrophil aggregation	GO:0070488	2	3.15	0.100511	1
serotonin transport	GO:0006837	2	3.15	0.100511	1
one-carbon compound transport	GO:0019755	2	3.15	0.100511	1
maintenance of mitochondrion location	GO:0051659	2	3.15	0.100511	1
regulation of histone H4-K16 acetylation	GO:2000618	2	3.15	0.100511	1
regulation of constitutive secretory pathway	GO:1903433	2	3.15	0.100511	1
neutrophil-mediated killing of fungus	GO:0070947	2	3.15	0.100511	1
sulfate assimilation	GO:0000103	2	3.15	0.100511	1
positive regulation of actin binding	GO:1904618	2	3.15	0.100511	1
mucus secretion	GO:0070254	2	3.15	0.100511	1
monocyte aggregation	GO:0070487	2	3.15	0.100511	1
regulation of actin binding	GO:1904616	2	3.15	0.100511	1
cellular zinc ion homeostasis	GO:0006882	2	3.15	0.100511	1
regulation of cytolysis in another organism	GO:0051710	2	3.15	0.100511	1
serotonin secretion	GO:0001820	2	3.15	0.100511	1
peptidyl-aspartic acid modification	GO:0018197	2	3.15	0.100511	1
response to cycloheximide	GO:0046898	2	3.15	0.100511	1
regulation of mast cell apoptotic process	GO:0033025	2	3.15	0.100511	1
response to hydrostatic pressure	GO:0051599	2	3.15	0.100511	1
purine nucleoside diphosphate catabolic process	GO:0009137	2	3.15	0.100511	1
regulation of actin filament binding	GO:1904529	2	3.15	0.100511	1
B-1a B cell differentiation	GO:0002337	2	3.15	0.100511	1
positive regulation of type III hypersensitivity	GO:0001805	2	3.15	0.100511	1
insulin processing	GO:0030070	2	3.15	0.100511	1
negative regulation of monocyte differentiation	GO:0045656	2	3.15	0.100511	1
regulation of arachidonic acid secretion	GO:0090237	2	3.15	0.100511	1
neutrophil clearance	GO:0097350	2	3.15	0.100511	1
UDP-glucuronate metabolic process	GO:0046398	2	3.15	0.100511	1
chemorepulsion of axon	GO:0061643	2	3.15	0.100511	1
regulation of plasma lipoprotein oxidation	GO:0034444	2	3.15	0.100511	1
cysteine biosynthetic process	GO:0019344	2	3.15	0.100511	1
proteoglycan catabolic process	GO:0030167	2	3.15	0.100511	1
zymogen granule exocytosis	GO:0070625	2	3.15	0.100511	1
positive regulation of actin filament binding	GO:1904531	2	3.15	0.100511	1
regulation of serine-type peptidase activity	GO:1902571	2	3.15	0.100511	1
positive regulation of type II hypersensitivity	GO:0002894	2	3.15	0.100511	1
granuloma formation	GO:0002432	2	3.15	0.100511	1
response to platinum ion	GO:0070541	2	3.15	0.100511	1
positive regulation of type I hypersensitivity	GO:0001812	2	3.15	0.100511	1
epidermal growth factor catabolic process	GO:0007174	2	3.15	0.100511	1
negative stranded viral RNA replication	GO:0039689	2	3.15	0.100511	1
multinuclear osteoclast differentiation	GO:0072674	2	3.15	0.100511	1
natural killer cell chemotaxis	GO:0035747	2	3.15	0.100511	1
lymph vessel development	GO:0001945	2	3.15	0.100511	1
ectodermal cell differentiation	GO:0010668	2	3.15	0.100511	1
UDP-glucuronate biosynthetic process	GO:0006065	2	3.15	0.100511	1
T-helper 1 cell activation	GO:0035711	2	3.15	0.100511	1
carbon dioxide transport	GO:0015670	2	3.15	0.100511	1
antimicrobial peptide biosynthetic process	GO:0002777	2	3.15	0.100511	1
neuromast hair cell development	GO:0035675	2	3.15	0.100511	1
polyol transport	GO:0015791	2	3.15	0.100511	1
cardiac fibroblast cell differentiation	GO:0060935	2	3.15	0.100511	1
threonine catabolic process	GO:0006567	2	3.15	0.100511	1
cardiac fibroblast cell development	GO:0060936	2	3.15	0.100511	1
sequestering of zinc ion	GO:0032119	2	3.15	0.100511	1
cellular response to sucrose stimulus	GO:0071329	2	3.15	0.100511	1
cellular response to disaccharide stimulus	GO:0071324	2	3.15	0.100511	1
regulation of ketone biosynthetic process	GO:0010566	2	3.15	0.100511	1
toll-like receptor TLR1:TLR2 signaling pathway	GO:0038123	2	3.15	0.100511	1
peptidyl-cysteine S-trans-nitrosylation	GO:0035606	2	3.15	0.100511	1
aminophospholipid transport	GO:0015917	2	3.15	0.100511	1
positive regulation of urine volume	GO:0035810	2	3.15	0.100511	1
negative regulation of sterol import	GO:2000910	2	3.15	0.100511	1
regulation of myofibril size	GO:0014881	2	3.15	0.100511	1
positive regulation of renal sodium excretion	GO:0035815	2	3.15	0.100511	1
cortical granule exocytosis	GO:0060471	2	3.15	0.100511	1
cellular response to laminar fluid shear stress	GO:0071499	2	3.15	0.100511	1
B-1 B cell differentiation	GO:0001923	2	3.15	0.100511	1
gamma-aminobutyric acid signaling pathway	GO:0007214	2	3.15	0.100511	1
negative regulation of cyclase activity	GO:0031280	2	3.15	0.100511	1
prevention of polyspermy	GO:0060468	2	3.15	0.100511	1
regulation of vitamin D biosynthetic process	GO:0060556	2	3.15	0.100511	1
negative regulation of fertilization	GO:0060467	2	3.15	0.100511	1
cellular response to water stimulus	GO:0071462	2	3.15	0.100511	1
osteoclast fusion	GO:0072675	2	3.15	0.100511	1
regulation of calcidiol 1-monooxygenase activity	GO:0060558	2	3.15	0.100511	1
negative regulation of apoptotic cell clearance	GO:2000426	2	3.15	0.100511	1
intestinal epithelial cell differentiation	GO:0060575	2	3.15	0.100511	1
lateral sprouting from an epithelium	GO:0060601	2	3.15	0.100511	1
nephrocyte diaphragm assembly	GO:0036059	2	3.15	0.100511	1
filtration diaphragm assembly	GO:0036058	2	3.15	0.100511	1
positive regulation of mast cell differentiation	GO:0060376	2	3.15	0.100511	1
response to triacyl bacterial lipopeptide	GO:0071725	2	3.15	0.100511	1
negative regulation of cholesterol import	GO:0060621	2	3.15	0.100511	1
regulation of mast cell differentiation	GO:0060375	2	3.15	0.100511	1
regulation of serine-type endopeptidase activity	GO:1900003	2	3.15	0.100511	1
negative regulation of phospholipase activity	GO:0010519	2	3.15	0.100511	1
serotonin secretion by platelet	GO:0002554	2	3.15	0.100511	1
axon ensheathment in central nervous system	GO:0032291	2	3.15	0.100511	1
positive regulation of estradiol secretion	GO:2000866	2	3.15	0.100511	1
regulation of prostaglandin-E synthase activity	GO:2000361	2	3.15	0.100511	1
antibacterial peptide production	GO:0002778	2	3.15	0.100511	1
diacylglycerol catabolic process	GO:0046340	2	3.15	0.100511	1
sclerotome development	GO:0061056	2	3.15	0.100511	1
fructose 2,6-bisphosphate metabolic process	GO:0006003	2	3.15	0.100511	1
cellular response to molecule of fungal origin	GO:0071226	2	3.15	0.100511	1
lipoprotein particle mediated signaling	GO:0055095	2	3.15	0.100511	1
negative regulation of phospholipase A2 activity	GO:1900138	2	3.15	0.100511	1
regulation of type III hypersensitivity	GO:0001803	2	3.15	0.100511	1
regulation of exocyst assembly	GO:0001928	2	3.15	0.100511	1
salivary gland boundary specification	GO:0007432	2	3.15	0.100511	1
fructose catabolic process	GO:0006001	2	3.15	0.100511	1
fusion cell fate specification	GO:0035156	2	3.15	0.100511	1
heparan sulfate proteoglycan catabolic process	GO:0030200	2	3.15	0.100511	1
neuromast hair cell differentiation	GO:0048886	2	3.15	0.100511	1
regulation of blood volume by renin-angiotensin	GO:0002016	2	3.15	0.100511	1
CDP-diacylglycerol metabolic process	GO:0046341	2	3.15	0.100511	1
positive regulation of type IIa hypersensitivity	GO:0001798	2	3.15	0.100511	1
negative regulation of cellular senescence	GO:2000773	2	3.15	0.100511	1
toll-like receptor TLR6:TLR2 signaling pathway	GO:0038124	2	3.15	0.100511	1
Roundabout signaling pathway	GO:0035385	2	3.15	0.100511	1
platelet dense granule organization	GO:0060155	2	3.15	0.100511	1
keratinocyte migration	GO:0051546	2	3.15	0.100511	1
negative regulation of collateral sprouting	GO:0048671	2	3.15	0.100511	1
negative regulation of anion channel activity	GO:0010360	2	3.15	0.100511	1
L-serine catabolic process	GO:0006565	2	3.15	0.100511	1
xylulose biosynthetic process	GO:0005999	2	3.15	0.100511	1
antibacterial peptide biosynthetic process	GO:0002780	2	3.15	0.100511	1
interleukin-3-mediated signaling pathway	GO:0038156	2	3.15	0.100511	1
response to vitamin B1	GO:0010266	2	3.15	0.100511	1
alpha-beta T cell proliferation	GO:0046633	2	3.15	0.100511	1
regulation of intracellular lipid transport	GO:0032377	2	3.15	0.100511	1
regulation of intracellular sterol transport	GO:0032380	2	3.15	0.100511	1
convergent extension involved in organogenesis	GO:0060029	2	3.15	0.100511	1
skeletal muscle satellite cell migration	GO:1902766	2	3.15	0.100511	1
regulation of opsonization	GO:1903027	2	3.15	0.100511	1
dermatan sulfate biosynthetic process	GO:0030208	2	3.15	0.100511	1
regulation of nuclear division	GO:0051783	20	0.73	0.100629	1
calcium-mediated signaling	GO:0019722	22	1.33	0.100922	1
establishment of protein localization to vacuole	GO:0072666	3	0.45	0.101309	0.99
macromolecule deacylation	GO:0098732	3	0.45	0.101309	0.99
sleep	GO:0030431	3	0.45	0.101309	0.99
protein deacylation	GO:0035601	3	0.45	0.101309	0.99
regulation of Ras protein signal transduction	GO:0046578	30	1.28	0.102305	0.99
kidney development	GO:0001822	26	1.3	0.102996	0.99
regulation of alpha-beta T cell activation	GO:0046634	13	1.46	0.104088	0.98
intracellular protein transmembrane transport	GO:0065002	3	0.43	0.104549	0.98
peroxisomal transport	GO:0043574	3	0.43	0.104549	0.98
sensory perception of pain	GO:0019233	3	0.43	0.104549	0.98
protein localization to peroxisome	GO:0072662	3	0.43	0.104549	0.98
protein targeting to peroxisome	GO:0006625	3	0.43	0.104549	0.98
toxin transport	GO:1901998	3	0.43	0.104549	0.98
response to interleukin-1	GO:0070555	31	1.29	0.10472	0.98
regulation of cell-matrix adhesion	GO:0001952	19	1.36	0.105068	0.98
regulation of apoptotic signaling pathway	GO:2001233	43	0.81	0.105848	0.98
regulation of sister chromatid segregation	GO:0033045	9	0.63	0.106742	0.97
RNA phosphodiester bond hydrolysis	GO:0090501	9	0.63	0.106742	0.97
polysaccharide metabolic process	GO:0005976	16	1.4	0.106872	0.97
tissue remodeling	GO:0048771	16	1.4	0.106872	0.97
regulation of extent of cell growth	GO:0061387	20	1.37	0.109496	0.96
connective tissue development	GO:0061448	20	1.37	0.109496	0.96
imaginal disc-derived wing margin morphogenesis	GO:0008587	5	0.54	0.109803	0.96
regulation of chromosome separation	GO:1905818	5	0.54	0.109803	0.96
IRE1-mediated unfolded protein response	GO:0036498	5	0.54	0.109803	0.96
heart process	GO:0003015	7	0.6	0.110203	0.96
pigment biosynthetic process	GO:0046148	7	0.6	0.110203	0.96
cellular response to acid chemical	GO:0071229	27	1.29	0.110394	0.96
response to purine-containing compound	GO:0014074	27	1.29	0.110394	0.96
organic anion transport	GO:0015711	36	1.25	0.110761	0.96
nucleoside bisphosphate metabolic process	GO:0033865	12	0.68	0.111442	0.95
purine nucleoside bisphosphate metabolic process	GO:0034032	12	0.68	0.111442	0.95
ribonucleoside bisphosphate metabolic process	GO:0033875	12	0.68	0.111442	0.95
ATP synthesis coupled proton transport	GO:0015986	2	0.39	0.11262	0.95
regulation of growth rate	GO:0040009	2	0.39	0.11262	0.95
positive regulation of telomerase activity	GO:0051973	2	0.39	0.11262	0.95
regulation of histone methylation	GO:0031060	2	0.39	0.11262	0.95
positive regulation of phospholipase activity	GO:0010518	2	0.39	0.11262	0.95
maturation of LSU-rRNA	GO:0000470	2	0.39	0.11262	0.95
regulation of gluconeogenesis	GO:0006111	2	0.39	0.11262	0.95
protein localization to lysosome	GO:0061462	2	0.39	0.11262	0.95
peptidyl-tyrosine modification	GO:0018212	17	1.41	0.11304	0.95
peptidyl-tyrosine phosphorylation	GO:0018108	17	1.41	0.11304	0.95
regulation of monocyte chemotaxis	GO:0090025	6	1.72	0.113854	0.94
photoreceptor cell axon guidance	GO:0072499	6	1.72	0.113854	0.94
selective autophagy	GO:0061912	6	1.72	0.113854	0.94
dendritic spine organization	GO:0097061	6	1.72	0.113854	0.94
nematode male tail tip morphogenesis	GO:0045138	6	1.72	0.113854	0.94
dorsal closure, amnioserosa morphology change	GO:0046664	6	1.72	0.113854	0.94
regulation of hormone biosynthetic process	GO:0046885	6	1.72	0.113854	0.94
axon midline choice point recognition	GO:0016199	2	0.37	0.113947	0.94
regulation of glycoprotein metabolic process	GO:1903018	2	0.37	0.113947	0.94
termination of RNA polymerase II transcription	GO:0006369	2	0.37	0.113947	0.94
histone methylation	GO:0016571	2	0.37	0.113947	0.94
regulation of cardiocyte differentiation	GO:1905207	2	0.37	0.113947	0.94
pteridine-containing compound metabolic process	GO:0042558	2	0.37	0.113947	0.94
histone deacetylation	GO:0016575	2	0.37	0.113947	0.94
protein deacetylation	GO:0006476	2	0.37	0.113947	0.94
lamellipodium assembly	GO:0030032	11	1.51	0.115101	0.94
negative regulation of synaptic transmission	GO:0050805	11	1.51	0.115101	0.94
positive regulation of NIK/NF-kappaB signaling	GO:1901224	11	1.51	0.115101	0.94
positive regulation of chemokine production	GO:0032722	11	1.51	0.115101	0.94
monocarboxylic acid metabolic process	GO:0032787	52	0.84	0.115364	0.94
aminoglycan metabolic process	GO:0006022	20	1.34	0.115838	0.94
response to ethanol	GO:0045471	37	1.24	0.116193	0.93
histone modification	GO:0016570	19	0.74	0.117158	0.93
gland morphogenesis	GO:0022612	28	1.28	0.117788	0.93
purine-containing compound biosynthetic process	GO:0072522	27	0.77	0.118508	0.93
positive regulation of cellular extravasation	GO:0002693	5	1.97	0.119256	0.92
positive regulation of myotube differentiation	GO:0010831	5	1.97	0.119256	0.92
negative regulation of T cell mediated immunity	GO:0002710	5	1.97	0.119256	0.92
regulation of triglyceride catabolic process	GO:0010896	5	1.97	0.119256	0.92
unidimensional cell growth	GO:0009826	5	1.97	0.119256	0.92
protein localization to cell junction	GO:1902414	5	1.97	0.119256	0.92
ectoderm development	GO:0007398	5	1.97	0.119256	0.92
actin filament severing	GO:0051014	5	1.97	0.119256	0.92
uterus development	GO:0060065	5	1.97	0.119256	0.92
response to peptidoglycan	GO:0032494	5	1.97	0.119256	0.92
myeloid dendritic cell activation	GO:0001773	5	1.97	0.119256	0.92
regulation of gamma-delta T cell activation	GO:0046643	5	1.97	0.119256	0.92
regulation of granulocyte differentiation	GO:0030852	5	1.97	0.119256	0.92
platelet formation	GO:0030220	5	1.97	0.119256	0.92
blood vessel remodeling	GO:0001974	5	1.97	0.119256	0.92
response to vitamin A	GO:0033189	5	1.97	0.119256	0.92
interleukin-1 beta production	GO:0032611	5	1.97	0.119256	0.92
regulation of heart rate by cardiac conduction	GO:0086091	5	1.97	0.119256	0.92
B cell proliferation	GO:0042100	5	1.97	0.119256	0.92
leukocyte adhesion to vascular endothelial cell	GO:0061756	5	1.97	0.119256	0.92
regulation of endothelial cell development	GO:1901550	5	1.97	0.119256	0.92
carbohydrate transport	GO:0008643	5	1.97	0.119256	0.92
regulation of plasma membrane organization	GO:1903729	5	1.97	0.119256	0.92
protein stabilization	GO:0050821	23	0.76	0.119348	0.92
regulation of behavior	GO:0050795	16	0.72	0.120307	0.92
positive regulation of filopodium assembly	GO:0051491	14	1.42	0.121273	0.92
protein O-linked glycosylation	GO:0006493	14	1.42	0.121273	0.92
response to interleukin-12	GO:0070671	14	1.42	0.121273	0.92
cellular response to interleukin-12	GO:0071349	14	1.42	0.121273	0.92
actin-mediated cell contraction	GO:0070252	14	1.42	0.121273	0.92
interleukin-12-mediated signaling pathway	GO:0035722	14	1.42	0.121273	0.92
glial cell differentiation	GO:0010001	13	0.69	0.121398	0.92
lipid transport	GO:0006869	29	1.29	0.121501	0.92
regulation of MAP kinase activity	GO:0043405	49	1.21	0.121716	0.91
anion transport	GO:0006820	43	1.21	0.123439	0.91
imaginal disc-derived appendage development	GO:0048737	28	0.78	0.123536	0.91
positive regulation of phagocytosis, engulfment	GO:0060100	9	1.58	0.125158	0.9
positive regulation of membrane invagination	GO:1905155	9	1.58	0.125158	0.9
regulation of actin nucleation	GO:0051125	9	1.58	0.125158	0.9
regulation of interleukin-12 production	GO:0032655	9	1.58	0.125158	0.9
mitotic spindle organization	GO:0007052	8	0.63	0.125374	0.9
protein homotetramerization	GO:0051289	8	0.63	0.125374	0.9
synaptic vesicle recycling	GO:0036465	8	0.63	0.125374	0.9
axon development	GO:0061564	77	1.16	0.126895	0.9
response to carbohydrate	GO:0009743	39	1.23	0.12705	0.9
regulation of response to oxidative stress	GO:1902882	8	0.62	0.127298	0.9
response to organophosphorus	GO:0046683	25	1.29	0.127393	0.89
oligodendrocyte differentiation	GO:0048709	4	0.53	0.127527	0.89
axonogenesis	GO:0007409	70	1.16	0.128603	0.89
regulation of cellular metabolic process	GO:0031323	475	0.96	0.128838	0.89
regulation of microtubule polymerization	GO:0031113	4	0.5	0.129025	0.89
regulation of protein export from nucleus	GO:0046825	4	0.5	0.129025	0.89
polysaccharide biosynthetic process	GO:0000271	7	1.7	0.130568	0.88
regulation of clathrin-dependent endocytosis	GO:2000369	7	1.7	0.130568	0.88
T cell selection	GO:0045058	7	1.7	0.130568	0.88
inflammatory response to antigenic stimulus	GO:0002437	7	1.7	0.130568	0.88
regulation of dendritic spine morphogenesis	GO:0061001	7	1.7	0.130568	0.88
vitamin transport	GO:0051180	7	1.7	0.130568	0.88
cellular polysaccharide biosynthetic process	GO:0033692	7	1.7	0.130568	0.88
regulation of interleukin-10 production	GO:0032653	7	1.7	0.130568	0.88
response to lipoprotein particle	GO:0055094	7	1.7	0.130568	0.88
response to fluid shear stress	GO:0034405	7	1.7	0.130568	0.88
regulation of chemotaxis	GO:0050920	39	1.22	0.130791	0.88
cotranslational protein targeting to membrane	GO:0006613	14	0.7	0.13225	0.88
regulation of plasma lipoprotein particle levels	GO:0097006	18	1.35	0.133538	0.87
myeloid cell homeostasis	GO:0002262	18	1.35	0.133538	0.87
positive regulation of MAP kinase activity	GO:0043406	35	1.24	0.133707	0.87
regulation of autophagy	GO:0010506	35	0.81	0.134052	0.87
inorganic cation transmembrane transport	GO:0098662	26	0.78	0.136547	0.86
purine nucleotide biosynthetic process	GO:0006164	26	0.78	0.136547	0.86
aging	GO:0007568	75	0.87	0.137064	0.86
response to increased oxygen levels	GO:0036296	12	1.46	0.13762	0.86
negative regulation of T cell proliferation	GO:0042130	15	1.39	0.138188	0.86
acylglycerol metabolic process	GO:0006639	15	1.39	0.138188	0.86
neutral lipid metabolic process	GO:0006638	15	1.39	0.138188	0.86
epithelium development	GO:0060429	206	1.08	0.138663	0.86
positive regulation of transferase activity	GO:0051347	74	1.16	0.139688	0.85
regulation of protein import	GO:1904589	9	0.66	0.140237	0.85
negative regulation of chromosome organization	GO:2001251	9	0.65	0.141306	0.85
regulation of chromatin organization	GO:1902275	15	0.72	0.14147	0.85
regulation of reproductive process	GO:2000241	27	0.79	0.14223	0.85
regulation of transmembrane transport	GO:0034762	53	1.18	0.142651	0.85
cellular response to radiation	GO:0071478	12	0.7	0.142826	0.85
regulation of lipid kinase activity	GO:0043550	9	1.49	0.145518	0.84
regulation of lymphocyte apoptotic process	GO:0070228	9	1.49	0.145518	0.84
glycerolipid catabolic process	GO:0046503	9	1.49	0.145518	0.84
stem cell development	GO:0048864	9	1.49	0.145518	0.84
embryonic hemopoiesis	GO:0035162	9	1.49	0.145518	0.84
inner ear morphogenesis	GO:0042472	9	1.49	0.145518	0.84
translational elongation	GO:0006414	3	0.47	0.147401	0.83
germ-line cyst formation	GO:0048134	3	0.47	0.147401	0.83
sensory perception of mechanical stimulus	GO:0050954	23	1.3	0.147636	0.83
response to temperature stimulus	GO:0009266	33	0.81	0.148554	0.83
imaginal disc-derived appendage morphogenesis	GO:0035114	28	0.79	0.148589	0.83
post-embryonic appendage morphogenesis	GO:0035120	28	0.79	0.148589	0.83
positive regulation of protein ubiquitination	GO:0031398	7	0.61	0.148805	0.83
pattern specification process	GO:0007389	65	0.86	0.149932	0.82
regulation of transferase activity	GO:0051338	114	1.12	0.14998	0.82
anterior/posterior axis specification	GO:0009948	16	0.74	0.150601	0.82
protein targeting to ER	GO:0045047	16	0.74	0.150601	0.82
vesicle targeting	GO:0006903	16	0.74	0.150601	0.82
response to mechanical stimulus	GO:0009612	38	1.22	0.152277	0.82
DNA conformation change	GO:0071103	20	0.76	0.152387	0.82
regulation of DNA repair	GO:0006282	5	0.56	0.152585	0.82
protein N-linked glycosylation	GO:0006487	5	0.56	0.152585	0.82
tRNA aminoacylation	GO:0043039	5	0.56	0.152585	0.82
amino acid activation	GO:0043038	5	0.56	0.152585	0.82
protein localization to chromosome	GO:0034502	5	0.56	0.152585	0.82
morphogenesis of follicular epithelium	GO:0016333	5	0.56	0.152585	0.82
tRNA aminoacylation for protein translation	GO:0006418	5	0.56	0.152585	0.82
DNA biosynthetic process	GO:0071897	5	0.58	0.152598	0.82
chromosome condensation	GO:0030261	5	0.58	0.152598	0.82
eggshell chorion assembly	GO:0007306	5	0.58	0.152598	0.82
chorion-containing eggshell formation	GO:0007304	5	0.58	0.152598	0.82
sequestering of metal ion	GO:0051238	5	1.75	0.153046	0.82
glucan biosynthetic process	GO:0009250	5	1.75	0.153046	0.82
long-term synaptic potentiation	GO:0060291	5	1.75	0.153046	0.82
epithelial cell-cell adhesion	GO:0090136	5	1.75	0.153046	0.82
head involution	GO:0008258	5	1.75	0.153046	0.82
T cell migration	GO:0072678	5	1.75	0.153046	0.82
actin filament reorganization	GO:0090527	5	1.75	0.153046	0.82
semaphorin-plexin signaling pathway	GO:0071526	5	1.75	0.153046	0.82
regulation of B cell receptor signaling pathway	GO:0050855	5	1.75	0.153046	0.82
glycogen biosynthetic process	GO:0005978	5	1.75	0.153046	0.82
positive regulation of monocyte chemotaxis	GO:0090026	5	1.75	0.153046	0.82
regulation of membrane lipid distribution	GO:0097035	5	1.75	0.153046	0.82
negative regulation of actin nucleation	GO:0051126	5	1.75	0.153046	0.82
muscle cell migration	GO:0014812	5	1.75	0.153046	0.82
response to hydroperoxide	GO:0033194	5	1.75	0.153046	0.82
chylomicron assembly	GO:0034378	5	1.75	0.153046	0.82
regulation of platelet aggregation	GO:0090330	5	1.75	0.153046	0.82
negative regulation of T cell differentiation	GO:0045581	5	1.75	0.153046	0.82
pentose metabolic process	GO:0019321	5	1.75	0.153046	0.82
antibiotic biosynthetic process	GO:0017000	5	1.75	0.153046	0.82
response to mercury ion	GO:0046689	5	1.75	0.153046	0.82
regulation of interleukin-4 production	GO:0032673	5	1.75	0.153046	0.82
detection of stimulus	GO:0051606	28	1.26	0.15334	0.81
ribonucleoside triphosphate biosynthetic process	GO:0009201	13	0.72	0.154447	0.81
modulation of chemical synaptic transmission	GO:0050804	50	1.19	0.154563	0.81
neural precursor cell proliferation	GO:0061351	16	1.36	0.1547	0.81
regulation of NIK/NF-kappaB signaling	GO:1901222	16	1.36	0.1547	0.81
mesonephros development	GO:0001823	7	1.58	0.155424	0.81
mesonephric epithelium development	GO:0072163	7	1.58	0.155424	0.81
positive regulation of vasoconstriction	GO:0045907	7	1.58	0.155424	0.81
mesonephric tubule development	GO:0072164	7	1.58	0.155424	0.81
endochondral bone morphogenesis	GO:0060350	7	1.58	0.155424	0.81
regulation of myoblast differentiation	GO:0045661	7	1.58	0.155424	0.81
lens development in camera-type eye	GO:0002088	7	1.58	0.155424	0.81
regulation of distal tip cell migration	GO:1903354	7	1.58	0.155424	0.81
neuron projection organization	GO:0106027	7	1.58	0.155424	0.81
positive regulation of distal tip cell migration	GO:1903356	7	1.58	0.155424	0.81
ureteric bud development	GO:0001657	7	1.58	0.155424	0.81
ribosomal small subunit assembly	GO:0000028	7	1.58	0.155424	0.81
endothelial cell migration	GO:0043542	10	1.5	0.155766	0.81
regulation of trans-synaptic signaling	GO:0099177	50	1.18	0.157372	0.8
cellular response to reactive oxygen species	GO:0034614	24	1.28	0.157957	0.8
imaginal disc-derived wing morphogenesis	GO:0007476	25	0.78	0.158384	0.8
instar larval or pupal development	GO:0002165	47	0.84	0.158664	0.8
hormone transport	GO:0009914	13	1.41	0.159381	0.8
response to transforming growth factor beta	GO:0071559	20	1.31	0.159389	0.8
negative regulation of protein kinase activity	GO:0006469	39	1.21	0.161186	0.79
establishment of cell polarity	GO:0030010	29	1.25	0.161794	0.79
female pregnancy	GO:0007565	29	1.25	0.161794	0.79
regulation of protein secretion	GO:0050708	66	1.16	0.162816	0.79
chromatin organization	GO:0006325	42	0.84	0.163435	0.79
organic hydroxy compound biosynthetic process	GO:1901617	24	1.26	0.164627	0.78
regulation of protein localization to nucleus	GO:1900180	14	0.72	0.165331	0.78
nucleoside triphosphate biosynthetic process	GO:0009142	14	0.72	0.165331	0.78
cell-cell junction assembly	GO:0007043	16	1.33	0.16561	0.78
regulation of cell junction assembly	GO:1901888	16	1.33	0.16561	0.78
cellular aldehyde metabolic process	GO:0006081	16	1.33	0.16561	0.78
stem cell proliferation	GO:0072089	16	1.33	0.16561	0.78
NAD metabolic process	GO:0019674	8	0.65	0.166008	0.78
peptidyl-asparagine modification	GO:0018196	2	0.42	0.16716	0.78
retrograde axonal transport	GO:0008090	2	0.42	0.16716	0.78
action potential	GO:0001508	2	0.42	0.16716	0.78
regulation of hemocyte differentiation	GO:0045610	2	0.42	0.16716	0.78
dsRNA transport	GO:0033227	2	0.42	0.16716	0.78
cellular response to virus	GO:0098586	2	0.42	0.16716	0.78
deoxyribonucleotide metabolic process	GO:0009262	2	0.42	0.16716	0.78
protein N-linked glycosylation via asparagine	GO:0018279	2	0.42	0.16716	0.78
protein peptidyl-prolyl isomerization	GO:0000413	2	0.42	0.16716	0.78
regulation of developmental pigmentation	GO:0048070	2	0.42	0.16716	0.78
gastrulation involving germ band extension	GO:0010004	2	0.42	0.16716	0.78
low-density lipoprotein particle clearance	GO:0034383	2	0.42	0.16716	0.78
gastrulation with mouth forming first	GO:0001703	2	0.42	0.16716	0.78
regulation of lipid storage	GO:0010883	20	1.29	0.167735	0.78
positive regulation of cell development	GO:0010720	84	1.13	0.168282	0.77
positive regulation of viral process	GO:0048524	11	0.69	0.168362	0.77
cytoskeleton-dependent intracellular transport	GO:0030705	18	0.76	0.168395	0.77
hexose metabolic process	GO:0019318	18	0.76	0.168395	0.77
meiotic cell cycle	GO:0051321	27	0.8	0.170259	0.77
hair cell differentiation	GO:0035315	17	1.34	0.170727	0.77
regulation of muscle cell differentiation	GO:0051147	21	1.3	0.171896	0.76
Fc-epsilon receptor signaling pathway	GO:0038095	13	1.37	0.172592	0.76
regulation of leukocyte mediated cytotoxicity	GO:0001910	13	1.37	0.172592	0.76
aminoglycan catabolic process	GO:0006026	13	1.37	0.172592	0.76
hydrogen peroxide metabolic process	GO:0042743	10	1.43	0.172813	0.76
positive regulation of neutrophil migration	GO:1902624	10	1.43	0.172813	0.76
regulation of cholesterol metabolic process	GO:0090181	10	1.43	0.172813	0.76
regulation of glial cell differentiation	GO:0045685	10	1.43	0.172813	0.76
striated muscle cell development	GO:0055002	25	1.25	0.174049	0.76
regulation of tube size	GO:0035150	25	1.25	0.174049	0.76
cellular carbohydrate metabolic process	GO:0044262	30	1.23	0.174502	0.76
alpha-beta T cell activation	GO:0046631	8	1.58	0.174719	0.76
membrane biogenesis	GO:0044091	8	1.58	0.174719	0.76
heterotypic cell-cell adhesion	GO:0034113	8	1.58	0.174719	0.76
pseudocleavage	GO:0030588	8	1.58	0.174719	0.76
positive regulation of lamellipodium assembly	GO:0010592	8	1.58	0.174719	0.76
positive regulation of cytokinesis	GO:0032467	8	1.58	0.174719	0.76
cardiac ventricle development	GO:0003231	6	0.61	0.175037	0.76
regulation of oogenesis	GO:1905879	6	0.61	0.175037	0.76
axonal transport	GO:0098930	6	0.61	0.175037	0.76
pole plasm assembly	GO:0007315	6	0.61	0.175037	0.76
eggshell formation	GO:0030703	6	0.61	0.175037	0.76
negative regulation of programmed cell death	GO:0043069	129	1.1	0.176553	0.75
synaptic vesicle localization	GO:0097479	19	0.77	0.177093	0.75
carbohydrate catabolic process	GO:0016052	26	1.26	0.17806	0.75
meiotic spindle organization	GO:0000212	4	0.55	0.178594	0.75
metaphase plate congression	GO:0051310	4	0.55	0.178594	0.75
thioester biosynthetic process	GO:0035384	4	0.55	0.178594	0.75
meiosis I	GO:0007127	4	0.55	0.178594	0.75
hippocampus development	GO:0021766	4	0.55	0.178594	0.75
intra-Golgi vesicle-mediated transport	GO:0006891	4	0.55	0.178594	0.75
acyl-CoA biosynthetic process	GO:0071616	4	0.55	0.178594	0.75
response to arsenic-containing substance	GO:0046685	4	0.55	0.178594	0.75
exocrine system development	GO:0035272	21	1.27	0.179286	0.75
ephrin receptor signaling pathway	GO:0048013	14	1.38	0.180219	0.74
cellular component maintenance	GO:0043954	14	1.38	0.180219	0.74
negative regulation of protein polymerization	GO:0032272	17	1.31	0.180294	0.74
organelle localization by membrane tethering	GO:0140056	12	0.71	0.181351	0.74
anterior/posterior pattern specification	GO:0009952	24	0.8	0.181957	0.74
segmentation	GO:0035282	24	0.8	0.181957	0.74
muscle cell development	GO:0055001	26	1.24	0.183316	0.74
regulation of protein modification process	GO:0031399	207	1.07	0.183458	0.74
animal organ regeneration	GO:0031100	22	1.28	0.184093	0.73
positive regulation of leukocyte differentiation	GO:1902107	22	1.28	0.184093	0.73
regulation of response to cytokine stimulus	GO:0060759	22	1.28	0.184093	0.73
kidney epithelium development	GO:0072073	11	1.45	0.18453	0.73
positive regulation of cell division	GO:0051781	11	1.45	0.18453	0.73
negative regulation of cellular process	GO:0048523	478	1.04	0.185103	0.73
lipid modification	GO:0030258	20	0.78	0.185641	0.73
bone development	GO:0060348	18	1.32	0.186227	0.73
cellular response to carbohydrate stimulus	GO:0071322	18	1.32	0.186227	0.73
negative regulation of leukocyte proliferation	GO:0070664	18	1.32	0.186227	0.73
microtubule-based movement	GO:0007018	20	0.77	0.186443	0.73
cell projection morphogenesis	GO:0048858	92	1.12	0.188764	0.72
cell projection assembly	GO:0030031	44	1.19	0.189239	0.72
developmental maturation	GO:0021700	42	0.84	0.189239	0.72
negative regulation of protein metabolic process	GO:0051248	165	1.08	0.190704	0.72
receptor-mediated endocytosis	GO:0006898	38	1.2	0.191048	0.72
negative regulation of angiogenesis	GO:0016525	14	1.34	0.191531	0.72
axis specification	GO:0009798	31	0.82	0.19391	0.71
glucose metabolic process	GO:0006006	13	0.73	0.193964	0.71
nucleus organization	GO:0006997	21	0.79	0.194038	0.71
regulation of bone resorption	GO:0045124	8	1.48	0.194137	0.71
positive regulation of oxidoreductase activity	GO:0051353	8	1.48	0.194137	0.71
polysaccharide catabolic process	GO:0000272	8	1.48	0.194137	0.71
neural crest cell differentiation	GO:0014033	8	1.48	0.194137	0.71
anion homeostasis	GO:0055081	8	1.48	0.194137	0.71
regulation of bone remodeling	GO:0046850	8	1.48	0.194137	0.71
cardiac cell development	GO:0055006	8	1.48	0.194137	0.71
carbohydrate phosphorylation	GO:0046835	8	1.48	0.194137	0.71
midgut development	GO:0007494	8	1.48	0.194137	0.71
cellular polysaccharide catabolic process	GO:0044247	8	1.48	0.194137	0.71
inorganic ion transmembrane transport	GO:0098660	31	0.81	0.194707	0.71
genitalia development	GO:0048806	7	0.65	0.196315	0.71
glycolipid metabolic process	GO:0006664	7	0.65	0.196315	0.71
organelle fusion	GO:0048284	17	0.77	0.196364	0.71
eye morphogenesis	GO:0048592	45	1.17	0.197274	0.7
regulation of post-embryonic development	GO:0048580	10	0.7	0.198519	0.7
motor neuron axon guidance	GO:0008045	11	1.39	0.198627	0.7
negative regulation of vasculature development	GO:1901343	15	1.35	0.20007	0.7
cellular polysaccharide metabolic process	GO:0044264	15	1.35	0.20007	0.7
regulation of adherens junction organization	GO:1903391	15	1.35	0.20007	0.7
skeletal system development	GO:0001501	39	1.18	0.201073	0.7
salivary gland development	GO:0007431	19	1.3	0.201178	0.7
positive regulation of epithelial cell migration	GO:0010634	23	1.25	0.201608	0.7
cellular component disassembly	GO:0022411	39	0.84	0.204561	0.69
cell maturation	GO:0048469	33	0.83	0.205278	0.69
maintenance of cell number	GO:0098727	14	0.75	0.206197	0.69
stem cell population maintenance	GO:0019827	14	0.75	0.206197	0.69
maintenance of protein localization in organelle	GO:0072595	5	0.61	0.207412	0.68
cellular response to endogenous stimulus	GO:0071495	135	1.09	0.207521	0.68
regulation of T cell differentiation	GO:0045580	15	1.31	0.209662	0.68
stem cell differentiation	GO:0048863	15	1.31	0.209662	0.68
pole plasm oskar mRNA localization	GO:0045451	3	0.53	0.210142	0.68
negative regulation of GTPase activity	GO:0034260	3	0.53	0.210142	0.68
regulation of ATP biosynthetic process	GO:2001169	3	0.53	0.210142	0.68
response to oxygen radical	GO:0000305	3	0.53	0.210142	0.68
oocyte fate determination	GO:0030716	3	0.53	0.210142	0.68
imaginal disc-derived wing vein specification	GO:0007474	3	0.53	0.210142	0.68
neuron projection morphogenesis	GO:0048812	90	1.11	0.210181	0.68
axon extension	GO:0048675	12	1.4	0.211316	0.68
negative regulation of kinase activity	GO:0033673	41	1.18	0.21271	0.67
cellular response to organic substance	GO:0071310	265	1.06	0.21365	0.67
regulation of synaptic transmission, GABAergic	GO:0032228	6	1.58	0.213791	0.67
mesodermal cell migration	GO:0008078	6	1.58	0.213791	0.67
response to ATP	GO:0033198	6	1.58	0.213791	0.67
T cell homeostasis	GO:0043029	6	1.58	0.213791	0.67
chromatin remodeling	GO:0006338	11	0.72	0.213813	0.67
positive regulation of chromosome segregation	GO:0051984	3	0.5	0.214361	0.67
thymus development	GO:0048538	3	0.5	0.214361	0.67
sperm-egg recognition	GO:0035036	3	0.5	0.214361	0.67
response to starvation	GO:0042594	29	0.82	0.215288	0.67
neuromuscular junction development	GO:0007528	11	0.71	0.215579	0.67
negative regulation of viral process	GO:0048525	11	0.71	0.215579	0.67
axon guidance	GO:0007411	48	1.16	0.215718	0.67
synaptic vesicle transport	GO:0048489	19	0.79	0.215877	0.67
establishment of synaptic vesicle localization	GO:0097480	19	0.79	0.215877	0.67
basophil activation	GO:0045575	4	1.8	0.218181	0.66
neutrophil extravasation	GO:0072672	4	1.8	0.218181	0.66
nuclear membrane disassembly	GO:0051081	4	1.8	0.218181	0.66
positive regulation of sprouting angiogenesis	GO:1903672	4	1.8	0.218181	0.66
triglyceride biosynthetic process	GO:0019432	4	1.8	0.218181	0.66
peptide hormone processing	GO:0016486	4	1.8	0.218181	0.66
leukocyte tethering or rolling	GO:0050901	4	1.8	0.218181	0.66
collagen and cuticulin-based cuticle development	GO:0040002	4	1.8	0.218181	0.66
nephron epithelium morphogenesis	GO:0072088	4	1.8	0.218181	0.66
nephron tubule morphogenesis	GO:0072078	4	1.8	0.218181	0.66
negative regulation of interleukin-1 production	GO:0032692	4	1.8	0.218181	0.66
bone growth	GO:0098868	4	1.8	0.218181	0.66
response to interleukin-2	GO:0070669	4	1.8	0.218181	0.66
cellular response to angiotensin	GO:1904385	4	1.8	0.218181	0.66
endochondral bone growth	GO:0003416	4	1.8	0.218181	0.66
ethanol oxidation	GO:0006069	4	1.8	0.218181	0.66
growth plate cartilage development	GO:0003417	4	1.8	0.218181	0.66
glycophagy	GO:0061723	4	1.8	0.218181	0.66
nephron morphogenesis	GO:0072028	4	1.8	0.218181	0.66
regulation of cardiac muscle cell proliferation	GO:0060043	4	1.8	0.218181	0.66
entry of bacterium into host cell	GO:0035635	4	1.8	0.218181	0.66
proteoglycan biosynthetic process	GO:0030166	4	1.8	0.218181	0.66
negative regulation of histone acetylation	GO:0035067	4	1.8	0.218181	0.66
renal filtration	GO:0097205	4	1.8	0.218181	0.66
cellular response to interleukin-2	GO:0071352	4	1.8	0.218181	0.66
ovarian follicle cell stalk formation	GO:0030713	4	1.8	0.218181	0.66
membrane disassembly	GO:0030397	4	1.8	0.218181	0.66
regulation of histone H4 acetylation	GO:0090239	4	1.8	0.218181	0.66
vitamin D metabolic process	GO:0042359	4	1.8	0.218181	0.66
negative regulation of T cell apoptotic process	GO:0070233	4	1.8	0.218181	0.66
regulation of neutrophil apoptotic process	GO:0033029	4	1.8	0.218181	0.66
pyroptosis	GO:0070269	4	1.8	0.218181	0.66
convergent extension involved in gastrulation	GO:0060027	4	1.8	0.218181	0.66
positive regulation of neuron migration	GO:2001224	4	1.8	0.218181	0.66
detection of molecule of bacterial origin	GO:0032490	4	1.8	0.218181	0.66
positive regulation of podosome assembly	GO:0071803	4	1.8	0.218181	0.66
cardiac chamber development	GO:0003205	8	0.66	0.218927	0.66
regulation of nematode larval development	GO:0061062	8	0.66	0.218927	0.66
negative regulation of autophagy	GO:0010507	8	0.66	0.218927	0.66
establishment of localization	GO:0051234	539	1.03	0.219307	0.66
cation transmembrane transport	GO:0098655	30	0.83	0.221629	0.65
localization within membrane	GO:0051668	20	1.26	0.221674	0.65
neuron projection guidance	GO:0097485	50	1.16	0.222303	0.65
glycosaminoglycan catabolic process	GO:0006027	12	1.35	0.222849	0.65
response to epidermal growth factor	GO:0070849	12	1.35	0.222849	0.65
limb development	GO:0060173	12	1.35	0.222849	0.65
regulation of focal adhesion assembly	GO:0051893	12	1.35	0.222849	0.65
regulation of cell-substrate junction assembly	GO:0090109	12	1.35	0.222849	0.65
nucleosome assembly	GO:0006334	12	1.35	0.222849	0.65
sarcomere organization	GO:0045214	12	1.35	0.222849	0.65
cellular response to lipid	GO:0071396	66	1.13	0.223506	0.65
protein targeting to membrane	GO:0006612	20	0.79	0.224836	0.65
meiotic nuclear division	GO:0140013	20	0.79	0.224836	0.65
negative regulation of developmental process	GO:0051093	108	1.1	0.22654	0.64
regulation of establishment of planar polarity	GO:0090175	9	1.42	0.229354	0.64
bone morphogenesis	GO:0060349	9	1.42	0.229354	0.64
lymphocyte homeostasis	GO:0002260	9	1.42	0.229354	0.64
protein-lipid complex assembly	GO:0065005	9	1.42	0.229354	0.64
somite development	GO:0061053	9	1.42	0.229354	0.64
detection of chemical stimulus	GO:0009593	9	1.42	0.229354	0.64
organelle localization	GO:0051640	91	0.9	0.231953	0.63
regulation of hormone secretion	GO:0046883	31	1.19	0.232089	0.63
protein transmembrane transport	GO:0071806	6	0.65	0.233956	0.63
regulation of metabolic process	GO:0019222	539	0.97	0.235927	0.63
nucleobase metabolic process	GO:0009112	6	0.63	0.236171	0.63
heart contraction	GO:0060047	6	0.63	0.236171	0.63
metal ion homeostasis	GO:0055065	39	0.85	0.236778	0.63
negative regulation of viral life cycle	GO:1903901	9	0.69	0.236815	0.63
microtubule organizing center organization	GO:0031023	9	0.69	0.236815	0.63
regulation of circadian rhythm	GO:0042752	9	0.69	0.236815	0.63
regulation of developmental growth	GO:0048638	70	1.13	0.237082	0.63
NADP catabolic process	GO:0006742	2	2.1	0.237856	0.62
regulation of type I hypersensitivity	GO:0001810	2	2.1	0.237856	0.62
negative regulation of lyase activity	GO:0051350	2	2.1	0.237856	0.62
glial cell apoptotic process	GO:0034349	2	2.1	0.237856	0.62
dendritic spine maintenance	GO:0097062	2	2.1	0.237856	0.62
nail development	GO:0035878	2	2.1	0.237856	0.62
positive regulation of complement activation	GO:0045917	2	2.1	0.237856	0.62
cholesterol catabolic process	GO:0006707	2	2.1	0.237856	0.62
intestinal hexose absorption	GO:0106001	2	2.1	0.237856	0.62
inflammatory cell apoptotic process	GO:0006925	2	2.1	0.237856	0.62
nephrocyte filtration	GO:0097206	2	2.1	0.237856	0.62
thymidine metabolic process	GO:0046104	2	2.1	0.237856	0.62
extracellular sequestering of iron ion	GO:0006881	2	2.1	0.237856	0.62
regulation of vesicle docking	GO:0106020	2	2.1	0.237856	0.62
iron ion import across cell outer membrane	GO:0098706	2	2.1	0.237856	0.62
chylomicron remnant clearance	GO:0034382	2	2.1	0.237856	0.62
regulation of myoblast proliferation	GO:2000291	2	2.1	0.237856	0.62
regulation of urine volume	GO:0035809	2	2.1	0.237856	0.62
regulation of postsynaptic membrane organization	GO:1901626	2	2.1	0.237856	0.62
myoblast migration	GO:0051451	2	2.1	0.237856	0.62
pyridoxal phosphate metabolic process	GO:0042822	2	2.1	0.237856	0.62
pyrimidine-containing compound salvage	GO:0008655	2	2.1	0.237856	0.62
desmosome assembly	GO:0002159	2	2.1	0.237856	0.62
intestinal D-glucose absorption	GO:0001951	2	2.1	0.237856	0.62
positive regulation of amyloid fibril formation	GO:1905908	2	2.1	0.237856	0.62
negative regulation of ruffle assembly	GO:1900028	2	2.1	0.237856	0.62
ectopic germ cell programmed cell death	GO:0035234	2	2.1	0.237856	0.62
response to triglyceride	GO:0034014	2	2.1	0.237856	0.62
regulation of chloride transport	GO:2001225	2	2.1	0.237856	0.62
toll-like receptor 2 signaling pathway	GO:0034134	2	2.1	0.237856	0.62
blood vessel maturation	GO:0001955	2	2.1	0.237856	0.62
nerve growth factor signaling pathway	GO:0038180	2	2.1	0.237856	0.62
positive regulation of keratinocyte migration	GO:0051549	2	2.1	0.237856	0.62
retinal cone cell differentiation	GO:0042670	2	2.1	0.237856	0.62
parturition	GO:0007567	2	2.1	0.237856	0.62
regulation of type IIa hypersensitivity	GO:0001796	2	2.1	0.237856	0.62
neuron projection arborization	GO:0140058	2	2.1	0.237856	0.62
phagosome acidification	GO:0090383	2	2.1	0.237856	0.62
activation of adenylate cyclase activity	GO:0007190	2	2.1	0.237856	0.62
response to oleic acid	GO:0034201	2	2.1	0.237856	0.62
embryonic liver development	GO:1990402	2	2.1	0.237856	0.62
threonine metabolic process	GO:0006566	2	2.1	0.237856	0.62
lysine catabolic process	GO:0006554	2	2.1	0.237856	0.62
leading edge cell differentiation	GO:0035026	2	2.1	0.237856	0.62
thyroid hormone metabolic process	GO:0042403	2	2.1	0.237856	0.62
egg activation	GO:0007343	2	2.1	0.237856	0.62
neuron-neuron synaptic transmission	GO:0007270	2	2.1	0.237856	0.62
inosine biosynthetic process	GO:0046103	2	2.1	0.237856	0.62
peripheral nervous system neuron development	GO:0048935	2	2.1	0.237856	0.62
response to norepinephrine	GO:0071873	2	2.1	0.237856	0.62
histone H3-K27 methylation	GO:0070734	2	2.1	0.237856	0.62
xylulose metabolic process	GO:0005997	2	2.1	0.237856	0.62
DNA replication-dependent chromatin assembly	GO:0006335	2	2.1	0.237856	0.62
smooth muscle adaptation	GO:0014805	2	2.1	0.237856	0.62
cellular response to bacterial lipoprotein	GO:0071220	2	2.1	0.237856	0.62
polyprenol metabolic process	GO:0016093	2	2.1	0.237856	0.62
regulation of endodermal cell differentiation	GO:1903224	2	2.1	0.237856	0.62
cellular response to hydroperoxide	GO:0071447	2	2.1	0.237856	0.62
neuromast development	GO:0048884	2	2.1	0.237856	0.62
pyrimidine nucleoside salvage	GO:0043097	2	2.1	0.237856	0.62
cytoskeletal matrix organization at active zone	GO:0048789	2	2.1	0.237856	0.62
retinal pigment epithelium development	GO:0003406	2	2.1	0.237856	0.62
regulation of leukocyte tethering or rolling	GO:1903236	2	2.1	0.237856	0.62
trophoblast giant cell differentiation	GO:0060707	2	2.1	0.237856	0.62
triglyceride-rich lipoprotein particle clearance	GO:0071830	2	2.1	0.237856	0.62
cellular response to forskolin	GO:1904322	2	2.1	0.237856	0.62
cellular response to bacterial lipopeptide	GO:0071221	2	2.1	0.237856	0.62
interleukin-10 production	GO:0032613	2	2.1	0.237856	0.62
peripheral nervous system neuron differentiation	GO:0048934	2	2.1	0.237856	0.62
striated muscle cell proliferation	GO:0014855	2	2.1	0.237856	0.62
chloride ion homeostasis	GO:0055064	2	2.1	0.237856	0.62
skeletal muscle thin filament assembly	GO:0030240	2	2.1	0.237856	0.62
dermatan sulfate metabolic process	GO:0030205	2	2.1	0.237856	0.62
glycerol-3-phosphate metabolic process	GO:0006072	2	2.1	0.237856	0.62
negative regulation of type 2 immune response	GO:0002829	2	2.1	0.237856	0.62
regulation of Cdc42 protein signal transduction	GO:0032489	2	2.1	0.237856	0.62
response to bacterial lipoprotein	GO:0032493	2	2.1	0.237856	0.62
positive regulation of receptor clustering	GO:1903911	2	2.1	0.237856	0.62
cellular response to leptin stimulus	GO:0044320	2	2.1	0.237856	0.62
cellular chloride ion homeostasis	GO:0030644	2	2.1	0.237856	0.62
nose development	GO:0043584	2	2.1	0.237856	0.62
R7 cell development	GO:0045467	2	2.1	0.237856	0.62
negative regulation of nuclease activity	GO:0032074	2	2.1	0.237856	0.62
zinc ion homeostasis	GO:0055069	2	2.1	0.237856	0.62
regulation of neutrophil mediated cytotoxicity	GO:0070948	2	2.1	0.237856	0.62
cardiac muscle cell proliferation	GO:0060038	2	2.1	0.237856	0.62
regulation of type II hypersensitivity	GO:0002892	2	2.1	0.237856	0.62
detection of calcium ion	GO:0005513	2	2.1	0.237856	0.62
chemokine production	GO:0032602	2	2.1	0.237856	0.62
transsulfuration	GO:0019346	2	2.1	0.237856	0.62
response to forskolin	GO:1904321	2	2.1	0.237856	0.62
mammary duct terminal end bud growth	GO:0060763	2	2.1	0.237856	0.62
homoserine metabolic process	GO:0009092	2	2.1	0.237856	0.62
regulation of cholesterol storage	GO:0010885	2	2.1	0.237856	0.62
positive regulation of pinocytosis	GO:0048549	2	2.1	0.237856	0.62
cell proliferation in forebrain	GO:0021846	2	2.1	0.237856	0.62
positive regulation of T cell apoptotic process	GO:0070234	2	2.1	0.237856	0.62
[truncated: 2,556 more rows]
