# Supplementary material for: The Impact of Uterus-Derived Prostaglandins on the Composition of Uterine Fluid During the Period of Conceptus Elongation in Dairy Heifers
Source: Int J Mol Sci. 2025 Feb 20;26(5):1792. doi: 10.3390/ijms26051792 (PMC11899274; doi:10.3390/ijms26051792)
Supplement: Supplementary file 1 [file ijms-26-01792-s001.zip › supplement table S3.xlsx]

## Sheet: Sheet1
Table S3 The KEGG analysis of the DAPs between CON and MEL groups
n	KEGG pathway	Fold Enrichment	Fisher's exact test p value	#NAME?	Mapping
1	bta04610 Complement and coagulation cascades	2.27	1.37e-12	11.86	53
2	bta04613 Neutrophil extracellular trap formation	2.14	2.71e-12	11.57	60
3	bta03040 Spliceosome	0.17	2.81e-10	9.55	5
4	bta04670 Leukocyte transendothelial migration	2.18	1.26e-08	7.9	38
5	bta04714 Thermogenesis	0.28	4.57e-08	7.34	9
6	bta00190 Oxidative phosphorylation	0.23	6.78e-08	7.17	6
7	bta04666 Fc gamma R-mediated phagocytosis	2	8.44e-08	7.07	43
8	bta03013 Nucleocytoplasmic transport	0.2	1.59e-06	5.8	4
9	bta04141 Protein processing in endoplasmic reticulum	0.38	1.1e-05	4.96	11
10	bta04810 Regulation of actin cytoskeleton	1.63	1.42e-05	4.85	54
11	bta04611 Platelet activation	1.85	2.33e-05	4.63	34
12	bta03015 mRNA surveillance pathway	0.2	4.86e-05	4.31	3
13	bta04650 Natural killer cell mediated cytotoxicity	1.82	0.000123882	3.91	30
14	bta04120 Ubiquitin mediated proteolysis	0.27	0.000343007	3.46	4
15	bta04080 Neuroactive ligand-receptor interaction	2.25	0.000384433	3.42	14
16	bta04510 Focal adhesion	1.55	0.000482685	3.32	44
17	bta04062 Chemokine signaling pathway	1.53	0.00094127	3.03	42
18	bta04621 NOD-like receptor signaling pathway	1.48	0.00192021	2.72	43
19	bta03018 RNA degradation	0.21	0.00229764	2.64	2
20	bta04664 Fc epsilon RI signaling pathway	1.67	0.00247891	2.61	25
21	bta04512 ECM-receptor interaction	1.73	0.00378035	2.42	20
22	bta04530 Tight junction	1.51	0.00415034	2.38	34
23	bta04662 B cell receptor signaling pathway	1.53	0.00731769	2.14	29
24	bta04015 Rap1 signaling pathway	1.49	0.0078795	2.1	32
25	bta04072 Phospholipase D signaling pathway	1.48	0.00983322	2.01	30
26	bta00512 Mucin type O-glycan biosynthesis	2.14	0.0119905	1.92	8
27	bta04723 Retrograde endocannabinoid signaling	0.52	0.0126298	1.9	9
28	bta04657 IL-17 signaling pathway	1.54	0.0128695	1.89	24
29	bta04612 Antigen processing and presentation	0.41	0.0134473	1.87	5
30	bta04975 Fat digestion and absorption	2.41	0.0136878	1.86	6
31	bta04014 Ras signaling pathway	1.44	0.0168437	1.77	31
32	bta04380 Osteoclast differentiation	1.46	0.0203929	1.69	26
33	bta03008 Ribosome biogenesis in eukaryotes	0.28	0.021379	1.67	2
34	bta04961 Endocrine and other factor-regulated calcium reabsorption	0.28	0.021379	1.67	2
35	bta00500 Starch and sucrose metabolism	1.86	0.0217138	1.66	11
36	bta04115 p53 signaling pathway	1.92	0.0230359	1.64	9
37	bta04514 Cell adhesion molecules	1.53	0.0276392	1.56	20
38	bta04640 Hematopoietic cell lineage	1.56	0.0301284	1.52	18
39	bta04020 Calcium signaling pathway	1.44	0.0303277	1.52	26
40	bta04922 Glucagon signaling pathway	0.49	0.035359	1.45	6
41	bta04260 Cardiac muscle contraction	0.47	0.0395555	1.4	5
42	bta04360 Axon guidance	1.43	0.0395938	1.4	25
43	bta04114 Oocyte meiosis	0.53	0.0433135	1.36	7
44	bta04142 Lysosome	0.67	0.0500466	1.3	17
45	bta04146 Peroxisome	0.49	0.0566093	1.25	5
46	bta04520 Adherens junction	1.51	0.0601689	1.22	16
47	bta00510 N-Glycan biosynthesis	0.42	0.0698379	1.16	3
48	bta03060 Protein export	0.36	0.0750135	1.12	2
49	bta00630 Glyoxylate and dicarboxylate metabolism	0.34	0.0777604	1.11	2
50	bta00100 Steroid biosynthesis	1.92	0.0797674	1.1	6
51	bta04977 Vitamin digestion and absorption	2.14	0.0798922	1.1	4
52	bta04213 Longevity regulating pathway - multiple species	0.49	0.09038	1.04	4
53	bta04361 Axon regeneration	0.48	0.0919818	1.04	4
54	bta04919 Thyroid hormone signaling pathway	0.61	0.0942209	1.03	8
55	bta00261 Monobactam biosynthesis	3.21	0.0970759	1.01	2
56	bta00290 Valine, leucine and isoleucine biosynthesis	3.21	0.0970759	1.01	2
57	bta04151 PI3K-Akt signaling pathway	1.23	0.0984665	1.01	44
58	bta04672 Intestinal immune network for IgA production	1.49	0.0991118	1	13
59	bta04068 FoxO signaling pathway	0.59	0.110831	0.96	7
60	bta00071 Fatty acid degradation	0.55	0.110902	0.96	5
61	bta04721 Synaptic vesicle cycle	0.53	0.110956	0.95	5
62	bta03320 PPAR signaling pathway	1.45	0.116472	0.93	14
63	bta04064 NF-kappa B signaling pathway	1.35	0.121285	0.92	21
64	bta04730 Long-term depression	0.51	0.128126	0.89	4
65	bta04010 btaK signaling pathway	1.25	0.130406	0.88	35
66	bta00561 Glycerolipid metabolism	1.52	0.138741	0.86	9
67	bta04974 Protein digestion and absorption	1.46	0.166181	0.78	10
68	bta04976 Bile secretion	0.4	0.172471	0.76	2
69	bta00280 Valine, leucine and isoleucine degradation	0.62	0.175358	0.76	6
70	bta00970 Aminoacyl-tRNA biosynthesis	0.56	0.179439	0.75	4
71	bta04137 Mitophagy - animal	0.53	0.181814	0.74	4
72	bta04211 Longevity regulating pathway	0.53	0.181814	0.74	4
73	bta04920 Adipocytokine signaling pathway	0.53	0.181814	0.74	4
74	bta00270 Cysteine and methionine metabolism	0.59	0.209179	0.68	5
75	bta00310 Lysine degradation	0.53	0.212253	0.67	3
76	bta04962 Vasopressin-regulated water reabsorption	0.51	0.212756	0.67	3
77	bta04150 mTOR signaling pathway	0.74	0.227914	0.64	12
78	bta04070 Phosphatidylinositol signaling system	1.33	0.231843	0.63	12
79	bta04145 Phagosome	1.17	0.233958	0.63	38
80	bta04218 Cellular senescence	0.74	0.24221	0.62	13
81	bta00564 Glycerophospholipid metabolism	1.37	0.244805	0.61	9
82	bta00860 Porphyrin metabolism	0.46	0.248934	0.6	2
83	bta04911 Insulin secretion	0.46	0.248934	0.6	2
84	bta04728 Dopaminergic synapse	0.73	0.252876	0.6	10
85	bta03010 Ribosome	0.79	0.259579	0.59	19
86	bta04136 Autophagy - other	1.5	0.260985	0.58	7
87	bta00562 Inositol phosphate metabolism	1.34	0.27276	0.56	10
88	bta04658 Th1 and Th2 cell differentiation	0.64	0.28101	0.55	5
89	bta04979 Cholesterol metabolism	1.36	0.285724	0.54	11
90	bta00250 Alanine, aspartate and glutamate metabolism	0.57	0.29831	0.53	3
91	bta00380 Tryptophan metabolism	0.57	0.29831	0.53	3
92	bta00830 Retinol metabolism	1.6	0.301954	0.52	5
93	bta04210 Apoptosis	0.77	0.314343	0.5	14
94	bta04972 Pancreatic secretion	1.28	0.32217	0.49	12
95	bta00982 Drug metabolism - cytochrome P450	1.35	0.32347	0.49	8
96	bta04013 btaK signaling pathway - fly	0.7	0.336659	0.47	7
97	bta04659 Th17 cell differentiation	0.7	0.336659	0.47	7
98	bta04918 Thyroid hormone synthesis	0.61	0.343156	0.46	4
99	bta04915 Estrogen signaling pathway	0.79	0.352034	0.45	12
100	bta00330 Arginine and proline metabolism	1.31	0.35642	0.45	9
101	bta00062 Fatty acid elongation	0.53	0.36173	0.44	2
102	bta04340 Hedgehog signaling pathway	0.49	0.367127	0.44	2
103	bta00910 Nitrogen metabolism	1.6	0.383499	0.42	3
104	bta04152 AMPK signaling pathway	0.78	0.398083	0.4	10
105	bta04261 Adrenergic signaling in cardiomyocytes	0.76	0.400233	0.4	10
106	bta04917 Prolactin signaling pathway	0.71	0.404781	0.39	6
107	bta04391 Hippo signaling pathway - fly	0.64	0.416715	0.38	3
108	bta04217 Necroptosis	0.83	0.418306	0.38	17
109	bta04625 C-type lectin receptor signaling pathway	1.19	0.422019	0.37	17
110	bta01250 Biosynthesis of nucleotide sugars	1.22	0.425002	0.37	11
111	bta00620 Pyruvate metabolism	0.75	0.43023	0.37	7
112	bta04720 Long-term potentiation	0.75	0.43023	0.37	7
113	bta00260 Glycine, serine and threonine metabolism	1.32	0.431207	0.37	7
114	bta00514 Other types of O-glycan biosynthesis	1.32	0.431207	0.37	7
115	bta04623 Cytosolic DNA-sensing pathway	1.32	0.431207	0.37	7
116	bta04912 GnRH signaling pathway	0.78	0.452939	0.34	8
117	bta04550 Signaling pathways regulating pluripotency of stem cells	0.68	0.458287	0.34	4
118	bta00920 Sulfur metabolism	1.43	0.472723	0.33	4
119	bta04212 Longevity regulating pathway - worm	0.8	0.473362	0.32	9
120	bta04012 ErbB signaling pathway	0.78	0.474398	0.32	9
121	bta04935 Growth hormone synthesis, secretion and action	0.8	0.491702	0.31	10
122	bta00240 Pyrimidine metabolism	0.73	0.49181	0.31	5
123	bta04620 Toll-like receptor signaling pathway	0.82	0.491858	0.31	10
124	bta00511 Other glycan degradation	0.58	0.519235	0.28	2
125	bta00565 Ether lipid metabolism	0.58	0.519235	0.28	2
126	bta04341 Hedgehog signaling pathway - fly	0.58	0.519235	0.28	2
127	bta04130 SNARE interactions in vesicular transport	1.34	0.532562	0.27	5
128	bta04724 Glutamatergic synapse	0.8	0.544371	0.26	7
129	bta04066 HIF-1 signaling pathway	0.85	0.548718	0.26	14
130	bta04970 Salivary secretion	1.18	0.552784	0.26	11
131	bta00040 Pentose and glucuronate interconversions	1.23	0.55835	0.25	5
132	bta00760 Nicotinate and nicotinamide metabolism	1.23	0.55835	0.25	5
133	bta00524 Neomycin, kanamycin and gentamicin biosynthesis	1.6	0.593149	0.23	2
134	bta00591 Linoleic acid metabolism	1.6	0.593149	0.23	2
135	bta04660 T cell receptor signaling pathway	1.15	0.600985	0.22	14
136	bta00600 Sphingolipid metabolism	0.75	0.606286	0.22	4
137	bta04929 GnRH secretion	0.8	0.635582	0.2	5
138	bta04214 Apoptosis - fly	0.76	0.63687	0.2	5
139	bta04925 Aldosterone synthesis and secretion	0.76	0.63687	0.2	5
140	bta00120 Primary bile acid biosynthesis	1.28	0.650023	0.19	2
141	bta04928 Parathyroid hormone synthesis, secretion and action	1.15	0.681668	0.17	10
142	bta04390 Hippo signaling pathway	0.86	0.694091	0.16	8
143	bta00480 Glutathione metabolism	0.87	0.708163	0.15	9
144	bta04540 Gap junction	0.87	0.708163	0.15	9
145	bta00360 Phenylalanine metabolism	1.2	0.710363	0.15	3
146	bta00983 Drug metabolism - other enzymes	1.1	0.714182	0.15	12
147	bta04110 Cell cycle	0.89	0.720575	0.14	10
148	bta00520 Amino sugar and nucleotide sugar metabolism	1.1	0.72454	0.14	13
149	bta01040 Biosynthesis of unsaturated fatty acids	0.71	0.728949	0.14	2
150	bta03410 Base excision repair	0.71	0.728949	0.14	2
151	bta04614 Renin-angiotensin system	0.71	0.728949	0.14	2
152	bta00531 Glycosaminoglycan degradation	0.64	0.733455	0.13	2
153	bta04964 Proximal tubule bicarbonate reclamation	0.64	0.733455	0.13	2
154	bta00220 Arginine biosynthesis	1.17	0.747766	0.13	4
155	bta02010 ABC transporters	1.17	0.747766	0.13	4
156	bta04215 Apoptosis - multiple species	0.74	0.765308	0.12	3
157	bta04960 Aldosterone-regulated sodium reabsorption	0.74	0.765308	0.12	3
158	bta04973 Carbohydrate digestion and absorption	1.13	0.793411	0.1	6
159	bta04061 Viral protein interaction with cytokine and cytokine receptor	1.07	0.803159	0.1	6
160	bta04924 Renin secretion	1.07	0.803159	0.1	6
161	bta04350 TGF-beta signaling pathway	0.84	0.805524	0.09	5
162	bta04624 Toll and Imd signaling pathway	0.84	0.805524	0.09	5
163	bta00052 Galactose metabolism	1.12	0.808771	0.09	7
164	bta00980 Metabolism of xenobiotics by cytochrome P450	1.12	0.808771	0.09	7
165	bta04727 GABAergic synapse	1.12	0.808771	0.09	7
166	bta04916 Melanogenesis	0.87	0.81936	0.09	6
167	bta00051 Fructose and mannose metabolism	1.07	0.826339	0.08	8
168	bta04622 RIG-I-like receptor signaling pathway	0.9	0.830714	0.08	7
169	bta04370 VEGF signaling pathway	1.07	0.843218	0.07	10
170	bta04270 Vascular smooth muscle contraction	1.07	0.856216	0.07	12
171	bta00010 Glycolysis / Gluconeogenesis	0.9	0.86169	0.06	11
172	bta04668 TNF signaling pathway	0.92	0.866631	0.06	12
173	bta04921 Oxytocin signaling pathway	0.93	0.871121	0.06	13
174	bta04140 Autophagy - animal	0.96	0.885711	0.05	17
175	bta04024 cAMP signaling pathway	0.94	0.885922	0.05	17
176	bta04144 Endocytosis	0.98	0.924489	0.03	42
177	bta00030 Pentose phosphate pathway	1.01	1	0	6
178	bta00053 Ascorbate and aldarate metabolism	0.96	1	0	3
179	bta00061 Fatty acid biosynthesis	1.07	1	0	2
180	bta00230 Purine metabolism	0.98	1	0	14
181	bta00340 Histidine metabolism	1.07	1	0	3
182	bta00350 Tyrosine metabolism	0.99	1	0	4
183	bta00410 beta-Alanine metabolism	0.96	1	0	6
184	bta00450 Selenocompound metabolism	0.92	1	0	2
185	bta00590 Arachidonic acid metabolism	0.92	1	0	4
186	bta00601 Glycosphingolipid biosynthesis - lacto and neolacto series	0.8	1	0	2
187	bta00650 Butanoate metabolism	0.92	1	0	4
188	bta00770 Pantothenate and CoA biosynthesis	1.07	1	0	4
189	bta00900 Terpenoid backbone biosynthesis	1.07	1	0	4
190	bta04022 cGMP-PKG signaling pathway	0.97	1	0	13
191	bta04060 Cytokine-cytokine receptor interaction	0.97	1	0	10
192	bta04071 Sphingolipid signaling pathway	0.97	1	0	16
193	bta04216 Ferroptosis	1	1	0	9
194	bta04310 Wnt signaling pathway	0.95	1	0	11
195	bta04330 Notch signaling pathway	0.87	1	0	3
196	bta04371 Apelin signaling pathway	1.01	1	0	16
197	bta04630 JAK-STAT signaling pathway	0.94	1	0	7
198	bta04713 Circadian entrainment	0.98	1	0	7
199	bta04722 Neurotrophin signaling pathway	1.01	1	0	16
200	bta04725 Cholinergic synapse	0.96	1	0	9
201	bta04726 Serotonergic synapse	0.97	1	0	10
202	bta04740 Olfactory transduction	0.87	1	0	3
203	bta04745 Phototransduction - fly	1.07	1	0	3
204	bta04750 Inflammatory mediator regulation of TRP channels	0.96	1	0	9
205	bta04910 Insulin signaling pathway	0.97	1	0	19
206	bta04914 Progesterone-mediated oocyte maturation	1.03	1	0	9
207	bta04923 Regulation of lipolysis in adipocytes	1.07	1	0	4
208	bta04926 Relaxin signaling pathway	0.96	1	0	15
209	bta04966 Collecting duct acid secretion	0.99	1	0	4
210	bta04971 Gastric acid secretion	0.96	1	0	6
211	bta04978 Mineral absorption	1.01	1	0	6
