# Supplementary material for: The Impact of Uterus-Derived Prostaglandins on the Composition of Uterine Fluid During the Period of Conceptus Elongation in Dairy Heifers
Source: Int J Mol Sci. 2025 Feb 20;26(5):1792. doi: 10.3390/ijms26051792 (PMC11899274; doi:10.3390/ijms26051792)
Supplement: Supplementary file 1 [file ijms-26-01792-s001.zip › supplement table S4.xlsx]

## Sheet: ALL
Table S4 The identified lipid molecular species in ULF both CON and MEL groups in positive and negative ion modes
Class	Compounds	log2 FC(MEL/CON)	P-value	VIP	IonFormula
TG	TG(16:0/18:1/18:1)	0.938307	0.0786089	11.057	C55 H106 O6 N1
TG	TG(16:0/10:2/11:4)	1.03601	0.138712	8.39629	C40 H64 O6 Na1
PE	PE(39:2e)	1.4014	0.413948	6.65552	C44 H87 O7 N1 P1
TG	TG(18:1/18:1/18:1)	0.696169	0.191733	6.64555	C57 H108 O6 N1
TG	TG(18:1/18:1/18:2)	0.771854	0.121689	6.50827	C57 H106 O6 N1
TG	TG(18:1/18:2/18:2)	0.953971	0.0153969	6.47538	C57 H104 O6 N1
TG	TG(16:0/18:1/18:2)	0.67345	0.235615	6.21127	C55 H104 O6 N1
SM	SM(d34:1)	-4.87664	0.371974	6.18091	C39 H80 O6 N2 P1
PE	PE(18:1e/18:1)	1.05009	0.492642	4.6881	C41 H81 O7 N1 P1
TG	TG(16:1/18:1/18:2)	0.67611	0.163967	4.51688	C55 H102 O6 N1
PG	PG(31:2e)	9.63052	0.361511	4.4808	C37 H75 O9 N1 P1
TG	TG(18:0/18:1/18:1)	0.622528	0.202361	4.46312	C57 H110 O6 N1
TG	TG(16:0/16:0/18:1)	0.567358	0.239411	4.31333	C53 H104 O6 N1
TG	TG(16:0/16:1/18:1)	0.61948	0.21502	4.22885	C53 H102 O6 N1
TG	TG(18:0/16:0/18:1)	0.514791	0.205168	4.1666	C55 H108 O6 N1
LPC	LPC(18:0)	-5.47273	0.125671	4.00309	C26 H55 O7 N1 P1
PC	PC(12:0e/6:0)	-5.77043	0.125022	3.98889	C26 H55 O7 N1 P1
TG	TG(18:1/18:2/20:3)	0.758237	0.0949581	3.94075	C59 H106 O6 N1
PE	PE(37:1e)	1.3851	0.361014	3.80659	C42 H85 O7 N1 P1
PC	PC(32:0e)	6.98964	0.26215	3.43197	C40 H83 O7 N1 P1
Hex2Cer	Hex2Cer(t18:0/16:0)+H-H2O	0.453417	0.446079	3.17523	C46 H88 O13 N1
TG	TG(37:7e)	-0.241513	0.163661	3.15382	C40 H64 O5 Na1
PE	PE(39:1e)	1.30777	0.399268	3.10211	C44 H89 O7 N1 P1
ChE	ChE(18:2)	-0.848426	0.27874	2.91676	C45 H80 O2 N1
PC	PC(26:0/6:0)	-3.75934	0.389534	2.80104	C40 H81 O8 N1 P1
PC	PC(10:0e/8:0)	-0.635859	0.149602	2.6482	C26 H55 O7 N1 P1
PE	PE(37:2e)	0.861082	0.530777	2.63381	C42 H83 O7 N1 P1
TG	TG(18:0/18:0/18:0)	-2.50187	0.226174	2.6175	C57 H114 O6 N1
TG	TG(18:0/16:0/18:0)	-0.835908	0.235986	2.45615	C55 H110 O6 N1
Hex2Cer	Hex2Cer(d18:1/16:0)	0.278193	0.502005	2.30589	C46 H88 O13 N1
TG	TG(15:0/18:1/18:1)	0.699155	0.0469175	2.30109	C54 H104 O6 N1
DG	DG(18:0/20:4)	1.34067	0.308594	2.29572	C41 H76 O5 N1
TG	TG(17:0/18:1/18:2)	0.697587	0.0426409	2.20082	C56 H106 O6 N1
PC	PC(34:0e)	1.23555	0.411993	2.165	C42 H87 O7 N1 P1
TG	TG(18:1/18:2/22:5)	0.760208	0.126114	2.12714	C61 H106 O6 N1
TG	TG(20:3/18:2/18:2)	1.59631	0.148611	2.10876	C59 H104 O6 N1
PE	PE(16:1e/20:0)	0.902869	0.476222	2.10828	C41 H82 O7 N1 P1 Na1
PG	PG(18:2e/13:0)	-0.0893044	0.0386795	2.10081	C37 H75 O9 N1 P1
TG	TG(16:1/16:1/18:1)	0.520528	0.296067	2.08294	C53 H100 O6 N1
SPH	SPH(d16:0)	0.260977	0.280827	1.99889	C16 H36 O2 N1
TG	TG(18:1/18:2/18:3)	0.747519	0.157428	1.96061	C57 H102 O6 N1
TG	TG(18:1/17:1/18:2)	0.805919	0.033259	1.95427	C56 H104 O6 N1
TG	TG(18:1/18:2/22:4)	2.60728	0.30647	1.95252	C61 H108 O6 N1
TG	TG(18:0/18:1/20:4)	0.449642	0.555075	1.94627	C59 H108 O6 N1
TG	TG(17:0/18:1/18:1)	0.578475	0.110232	1.88853	C56 H108 O6 N1
TG	TG(12:0e/6:0/20:4)	1.5723	0.331485	1.88828	C41 H76 O5 N1
PE	PE(18:0p/18:2)	1.58734	0.39933	1.88293	C41 H79 O7 N1 P1
PC	PC(35:2e)	1.13414	0.463438	1.74452	C43 H85 O7 N1 P1
TG	TG(18:1/18:2/22:1)	1.24882	0.0128735	1.72011	C61 H114 O6 N1
TG	TG(15:0/18:1/18:2)	0.630306	0.0648063	1.67975	C54 H102 O6 N1
Hex1Cer	Hex1Cer(d18:1/22:0+O)	1.74044	0.378721	1.66646	C46 H90 O9 N1
PC	PC(18:4/18:0)	-0.563309	0.11657	1.62271	C44 H81 O8 N1 P1
TG	TG(20:1/18:1/18:2)	0.531257	0.0667142	1.61655	C59 H110 O6 N1
TG	TG(18:2e/16:0/18:0)	0.811772	0.148039	1.60357	C55 H108 O5 N1
PE	PE(12:0p/24:0)	0.909688	0.515351	1.59878	C41 H83 O7 N1 P1
DG	DG(18:0/20:3)	1.43432	0.313717	1.56913	C41 H78 O5 N1
TG	TG(18:0/18:1/22:5)	0.474893	0.326052	1.52023	C61 H110 O6 N1
TG	TG(22:5/18:2/18:2)	0.805432	0.0338197	1.48182	C61 H104 O6 N1
TG	TG(18:0/18:1/20:1)	0.79673	0.179114	1.4741	C59 H114 O6 N1
PC	PC(18:3e/18:0)	-0.693796	0.624963	1.46953	C44 H85 O7 N1 P1
TG	TG(4:0/8:0/10:1)	0.726441	0.341371	1.46222	C25 H48 O6 N1
TG	TG(16:1/18:2/18:2)	0.48824	0.274542	1.45229	C55 H100 O6 N1
PE	PE(14:0e/20:0)	1.14517	0.457421	1.42289	C39 H80 O7 N1 P1 Na1
LSM	LSM(m20:1)	0.166946	0.866118	1.39918	C25 H54 O4 N2 P1
PE	PE(16:0p/20:2)	0.968214	0.559196	1.39722	C41 H79 O7 N1 P1
PC	PC(38:5e)	0.638015	0.443776	1.38752	C46 H85 O7 N1 P1
TG	TG(15:0/16:0/18:2)	0.550348	0.111075	1.37219	C52 H100 O6 N1
TG	TG(18:1e/18:0/18:2)	0.77582	0.189106	1.36622	C57 H110 O5 N1
TG	TG(18:0e/16:0/18:1)	0.806519	0.176692	1.35963	C55 H110 O5 N1
DG	DG(18:0/18:2)	0.920315	0.0181856	1.35192	C39 H76 O5 N1
PC	PC(12:1e/6:0)	-0.471898	0.265441	1.33383	C26 H53 O7 N1 P1
TG	TG(16:1/14:0/18:1)	0.46258	0.315152	1.3338	C51 H98 O6 N1
PE	PE(18:0/18:1)	0.364715	0.552494	1.32621	C41 H80 O8 N1 P1 Na1
TG	TG(17:0/18:2/20:3)	0.827122	0.0994187	1.32588	C58 H106 O6 N1
PE	PE(18:2p/22:2)	1.06919	0.395596	1.31945	C45 H83 O7 N1 P1
WE	WE(47:8)	2.63798	0.296571	1.31132	H82 C47 O2 N1
DG	DG(42:7e)	-4.16774	0.332057	1.29076	C45 H80 O4 N1
ChE	ChE(20:4)	-0.601776	0.377869	1.28056	C47 H80 O2 N1
TG	TG(18:1e/18:1/20:4)	1.1455	0.0721558	1.27776	C59 H108 O5 N1
PC	PC(33:3e)	-1.9519	0.314131	1.26903	C41 H79 O7 N1 P1
PE	PE(16:0e/18:3)	1.06578	0.163986	1.26554	C39 H74 O7 N1 P1 Na1
TG	TG(18:0/16:0/17:0)	-0.676287	0.323406	1.2493	C54 H108 O6 N1
TG	TG(18:0/18:0/18:1)	0.32106	0.449662	1.24556	C57 H112 O6 N1
LPC	LPC(34:0)	1.27851	0.405344	1.23532	C42 H86 O7 N1 P1 Na1
TG	TG(16:0/14:0/18:1)	0.317474	0.456875	1.2305	C51 H100 O6 N1
TG	TG(20:1/18:1/18:1)	0.429082	0.219362	1.2145	C59 H112 O6 N1
PC	PC(38:2)	4.41715	0.158744	1.20812	C46 H89 O8 N1 P1
TG	TG(18:1e/18:0/18:1)	0.889222	0.121956	1.18984	C57 H112 O5 N1
TG	TG(18:1/17:1/23:1)	0.430634	0.324109	1.18847	C61 H116 O6 N1
PE	PE(16:0p/22:2)	0.805576	0.506318	1.17987	C43 H83 O7 N1 P1
TG	TG(20:2e/17:0/18:1)	-3.63912	0.381028	1.17614	C58 H112 O5 N1
TG	TG(19:1/18:1/18:2)	0.697757	0.104024	1.17308	C58 H108 O6 N1
PE	PE(16:0p/20:4)	-0.517448	0.228638	1.17244	C41 H75 O7 N1 P1
TG	TG(18:0/20:3/22:5)	0.674445	0.228083	1.17107	C63 H110 O6 N1
PE	PE(16:0p/18:1)	-0.594219	0.153033	1.15113	C39 H77 O7 N1 P1
TG	TG(18:0/20:2/20:2)	0.598201	0.129865	1.1503	C61 H114 O6 N1
PE	PE(22:1/14:1)	1.28001	0.10997	1.14197	C41 H78 O8 N1 P1 Na1
DG	DG(16:0/18:1)	0.383435	0.148694	1.12466	C37 H74 O5 N1
DG	DG(9:0/11:2)	0.795995	0.297128	1.12159	C23 H44 O5 N1
DG	DG(16:0/18:2)	0.659738	0.0708729	1.10079	C37 H72 O5 N1
TG	TG(18:1/18:2/22:6)	0.615981	0.0240064	1.10012	C61 H101 O6
TG	TG(19:1/18:1/18:1)	0.691672	0.0452234	1.09638	C58 H110 O6 N1
TG	TG(18:0/15:0/16:0)	-0.516975	0.351468	1.08926	C52 H104 O6 N1
SPH	SPH(d20:0)	0.884218	0.0909885	1.07806	C20 H44 O2 N1
DG	DG(18:0/18:1)	0.691371	0.366509	1.0513	C39 H78 O5 N1
TG	TG(18:1/18:1/22:0)	0.798383	0.236031	1.05061	C61 H118 O6 N1
TG	TG(18:0e/16:0/16:0)	0.882001	0.124304	1.034	C53 H108 O5 N1
TG	TG(16:0/14:0/16:1)	0.542693	0.291248	1.0123	C49 H96 O6 N1
TG	TG(14:1e/10:0/14:2)	1.39877	0.309732	0.996935	C41 H74 O5 Na1
Cer	Cer(d18:1/22:0)	0.608568	0.413513	0.98976	C40 H80 O3 N1
TG	TG(17:0/17:1/22:0)	0.408911	0.304479	0.989238	C59 H116 O6 N1
TG	TG(15:0/16:0/18:1)	0.359232	0.373506	0.988623	C52 H102 O6 N1
TG	TG(18:0e/16:0/18:0)	0.952397	0.0979699	0.976412	C55 H112 O5 N1
TG	TG(16:0/17:0/18:1)	0.262358	0.430796	0.955012	C54 H106 O6 N1
PG	PG(34:2e)	0.038615	0.519245	0.95059	C40 H81 O9 N1 P1
PA	PA(40:8e)	-1.02721	0.240633	0.945994	C43 H75 O7 N1 P1
TG	TG(18:0/18:1/22:4)	0.574216	0.168859	0.941243	C61 H112 O6 N1
TG	TG(12:0e/14:2/14:2)	1.19819	0.36497	0.932478	C43 H80 O5 N1
LPC	LPC(36:1)	0.999011	0.48178	0.932346	C44 H88 O7 N1 P1 Na1
TG	TG(16:0/18:1/22:0)	0.631387	0.404485	0.928649	C59 H116 O6 N1
Hex2Cer	Hex2Cer(t44:3)+H-H2O	0.460509	0.553388	0.926306	C56 H102 O13 N1
ChE	ChE(18:3)	-0.619634	0.566096	0.922941	C45 H78 O2 N1
PC	PC(8:0e/9:0)	-0.764462	0.088845	0.914508	C25 H53 O7 N1 P1
TG	TG(18:1/20:3/22:5)	0.637189	0.33251	0.892141	C63 H108 O6 N1
PE	PE(39:2e)	1.11354	0.357269	0.889944	C44 H86 O7 N1 P1 Na1
TG	TG(16:1/16:1/18:2)	0.494795	0.279348	0.877813	C53 H98 O6 N1
TG	TG(18:1e/18:2/20:4)	0.860363	0.0318422	0.877621	C59 H106 O5 N1
DG	DG(18:1/18:2)	0.653787	0.0651142	0.875792	C39 H74 O5 N1
PC	PC(14:1e/18:2)	1.46135	0.402016	0.871506	C40 H77 O7 N1 P1
ChE	ChE(22:5)	1.0882	0.0520831	0.86109	C49 H82 O2 N1
TG	TG(18:2/17:1/18:2)	0.653354	0.187457	0.845952	C56 H102 O6 N1
TG	TG(18:2/18:2/20:4)	0.528193	0.133642	0.843086	C59 H102 O6 N1
PC	PC(10:1e/6:0)	-0.905505	0.0544905	0.83543	C24 H49 O7 N1 P1
Hex1Cer	Hex1Cer(d18:1/24:0+O)	2.19321	0.373816	0.835357	C48 H94 O9 N1
TG	TG(17:0/18:1/22:5)	0.726641	0.196593	0.831238	C60 H108 O6 N1
DG	DG(18:0/22:5)	1.26066	0.301367	0.83043	C43 H78 O5 N1
TG	TG(15:0/18:2/18:2)	0.546086	0.0840458	0.827756	C54 H100 O6 N1
TG	TG(18:0e/16:0/20:4)	0.558274	0.39337	0.820447	C57 H108 O5 N1
TG	TG(18:1/17:1/21:0)	0.322351	0.320936	0.801957	C59 H114 O6 N1
PE	PE(14:1e/21:0)	1.21042	0.396193	0.799168	C40 H80 O7 N1 P1 Na1
TG	TG(16:0/12:0/18:2)	0.575634	0.184464	0.797264	C49 H94 O6 N1
PE	PE(18:1p/20:3)	0.13673	0.633988	0.795911	C43 H79 O7 N1 P1
TG	TG(16:0e/17:0/18:1)	0.892492	0.101432	0.795212	C54 H108 O5 N1
TG	TG(6:0/9:0/18:2)	1.17789	0.0419337	0.783499	C36 H64 O6 Na1
PC	PC(10:0e/6:0)	-1.03638	0.109555	0.766471	C24 H50 O7 N1 P1 Na1
PC	PC(38:6)	3.25874	0.116957	0.761982	C46 H81 O8 N1 P1
DG	DG(18:0/20:2)	1.32711	0.2966	0.76154	C41 H80 O5 N1
ChE	ChE(18:1)	-0.627796	0.195398	0.755892	C45 H82 O2 N1
Co	Co(Q10)	0.352384	0.452216	0.75179	C59 H94 O4 N1
TG	TG(18:0e/18:0/20:4)	0.625789	0.264588	0.74782	C59 H112 O5 N1
TG	TG(18:4/18:2/18:2)	0.605611	0.159097	0.745524	C57 H95 O6
TG	TG(19:0/18:1/22:5)	1.78491	0.0401375	0.744215	C62 H112 O6 N1
PE	PE(18:1e/20:4)	-1.30355	0.162987	0.742351	C43 H79 O7 N1 P1
TG	TG(17:0/18:2/20:4)	0.576422	0.267855	0.738699	C58 H104 O6 N1
TG	TG(18:1/18:2/20:2)	0.342794	0.454788	0.733899	C59 H108 O6 N1
TG	TG(6:0/12:0/12:3)	0.954512	0.0745284	0.717736	C33 H57 O6
TG	TG(24:1/18:2/18:2)	0.761348	0.136049	0.716593	C63 H116 O6 N1
TG	TG(18:2e/17:0/18:1)	1.0017	0.124754	0.715816	C56 H108 O5 N1
SM	SM(d35:1)	-0.989438	0.216483	0.714779	C40 H82 O6 N2 P1
TG	TG(17:0/18:2/22:5)	0.724593	0.184385	0.710109	C60 H106 O6 N1
TG	TG(16:0e/16:0/18:1)	0.46431	0.263512	0.708802	C53 H106 O5 N1
TG	TG(18:0e/18:0/22:5)	0.948036	0.120564	0.699699	C61 H114 O5 N1
PE	PE(12:0p/24:1)	0.855983	0.561904	0.698038	C41 H81 O7 N1 P1
TG	TG(18:0e/15:0/18:2)	0.881554	0.167018	0.694321	C54 H106 O5 N1
PE	PE(18:1p/22:2)	0.959232	0.417636	0.694191	C45 H85 O7 N1 P1
Cer	Cer(d19:1/23:3)	0.515889	0.362839	0.692085	C42 H78 O3 N1
PS	PS(36:2)	-1.33658	0.447067	0.677912	C42 H79 O10 N1 P1
TG	TG(19:1/18:0/18:1)	0.542493	0.203417	0.677777	C58 H112 O6 N1
TG	TG(13:0/10:2/14:4)	-0.0384825	0.679437	0.673677	C40 H64 O6 Na1
PC	PC(23:0/10:1)	1.1186	0.282328	0.66796	C41 H81 O8 N1 P1
TG	TG(18:0/20:3/22:4)	0.716147	0.104664	0.666702	C63 H112 O6 N1
PE	PE(20:2/18:2)	-0.816417	0.0790289	0.665306	C43 H78 O8 N1 P1 Na1
PC	PC(18:3e/16:0)	0.932393	0.459099	0.660638	C42 H81 O7 N1 P1
TG	TG(18:1e/18:1/20:3)	0.515119	0.419862	0.660194	C59 H110 O5 N1
DG	DG(18:1/22:2)	1.51482	0.360039	0.656464	C43 H82 O5 N1
TG	TG(18:0e/16:0/17:0)	0.986626	0.131156	0.65529	C54 H110 O5 N1
PE	PE(16:0e)	-0.408506	0.401386	0.648931	C21 H45 O7 N1 P1
DG	DG(34:1e)	0.687573	0.304418	0.646287	C37 H72 O4 Na1
PC	PC(42:6)	-0.0949712	0.958329	0.644082	C50 H89 O8 N1 P1
TG	TG(18:0e/18:0/20:3)	0.955729	0.0922961	0.643959	C59 H114 O5 N1
PC	PC(22:0/12:4)	-0.761106	0.157348	0.640731	C42 H77 O8 N1 P1
TG	TG(18:1/18:1/22:1)	0.676877	0.0273862	0.637481	C61 H116 O6 N1
PC	PC(40:6e)	0.819441	0.498373	0.637091	C48 H87 O7 N1 P1
TG	TG(16:1/16:1/16:1)	0.428628	0.273163	0.636436	C51 H96 O6 N1
TG	TG(18:0e/18:0/18:1)	0.76832	0.151569	0.634161	C57 H114 O5 N1
TG	TG(18:0/20:4/22:5)	1.00448	0.00256332	0.629379	C63 H108 O6 N1
SPH	SPH(d18:0)	0.235256	0.357988	0.628077	C18 H40 O2 N1
PE	PE(12:0p/23:0)	1.19801	0.438112	0.627057	C40 H81 O7 N1 P1
TG	TG(18:0e/18:0/22:6)	0.766392	0.308181	0.618268	C61 H112 O5 N1
Hex1Cer	Hex1Cer(d42:2+O)	0.890264	0.465448	0.617365	C48 H92 O9 N1
TG	TG(18:0e/16:0/24:1)	0.860086	0.196116	0.614215	C61 H122 O5 N1
TG	TG(18:2/18:2/22:6)	0.769066	0.0555106	0.613288	C61 H102 O6 N1
TG	TG(18:0/18:1/19:0)	0.701994	0.136271	0.612881	C58 H114 O6 N1
TG	TG(20:5/18:2/18:2)	0.31713	0.242068	0.612689	C59 H100 O6 N1
TG	TG(17:0/18:1/22:4)	0.589705	0.22997	0.612048	C60 H110 O6 N1
TG	TG(18:2e/16:0/18:1)	0.506059	0.435783	0.611949	C55 H106 O5 N1
TG	TG(22:5/18:2/20:4)	0.61172	0.129288	0.611385	C63 H101 O6
DG	DG(18:0/16:0)	0.489047	0.348581	0.610825	C37 H76 O5 N1
WE	WE(2:0/20:2)	-0.953077	0.0620474	0.610317	H44 C22 O2 N1
Cer	Cer(m20:0/20:5)	1.14088	0.07076	0.606862	C40 H75 O2 N2
LPE	LPE(18:1e)	-2.21171	0.0534773	0.60337	C23 H49 O6 N1 P1
DG	DG(34:4e)	0.819785	0.191054	0.596377	C37 H67 O4
TG	TG(36:5e)	0.591855	0.109472	0.594226	C39 H67 O5
TG	TG(18:0e/14:0/16:0)	0.65407	0.097125	0.593563	C51 H104 O5 N1
TG	TG(18:1/18:2/22:2)	0.700168	0.129579	0.592021	C61 H112 O6 N1
DG	DG(18:0/10:4)	0.831032	0.139554	0.586631	C31 H53 O5
TG	TG(4:0/10:0/10:1)	0.554626	0.469473	0.586534	C27 H52 O6 N1
LPC	LPC(35:1)	0.992377	0.421949	0.585443	C43 H86 O7 N1 P1 Na1
DG	DG(32:1e)	0.791842	0.194319	0.584278	C35 H68 O4 Na1
DG	DG(18:0/20:5)	1.20845	0.165749	0.58304	C41 H74 O5 N1
PE	PE(39:4e)	0.519973	0.600871	0.581748	C44 H83 O7 N1 P1
TG	TG(18:0e/18:0/22:4)	0.928322	0.0958656	0.580243	C61 H116 O5 N1
PE	PE(35:1e)	1.01857	0.474695	0.579155	C40 H81 O7 N1 P1
TG	TG(18:1e/17:0/18:1)	0.826548	0.208633	0.575978	C56 H110 O5 N1
Hex2Cer	Hex2Cer(m19:0/23:2)	1.11598	0.44216	0.575265	C54 H102 O12 N1
DG	DG(22:2)	0.621079	0.390031	0.569698	C25 H48 O5 N1
Cer	Cer(m18:0/24:0)	1.02472	0.33417	0.569017	C42 H86 O2 N1
DG	DG(37:1/20:1)	0.841978	0.0221483	0.567538	C60 H118 O5 N1
DG	DG(18:0e/20:4)	1.44301	0.261908	0.566464	C41 H78 O4 N1
Hex1Cer	Hex1Cer(d18:1/17:0+O)	-2.06815	0.0995643	0.564697	C41 H80 O9 N1
TG	TG(16:1/18:2/18:3)	0.406426	0.31348	0.564333	C55 H98 O6 N1
TG	TG(12:1e/6:0/20:3)	0.495024	0.397745	0.560729	C41 H73 O5
TG	TG(16:0e/17:1/17:1)	0.570321	0.296827	0.560516	C53 H104 O5 N1
DG	DG(18:2/18:2)	0.680595	0.0956803	0.558744	C39 H72 O5 N1
TG	TG(56:3)	0.382844	0.384695	0.558665	C59 H112 O6 N1
LPC	LPC(35:0)	1.99778	0.0122554	0.557371	C43 H88 O7 N1 P1 Na1
Cer	Cer(d18:1/16:0)	0.331953	0.435953	0.555859	C34 H68 O3 N1
DG	DG(38:4)	0.476094	0.412654	0.5447	C41 H73 O5
TG	TG(18:0/20:3/20:4)	0.464231	0.0455477	0.542762	C61 H105 O6
TG	TG(16:0/18:1/20:3)	0.23223	0.369235	0.542626	C57 H103 O6
TG	TG(16:0e/18:2/20:4)	-1.11452	0.298199	0.539248	C57 H104 O5 N1
TG	TG(16:2e/9:0/9:0)	0.534901	0.147538	0.538763	C37 H68 O5 Na1
DG	DG(42:8e)	-4.21441	0.34659	0.53614	C45 H74 O4 Na1
TG	TG(15:0/16:0/16:0)	-0.319846	0.457669	0.533858	C50 H100 O6 N1
SPH	SPH(t18:0)	0.212911	0.466186	0.531374	C18 H40 O3 N1
TG	TG(18:0e/16:0/23:1)	0.754299	0.0607805	0.530507	C60 H120 O5 N1
DG	DG(18:0/22:4)	1.1084	0.359896	0.530225	C43 H80 O5 N1
TG	TG(18:0e/18:0/20:0)	0.929792	0.153661	0.529346	C59 H120 O5 N1
TG	TG(19:0/18:1/18:1)	0.416666	0.456855	0.527564	C58 H112 O6 N1
Cer	Cer(m19:0/23:3)	0.437702	0.595679	0.527245	C42 H80 O2 N1
DG	DG(48:1)	-1.12216	0.347892	0.526489	C51 H102 O5 N1
PC	PC(39:5e)	1.20828	0.295459	0.524007	C47 H87 O7 N1 P1
TG	TG(16:0/10:0/18:1)	0.541634	0.391393	0.523305	C47 H92 O6 N1
TG	TG(18:0/17:0/18:1)	0.199957	0.535086	0.518608	C56 H110 O6 N1
TG	TG(18:0e/15:0/16:0)	0.757627	0.184549	0.517177	C52 H106 O5 N1
PC	PC(16:0e/18:3)	3.17684	0.267953	0.516587	C42 H81 O7 N1 P1
DG	DG(57:1)	0.722675	0.0691581	0.514814	C60 H120 O5 N1
PE	PE(18:0p/22:6)	-0.362742	0.436217	0.513403	C45 H79 O7 N1 P1
PE	PE(14:1e/20:0)	0.640474	0.53973	0.511764	C39 H78 O7 N1 P1 Na1
PE	PE(18:0p/20:3)	0.676241	0.518671	0.511147	C43 H81 O7 N1 P1
TG	TG(17:0/18:2/20:5)	0.982546	0.183849	0.510875	C58 H99 O6
PC	PC(25:1/11:2)	0.414571	0.460097	0.508915	C44 H83 O8 N1 P1
TG	TG(12:0e/6:0/12:3)	1.01407	0.0676798	0.504616	C33 H58 O5 Na1
ChE	ChE(18:3)	-3.45137	0.109475	0.504569	C45 H75 O2
TG	TG(18:0e/18:1/21:1)	0.70017	0.0565309	0.503235	C60 H118 O5 N1
TG	TG(18:1/18:1/24:1)	0.690805	0.187158	0.502728	C63 H120 O6 N1
Hex1Cer	Hex1Cer(d44:1+O)	1.37167	0.388059	0.502447	C50 H101 O9 N2
Hex2Cer	Hex2Cer(d18:1/18:1)	2.29993	0.0771224	0.500031	C48 H90 O13 N1
DG	DG(18:3e)	0.660709	0.310927	0.49786	C21 H40 O4 N1
PE	PE(38:5e)	0.19934	0.683033	0.494524	C43 H79 O7 N1 P1
DG	DG(30:3)	0.966734	0.0719418	0.492658	C33 H58 O5 Na1
TG	TG(4:0/6:0/22:2)	1.07859	0.0628182	0.492349	C35 H62 O6 Na1
TG	TG(18:3/17:1/18:2)	0.586027	0.0121732	0.492339	C56 H97 O6
TG	TG(20:0e/18:3/20:5)	1.05128	0.375703	0.488285	C61 H105 O5
PE	PE(16:0p/20:3)	0.613161	0.554616	0.486562	C41 H77 O7 N1 P1
Cer	Cer(m18:0/16:0)	0.811639	0.340405	0.483246	C34 H70 O2 N1
TG	TG(4:0/16:0/18:1)	0.939347	0.365745	0.480549	C41 H80 O6 N1
PE	PE(20:2e/17:1)	0.491833	0.634651	0.4804	C42 H81 O7 N1 P1
PS	PS(18:0/20:2)	-0.825642	0.147494	0.475096	C44 H82 O10 N1 P1 Na1
LPC	LPC(20:4)	-0.798053	0.124168	0.472893	C28 H51 O7 N1 P1
Cer	Cer(d32:0)	0.523221	0.109282	0.472267	C32 H66 O3 N1
PE	PE(16:0p/21:1)	1.03895	0.503476	0.471208	C42 H83 O7 N1 P1
TG	TG(59:2e)	1.19647	0.0280787	0.470996	C62 H122 O5 N1
PE	PE(18:0p/15:0)	-3.53664	0.118266	0.4702	C38 H77 O7 N1 P1
TG	TG(11:0/6:0/12:3)	0.909451	0.0992064	0.469037	C32 H55 O6
PC	PC(22:1/18:2)	0.928284	0.488719	0.46687	C48 H91 O8 N1 P1
PE	PE(18:0p/22:5)	0.426454	0.501197	0.465903	C45 H81 O7 N1 P1
TG	TG(12:1e/6:0/20:5)	0.570573	0.102511	0.465815	C41 H69 O5
TG	TG(12:1e/14:2/14:2)	0.968887	0.271256	0.464786	C43 H74 O5 Na1
TG	TG(12:1e/14:2/14:2)	1.19642	0.249772	0.463591	C43 H75 O5
TG	TG(18:1/18:2/24:1)	0.678505	0.223656	0.462796	C63 H118 O6 N1
TG	TG(34:1e)	0.227307	0.359543	0.459675	C37 H70 O5 Na1
TG	TG(42:8e)	0.93689	0.281356	0.456042	C45 H73 O5
WE	WE(47:7)	-0.505847	0.203319	0.454444	H84 C47 O2 N1
PC	PC(42:4e)	1.24379	0.433974	0.452636	C50 H95 O7 N1 P1
TG	TG(17:0/20:3/22:5)	1.00317	0.179524	0.451704	C62 H108 O6 N1
TG	TG(18:0e/18:2/22:5)	0.51678	0.54186	0.45112	C61 H110 O5 N1
TG	TG(18:0e/16:0/24:0)	0.842352	0.171754	0.442574	C61 H124 O5 N1
TG	TG(40:4e)	1.39216	0.289998	0.4422	C43 H76 O5 Na1
PE	PE(17:0/18:2)	0.795337	0.481426	0.441514	C40 H77 O8 N1 P1
Cer	Cer(d33:0)+H-H2O	1.82603	0.418466	0.441432	C33 H66 O2 N1
Cer	Cer(m19:0/21:2)	0.618397	0.442332	0.441236	C40 H78 O2 N1
PC	PC(36:5e)	0.610141	0.55235	0.440213	C44 H81 O7 N1 P1
PE	PE(38:5e)	-0.454159	0.204976	0.438798	C43 H78 O7 N1 P1 Na1
TG	TG(18:1e/17:0/20:4)	0.924031	0.23734	0.438689	C58 H108 O5 N1
ChE	ChE(20:2)	-0.495749	0.27418	0.438269	C47 H84 O2 N1
PC	PC(38:3)	-0.549066	0.000309844	0.434673	C46 H87 O8 N1 P1
CerP	CerP(d43:1+O)	1.08232	0.456094	0.433779	C43 H90 O7 N2 P1
TG	TG(18:3/18:2/18:2)	0.343132	0.464106	0.430979	C57 H100 O6 N1
TG	TG(16:0e/9:0/9:0)	0.438735	0.332265	0.428292	C37 H72 O5 Na1
Cer	Cer(t18:1/23:0+O)	0.755107	0.463632	0.42783	C41 H82 O5 N1
TG	TG(14:0e/11:2/11:2)	0.20121	0.360686	0.425388	C39 H69 O5
TG	TG(19:0/18:2/18:2)	0.958599	0.38829	0.424919	C58 H108 O6 N1
Cer	Cer(t18:1/18:0)+H-H2O	1.10725	0.29944	0.42482	C36 H70 O3 N1
SM	SM(d44:5)	0.147915	0.746068	0.421609	C49 H92 O6 N2 P1
PC	PC(8:1e/23:0)	-0.801356	0.287978	0.421261	C39 H79 O7 N1 P1
TG	TG(14:0/18:2/18:3)	0.473522	0.20446	0.41995	C53 H96 O6 N1
PC	PC(29:1)	0.668167	0.458855	0.418946	C37 H73 O8 N1 P1
DG	DG(18:1/20:3)	1.29012	0.217674	0.418939	C41 H76 O5 N1
PE	PE(14:0p/20:4)	-0.916558	0.0717525	0.415997	C39 H71 O7 N1 P1
TG	TG(20:2e/9:0/9:0)	1.06207	0.273563	0.41457	C41 H76 O5 Na1
TG	TG(14:0/18:2/18:3)	0.390089	0.305144	0.413663	C53 H93 O6
DG	DG(34:3e)	-0.561805	0.202749	0.410075	C37 H69 O4
DG	DG(8:0/11:2)	0.823051	0.0634782	0.409493	C22 H42 O5 N1
TG	TG(18:1e/16:0/22:1)	0.728761	0.127039	0.406109	C59 H116 O5 N1
Hex1Cer	Hex1Cer(m19:0/21:2)	0.818779	0.0742133	0.405502	C46 H88 O7 N1
PE	PE(16:2e/21:1)	0.54537	0.537339	0.405368	C42 H81 O7 N1 P1
PE	PE(14:0p/18:1)	-1.06288	0.0844703	0.403964	C37 H73 O7 N1 P1
SPH	SPH(d18:2)	0.874732	0.37152	0.403779	C18 H36 O2 N1
TG	TG(54:1)	0.283391	0.448564	0.402048	C57 H112 O6 N1
PE	PE(20:0p/14:0)	0.408661	0.684647	0.400717	C39 H79 O7 N1 P1
Cer	Cer(d18:1/24:0)	1.30045	0.411863	0.399902	C42 H84 O3 N1
PE	PE(26:5e)	0.750316	0.347871	0.399632	C31 H54 O7 N1 P1 Na1
PC	PC(12:1e/11:4)	0.747253	0.348219	0.398355	C31 H54 O7 N1 P1 Na1
CerG3GNAc1	CerG3GNAc1(t34:0)+H-H2O	-0.639397	0.0912855	0.396282	C60 H111 O23 N2
CerG3GNAc1	CerG3GNAc1(d34:1)	-0.639364	0.091293	0.396274	C60 H111 O23 N2
PC	PC(36:6e)	-1.59126	0.13159	0.395282	C44 H79 O7 N1 P1
Hex1Cer	Hex1Cer(d44:2+O)	0.987735	0.355982	0.394399	C50 H96 O9 N1
TG	TG(18:0e/17:0/18:1)	0.7509	0.265578	0.390198	C56 H112 O5 N1
PC	PC(14:0/22:5)	0.191525	0.754014	0.389254	C44 H79 O8 N1 P1
DG	DG(20:3e)	0.653726	0.298538	0.388802	C23 H44 O4 N1
Cer	Cer(m40:4)+H-H2O	0.325967	0.538209	0.388073	C40 H72 O1 N1
Cer	Cer(d18:0/16:0)	0.556031	0.234906	0.387968	C34 H70 O3 N1
PE	PE(40:7e)	-1.38912	0.160507	0.386734	C45 H79 O7 N1 P1
TG	TG(59:3e)	0.638722	0.100617	0.386393	C62 H120 O5 N1
DG	DG(17:0/10:4)	0.826331	0.148261	0.384313	C30 H51 O5
Hex2Cer	Hex2Cer(t18:0/25:0)+H-H2O	0.727431	0.457471	0.384169	C55 H106 O13 N1
PC	PC(17:1/18:3)	-0.475951	0.307465	0.382635	C43 H78 O8 N1 P1 Na1
PG	PG(18:1/18:2)	2.01711	0.107204	0.380763	C42 H81 O10 N1 P1
TG	TG(15:0/16:0/18:3)	0.381249	0.292226	0.380356	C52 H98 O6 N1
WE	WE(2:0/20:3)	-0.46668	0.343528	0.379212	H42 C22 O2 N1
PE	PE(14:0p/24:0)	0.981668	0.476056	0.378944	C43 H87 O7 N1 P1
TG	TG(15:0/18:2/20:4)	0.667077	0.251336	0.377533	C56 H100 O6 N1
TG	TG(18:1/12:0/14:1)	0.935398	0.116377	0.377272	C47 H90 O6 N1
PC	PC(34:3)	0.660526	0.470283	0.373565	C42 H79 O8 N1 P1
TG	TG(18:0e/20:0/22:5)	1.00793	0.155497	0.371068	C63 H118 O5 N1
TG	TG(15:0/16:0/16:1)	0.235997	0.598824	0.37089	C50 H98 O6 N1
PS	PS(16:1/21:1)	-0.632195	0.112538	0.369569	C43 H80 O10 N1 P1 Na1
DG	DG(36:2e)	0.681312	0.569589	0.367806	C39 H78 O4 N1
PE	PE(12:0p/6:0)	-0.128771	0.613333	0.36655	C23 H47 O7 N1 P1
SPH	SPH(d16:1)	0.59243	0.00455246	0.363881	C16 H34 O2 N1
PC	PC(20:0/11:1)	-1.26266	0.0807623	0.363723	C39 H77 O8 N1 P1
PE	PE(16:0p/17:1)	-1.03785	0.171345	0.363537	C38 H75 O7 N1 P1
PC	PC(20:3e/14:1)	-1.00816	0.402273	0.363503	C42 H79 O7 N1 P1
TG	TG(17:0/18:2/22:6)	0.718881	0.230796	0.36245	C60 H104 O6 N1
TG	TG(18:2/20:4/22:6)	0.480119	0.315051	0.36243	C63 H99 O6
Cer	Cer(m18:1/18:0+O)	0.216783	0.718784	0.361972	C36 H75 O3 N2
TG	TG(15:0/16:1/16:1)	0.41496	0.19564	0.358782	C50 H96 O6 N1
Cer	Cer(m18:0/22:0)	0.76025	0.406519	0.358635	C40 H82 O2 N1
DG	DG(49:1)	-0.717875	0.482496	0.357263	C52 H104 O5 N1
ChE	ChE(20:5)	-0.418259	0.691278	0.355915	C47 H78 O2 N1
Cer	Cer(m19:0/23:2)	0.343947	0.569502	0.354733	C42 H82 O2 N1
PE	PE(38:8e)	-0.56215	0.032065	0.349669	C43 H72 O7 N1 P1 Na1
TG	TG(18:0e/16:0/20:4)	0.598431	0.292094	0.349659	C57 H105 O5
Cer	Cer(m19:0/23:4)	0.659859	0.414291	0.349652	C42 H78 O2 N1
Hex2Cer	Hex2Cer(m19:0/23:3)	0.414987	0.695467	0.348344	C54 H100 O12 N1
PC	PC(14:0/11:4)	0.850988	0.287958	0.348328	C33 H58 O8 N1 P1 Na1
DG	DG(34:2e)	0.437214	0.148037	0.347677	C37 H71 O4
ChE	ChE(20:3)	-0.216248	0.682182	0.347445	C47 H82 O2 N1
TG	TG(18:0/17:0/22:4)	0.428929	0.328737	0.34641	C60 H112 O6 N1
DG	DG(32:2e)	0.400704	0.232863	0.346313	C35 H67 O4
TG	TG(17:0/20:2/22:5)	0.722114	0.282551	0.346289	C62 H110 O6 N1
PC	PC(35:3e)	-1.50449	0.327355	0.344979	C43 H82 O7 N1 P1 Na1
TG	TG(20:0e/16:0/18:0)	0.93376	0.0508308	0.344411	C57 H116 O5 N1
CerG3GNAc1	CerG3GNAc1(t42:0)+H-H2O	-0.801584	0.0228161	0.342852	C68 H127 O23 N2
CerG3GNAc1	CerG3GNAc1(d42:1)	-0.801541	0.0228967	0.342781	C68 H127 O23 N2
DG	DG(38:5e)	1.27414	0.327765	0.342747	C41 H76 O4 N1
PE	PE(14:1e/19:1)	-0.89081	0.106903	0.342545	C38 H74 O7 N1 P1 Na1
PE	PE(17:0/11:4)	0.834706	0.293795	0.341791	C33 H58 O8 N1 P1 Na1
TG	TG(18:0e/17:0/22:5)	0.930698	0.245333	0.341325	C60 H112 O5 N1
MG	MG(32:1)	0.675637	0.157886	0.339072	C35 H68 O4 Na1
ChE	ChE(15:0)	-1.62022	0.190156	0.337742	C42 H78 O2 N1
TG	TG(12:0e/8:0/22:6)	-2.39187	0.294623	0.336513	C45 H80 O5 N1
DG	DG(16:0/16:0)	0.277012	0.419127	0.335215	C35 H72 O5 N1
DG	DG(36:3e)	0.410847	0.365752	0.334828	C39 H73 O4
TG	TG(14:1e/14:2/14:2)	1.05062	0.33975	0.33478	C45 H82 O5 N1
ChE	ChE(16:1)	-1.11062	0.249894	0.333493	C43 H78 O2 N1
Cer	Cer(m17:1/16:0)	0.769661	0.424204	0.331083	C33 H66 O2 N1
TG	TG(15:0/18:2/20:5)	0.697117	0.031838	0.330673	C56 H95 O6
DG	DG(17:0/20:4)	1.24254	0.320726	0.3304	C40 H74 O5 N1
TG	TG(17:0/18:1/18:2)	-0.75254	0.291738	0.330053	C56 H103 O6
TG	TG(15:0/18:2/18:3)	0.587038	0.112684	0.329621	C54 H98 O6 N1
DG	DG(40:5e)	-0.811577	0.505641	0.32909	C43 H76 O4 Na1
PE	PE(39:1)	0.665189	0.345924	0.328603	C44 H87 O8 N1 P1
CerG3GNAc1	CerG3GNAc1(d34:0)	-1.07884	0.0649624	0.328215	C60 H113 O23 N2
TG	TG(20:0e/17:0/18:0)	-0.798726	0.388079	0.328124	C58 H118 O5 N1
Cer	Cer(m38:5)	0.57321	0.137633	0.326759	C38 H71 O2 N2
TG	TG(18:1/14:3/18:2)	0.465124	0.19244	0.326483	C53 H91 O6
PC	PC(18:2/14:1)	-0.471991	0.288528	0.325826	C40 H75 O8 N1 P1
PE	PE(40:2e)	1.14563	0.463073	0.325019	C45 H89 O7 N1 P1
PE	PE(16:0p/24:1)	1.14501	0.463289	0.324849	C45 H89 O7 N1 P1
LPC	LPC(20:0)	-1.04397	0.0934561	0.324212	C28 H59 O7 N1 P1
PE	PE(17:0e)	-0.413346	0.413725	0.323688	C22 H47 O7 N1 P1
TG	TG(18:4/14:0/16:1)	0.537962	0.225989	0.32332	C51 H89 O6
TG	TG(16:0e/18:2/18:2)	0.498897	0.497571	0.322874	C55 H104 O5 N1
TG	TG(18:4/18:2/18:3)	0.514427	0.148217	0.322228	C57 H93 O6
TG	TG(4:0/14:0/16:0)	0.941071	0.380225	0.322205	C37 H74 O6 N1
TG	TG(18:3e/18:0/18:0)	0.945358	0.0855769	0.320681	C57 H107 O5
SPH	SPH(d12:0)	-0.110533	0.55863	0.320621	C12 H28 O2 N1
TG	TG(18:0/20:4/22:6)	0.480092	0.465274	0.318887	C63 H106 O6 N1
Cer	Cer(t18:0/22:1)+H-H2O	0.666134	0.440574	0.318086	C40 H78 O3 N1
TG	TG(18:2/14:3/18:2)	1.52197	0.0397558	0.317982	C53 H89 O6
ChE	ChE(17:1)	-1.29246	0.285691	0.316545	C44 H80 O2 N1
TG	TG(57:6)	0.804708	0.0931254	0.315372	C60 H108 O6 N1
PE	PE(12:0e/23:0)	0.715728	0.534794	0.311524	C40 H82 O7 N1 P1 Na1
PE	PE(16:0p/22:5)	-0.0231509	0.8251	0.310733	C43 H77 O7 N1 P1
Cer	Cer(m20:1/18:1)	4.49149	0.109998	0.30985	C38 H74 O2 N1
Cer	Cer(m18:0/18:0)	0.897793	0.279517	0.309543	C36 H74 O2 N1
Cer	Cer(m18:1/20:0+O)	0.434814	0.361744	0.30929	C38 H79 O3 N2
TG	TG(20:5/20:4/20:4)	0.847511	0.0185164	0.309076	C63 H97 O6
PC	PC(40:1e)	0.732833	0.51026	0.308059	C48 H97 O7 N1 P1
TG	TG(16:0/16:0/16:0)	0.118472	0.711111	0.307412	C51 H102 O6 N1
TG	TG(16:0/18:1/23:0)	-0.522745	0.374946	0.306328	C60 H118 O6 N1
TG	TG(18:1e/16:0/20:4)	-0.411455	0.737626	0.306269	C57 H106 O5 N1
DG	DG(16:0/20:4)	0.517118	0.367255	0.305539	C39 H72 O5 N1
Cer	Cer(m17:0/16:0)	0.753478	0.42339	0.305235	C33 H68 O2 N1
TG	TG(18:0/20:4/24:1)	0.709283	0.295712	0.304703	C65 H120 O6 N1
TG	TG(18:1/22:4/22:6)	0.547126	0.49425	0.303505	C65 H108 O6 N1
TG	TG(18:3/18:3/18:3)	-0.529783	0.452743	0.303019	C57 H96 O6 N1
DG	DG(23:5e)	-0.557072	0.408024	0.302588	C26 H46 O4 N1
TG	TG(20:0e/10:3/12:4)	-2.50955	0.415376	0.300917	C45 H78 O5 N1
Hex2Cer	Hex2Cer(t18:0/24:0)	0.216837	0.798848	0.297883	C54 H106 O14 N1
MG	MG(32:0)	0.549359	0.217534	0.296031	C35 H70 O4 Na1
Cer	Cer(t41:1)+H-H2O	0.45697	0.576887	0.294513	C41 H80 O3 N1
PC	PC(12:1e/20:4)	-0.788356	0.1566	0.29429	C40 H73 O7 N1 P1
PC	PC(12:1e/22:6)	-1.61265	0.0854011	0.293943	C42 H73 O7 N1 P1
SPH	SPH(t16:0)	0.242322	0.384529	0.293501	C16 H36 O3 N1
Hex2Cer	Hex2Cer(m19:0/21:2)	0.885225	0.482211	0.292955	C52 H98 O12 N1
TG	TG(18:1e/19:0/19:0)	0.454002	0.371877	0.292721	C59 H118 O5 N1
CerG3GNAc1	CerG3GNAc1(t40:0)+H-H2O	-0.814104	0.0287575	0.292196	C66 H123 O23 N2
ChE	ChE(22:6)	0.199793	0.425034	0.291196	C49 H80 O2 N1
PC	PC(44:5e)	1.23197	0.329889	0.291029	C52 H97 O7 N1 P1
CerG3GNAc1	CerG3GNAc1(d40:1)	-0.803958	0.0278782	0.290116	C66 H123 O23 N2
DG	DG(34:2e)	0.423579	0.460926	0.290108	C37 H70 O4 Na1
PE	PE(18:0p/22:4)	0.351203	0.545674	0.289607	C45 H83 O7 N1 P1
TG	TG(18:1/18:2/21:0)	0.420854	0.229908	0.289509	C60 H114 O6 N1
TG	TG(20:5/18:2/20:5)	0.934037	0.0529607	0.28911	C61 H95 O6
TG	TG(18:0e/17:0/20:4)	0.622243	0.388906	0.287475	C58 H110 O5 N1
TG	TG(4:0/16:0/16:0)	1.29026	0.248736	0.286959	C39 H78 O6 N1
DG	DG(36:5e)	0.421311	0.466558	0.286753	C39 H69 O4
Cer	Cer(d16:0/16:0)	-1.21121	0.142764	0.285476	C32 H66 O3 N1
TG	TG(18:0e/18:2/22:1)	0.721956	0.169703	0.28546	C61 H118 O5 N1
SM	SM(d16:1/20:3)	-0.044358	0.858605	0.285395	C41 H78 O6 N2 P1
PA	PA(38:7e)	-0.621626	0.178408	0.284465	C41 H73 O7 N1 P1
PS	PS(38:1)	-0.578435	0.356566	0.282567	C44 H85 O10 N1 P1
TG	TG(6:0/6:0/24:0)	1.11007	0.273013	0.28214	C39 H78 O6 N1
PI	PI(21:0/23:0)	0.921291	0.0166338	0.281669	C53 H107 O13 N1 P1
TG	TG(18:0/16:0/21:0)	-0.519338	0.350355	0.281326	C58 H116 O6 N1
LPC	LPC(20:3e)	0.472597	0.537523	0.280535	C28 H55 O6 N1 P1
Hex2Cer	Hex2Cer(m33:1+O)	-2.46285	0.398574	0.27952	C45 H86 O13 N1
PE	PE(18:1p/22:6)	-0.545954	0.377294	0.279165	C45 H77 O7 N1 P1
PC	PC(42:5)	1.0096	0.33686	0.278637	C50 H91 O8 N1 P1
SM	SM(d35:2)	-2.23446	0.00627509	0.27735	C40 H80 O6 N2 P1
Hex2Cer	Hex2Cer(t44:2)+H-H2O	0.5036	0.538531	0.277319	C56 H104 O13 N1
PE	PE(18:0e)	-0.0798277	0.873715	0.27631	C23 H49 O7 N1 P1
PE	PE(40:6e)	0.233849	0.481165	0.276132	C45 H81 O7 N1 P1
DG	DG(18:0/22:6)	0.452076	0.337345	0.275236	C43 H76 O5 N1
TG	TG(16:0/8:0/18:1)	0.658639	0.442452	0.271951	C45 H88 O6 N1
ZyE	ZyE(18:3)	-1.12178	0.332688	0.271886	C45 H76 O2 N1
TG	TG(18:0/17:0/18:0)	-0.199619	0.6399	0.271773	C56 H112 O6 N1
TG	TG(15:0/16:0/18:3)	-0.71781	0.179641	0.271605	C52 H95 O6
Cer	Cer(d41:1+O)+H-H2O	0.951702	0.441751	0.271224	C41 H80 O3 N1
TG	TG(14:0/18:2/20:5)	0.342727	0.341471	0.271195	C55 H93 O6
PS	PS(18:0/18:1)	0.273748	0.730209	0.2711	C42 H80 O10 N1 P1 Na1
Cer	Cer(d18:1/24:1)	0.556917	0.622181	0.27091	C42 H82 O3 N1
TG	TG(48:10)	-2.51737	0.25692	0.270774	C51 H82 O6 N1
TG	TG(16:0/18:1/19:0)	0.448627	0.241568	0.270518	C56 H110 O6 N1
TG	TG(18:1/22:2/22:4)	-0.622689	0.60173	0.268684	C65 H116 O6 N1
PG	PG(27:2e)	-0.333917	0.0244343	0.268475	C33 H67 O9 N1 P1
LPC	LPC(36:0)	0.567285	0.250765	0.264621	C44 H90 O7 N1 P1 Na1
TG	TG(4:0/16:0/17:0)	-0.719873	0.723118	0.263631	C40 H80 O6 N1
TG	TG(12:0/18:2/18:2)	-0.728158	0.456689	0.261668	C51 H94 O6 N1
Cer	Cer(d18:0/22:0)	-0.47068	0.600261	0.260125	C40 H82 O3 N1
TG	TG(37:6)	-0.973628	0.0276979	0.260036	C40 H64 O6 Na1
TG	TG(14:0e/14:2/14:2)	1.57499	0.318902	0.259223	C45 H84 O5 N1
DG	DG(36:0e)	1.66139	0.23923	0.258651	C39 H82 O4 N1
TG	TG(4:0/14:0/18:1)	0.904478	0.427953	0.258029	C39 H76 O6 N1
TG	TG(16:0e/15:0/16:0)	0.68174	0.204742	0.25664	C50 H102 O5 N1
SPH	SPH(d18:1)	0.33339	0.383411	0.256526	C18 H38 O2 N1
TG	TG(36:3e)	0.469588	0.43497	0.255847	C39 H70 O5 Na1
PC	PC(33:1e)	0.815143	0.395106	0.255149	C41 H83 O7 N1 P1
TG	TG(18:0/18:0/20:4)	0.226492	0.48637	0.253742	C59 H107 O6
DG	DG(32:3e)	0.582718	0.380796	0.252878	C35 H65 O4
TG	TG(17:0/10:2/24:1)	-0.419082	0.381435	0.252723	C54 H99 O6
TG	TG(16:0/14:0/14:0)	0.239929	0.544	0.25271	C47 H94 O6 N1
Hex2Cer	Hex2Cer(d34:1+O)+H-H2O	1.14025	0.31552	0.251846	C46 H86 O13 N1
TG	TG(20:3/20:4/22:5)	0.860854	0.330369	0.250807	C65 H106 O6 N1
TG	TG(10:0/18:1/18:2)	0.495823	0.167088	0.250246	C49 H92 O6 N1
PG	PG(29:2e)	-0.0155394	0.887597	0.250109	C35 H71 O9 N1 P1
Cer	Cer(m36:2)	0.066569	0.812665	0.24998	C36 H73 O2 N2
WE	WE(47:6)	1.05677	0.085429	0.248856	H86 C47 O2 N1
Cer	Cer(m17:1/21:4)	-0.194609	0.434544	0.248727	C38 H71 O2 N2
PC	PC(35:3e)	-0.530556	0.6323	0.248639	C43 H83 O7 N1 P1
TG	TG(18:0e/20:3/22:5)	0.680247	0.544703	0.24783	C63 H112 O5 N1
ChE	ChE(22:4)	0.355203	0.685845	0.246625	C49 H84 O2 N1
TG	TG(16:0/12:0/14:0)	0.486784	0.47464	0.246582	C45 H90 O6 N1
TG	TG(4:0/12:0/16:0)	1.39367	0.292363	0.246574	C35 H70 O6 N1
Cer	Cer(m18:0/25:0)	-0.954587	0.134396	0.246446	C43 H88 O2 N1
PE	PE(18:1e)	-0.0729746	0.744441	0.246025	C23 H47 O7 N1 P1
PE	PE(16:0p/18:2)	0.443411	0.772878	0.244281	C39 H75 O7 N1 P1
CerG3GNAc1	CerG3GNAc1(d44:1)	-1.3867	0.00552895	0.244259	C70 H131 O23 N2
LPC	LPC(19:0)	-0.823636	0.0313279	0.243788	C27 H57 O7 N1 P1
Cer	Cer(m18:1/22:0)	0.410309	0.416752	0.243572	C40 H80 O2 N1
PS	PS(27:0/13:0)	1.28808	0.24836	0.243072	C46 H90 O10 N1 P1 Na1
PE	PE(18:1p/22:5)	-0.768743	0.294388	0.243002	C45 H79 O7 N1 P1
TG	TG(18:1e/15:0/16:0)	0.457096	0.438705	0.242912	C52 H104 O5 N1
DG	DG(36:1e)	1.55368	0.302665	0.242839	C39 H76 O4 Na1
LPE	LPE(20:3e)	0.311859	0.669743	0.242468	C25 H49 O6 N1 P1
ChE	ChE(16:0)	-0.420637	0.487436	0.240478	C43 H80 O2 N1
TG	TG(18:0/16:0/16:0)	-0.0241133	0.928723	0.238901	C53 H106 O6 N1
TG	TG(22:4/18:2/20:4)	0.592831	0.192954	0.237758	C63 H106 O6 N1
TG	TG(18:1/18:2/23:0)	0.588839	0.114489	0.237717	C62 H118 O6 N1
TG	TG(15:0/14:0/16:1)	0.327142	0.43685	0.237277	C48 H94 O6 N1
TG	TG(42:6e)	-3.00924	0.368933	0.236405	C45 H76 O5 Na1
Hex2Cer	Hex2Cer(t45:4)+H-H2O	0.607749	0.540979	0.234888	C57 H102 O13 N1
TG	TG(16:0/14:0/16:0)	-0.100487	0.77791	0.23456	C49 H98 O6 N1
Cer	Cer(m19:0/22:2)	0.469844	0.492219	0.23436	C41 H80 O2 N1
TG	TG(18:3/18:3/20:4)	0.480972	0.448955	0.233894	C59 H95 O6
ChE	ChE(24:4)	0.582795	0.282939	0.233888	C51 H88 O2 N1
PC	PC(38:6e)	0.401552	0.554091	0.232603	C46 H83 O7 N1 P1
Cer	Cer(d43:1+O)+H-H2O	0.542542	0.533526	0.232376	C43 H84 O3 N1
PG	PG(18:0/14:0)	-0.0515653	0.645151	0.230992	C38 H76 O10 N0 P1
TG	TG(18:2/20:4/22:6)	1.06026	0.134375	0.230672	C63 H102 O6 N1
PE	PE(16:0p/20:5)	-0.969459	0.0981263	0.230561	C41 H73 O7 N1 P1
DG	DG(38:5e)	0.447781	0.594416	0.229768	C41 H73 O4
LPE	LPE(20:4)	-0.296167	0.26716	0.228576	C25 H45 O7 N1 P1
Cer	Cer(d20:0/16:0)	0.392496	0.164183	0.228144	C36 H74 O3 N1
PE	PE(16:0p/22:4)	-0.270477	0.667983	0.227671	C43 H79 O7 N1 P1
PS	PS(38:2e)	0.89327	0.112735	0.227631	C44 H84 O9 N1 P1 Na1
Hex2Cer	Hex2Cer(m35:1+O)	0.599719	0.567571	0.226978	C47 H90 O13 N1
CerG3GNAc1	CerG3GNAc1(m37:1)	-0.660405	0.0299881	0.225876	C63 H117 O22 N2
TG	TG(18:0/22:5/22:5)	-0.330262	0.705176	0.225196	C65 H110 O6 N1
SM	SM(t41:1)	0.602009	0.489829	0.224131	C46 H94 O7 N2 P1
PE	PE(42:3e)	1.29381	0.47004	0.22408	C47 H91 O7 N1 P1
PS	PS(29:0/9:0)	0.310191	0.724998	0.224051	C44 H86 O10 N1 P1 Na1
TG	TG(22:0/18:2/18:2)	0.604725	0.396204	0.222908	C61 H111 O6
PE	PE(16:0p/16:0)	-0.632279	0.205854	0.222854	C37 H75 O7 N1 P1
TG	TG(24:0/17:1/17:1)	0.303089	0.379448	0.222622	C61 H118 O6 N1
PS	PS(29:4e)	0.731653	0.337308	0.222555	C35 H62 O9 N1 P1 Na1
PE	PE(37:1e)	0.780094	0.507642	0.222494	C42 H84 O7 N1 P1 Na1
PS	PS(31:7e)	0.730204	0.338368	0.222188	C37 H61 O9 N1 P1
Cer	Cer(d20:0/24:0)	-0.705826	0.0357839	0.221314	C44 H90 O3 N1
PS	PS(37:1)	-0.708287	0.339957	0.219688	C43 H83 O10 N1 P1
ChE	ChE(20:1)	1.22127	0.0891408	0.219132	C47 H86 O2 N1
PE	PE(16:1e/24:2)	0.898766	0.416785	0.219064	C45 H87 O7 N1 P1
TG	TG(18:0e/18:1/19:1)	0.836061	0.222785	0.218539	C58 H114 O5 N1
TG	TG(60:4e)	0.754845	0.205384	0.218479	C63 H120 O5 N1
TG	TG(4:0/18:1/18:1)	0.773367	0.497581	0.218172	C43 H82 O6 N1
SPH	SPH(m22:1)	-0.0387091	0.332067	0.217798	C22 H46 O1 N1
PC	PC(15:0/16:0)	-0.17632	0.811308	0.216533	C39 H78 O8 N1 P1 Na1
TG	TG(18:0e/17:1/22:5)	0.431806	0.548018	0.21586	C60 H110 O5 N1
DG	DG(17:0/20:3)	1.62039	0.267381	0.215133	C40 H76 O5 N1
DG	DG(16:0/16:1)	0.39888	0.449786	0.214448	C35 H70 O5 N1
TG	TG(6:0/11:1/23:0)	0.724375	0.439745	0.213291	C43 H84 O6 N1
PC	PC(42:2)	-0.715673	0.245761	0.212526	C50 H97 O8 N1 P1
GM3	GM3(d44:1+O)	-1.5945	0.0277121	0.212127	C67 H125 O22 N2
Cer	Cer(d36:0)+H-H2O	-0.554021	0.128964	0.211019	C36 H72 O2 N1
PC	PC(40:4)	0.541023	0.618576	0.210953	C48 H89 O8 N1 P1
PC	PC(35:3)	0.274048	0.761916	0.210684	C43 H81 O8 N1 P1
Cer	Cer(m38:2)	0.0931633	0.160759	0.209994	C38 H77 O2 N2
Cer	Cer(m18:1/18:0)	0.651465	0.318159	0.209923	C36 H72 O2 N1
GM3	GM3(d40:1+O)	-0.615525	0.0509488	0.209174	C63 H117 O22 N2
TG	TG(50:13)	-1.96838	0.160004	0.209049	C53 H80 O6 N1
LPE	LPE(18:0e)	1.47271	0.00161866	0.208756	C23 H51 O6 N1 P1
Cer	Cer(m17:0/24:0)	1.0676	0.402541	0.2077	C41 H84 O2 N1
Cer	Cer(m34:0)+H-H2O	0.0647341	0.489481	0.207266	C34 H68 O1 N1
PC	PC(35:1)	-0.322027	0.406614	0.206112	C43 H85 O8 N1 P1
TG	TG(15:0/14:0/16:0)	-0.189823	0.653633	0.205887	C48 H96 O6 N1
WE	WE(44:4)	0.958709	0.368959	0.20566	H84 C44 O2 N1
PE	PE(42:5e)	0.844646	0.483918	0.205102	C47 H87 O7 N1 P1
PI	PI(20:3e/20:5)	0.292438	0.331893	0.204782	C49 H81 O12 N0 P1 Na1
PC	PC(42:9e)	1.01597	0.464309	0.204766	C50 H85 O7 N1 P1
Cer	Cer(m41:4)	-0.106436	0.458851	0.204694	C41 H79 O2 N2
DG	DG(21:2)	0.597314	0.424241	0.203757	C24 H46 O5 N1
PC	PC(8:1e/24:0)	-0.209735	0.767614	0.202127	C40 H81 O7 N1 P1
PE	PE(12:1e/23:1)	0.396165	0.62416	0.201027	C40 H78 O7 N1 P1 Na1
PC	PC(18:4/20:2)	0.279813	0.728739	0.200572	C46 H81 O8 N1 P1
TG	TG(18:0/6:0/16:0)	0.60482	0.595708	0.198937	C43 H86 O6 N1
Hex2Cer	Hex2Cer(d18:0/26:0)	1.52088	0.164039	0.19755	C56 H110 O13 N1
Hex1Cer	Hex1Cer(m43:1+O)	-0.5138	0.118146	0.197493	C49 H96 O8 N1
TG	TG(16:0e/12:3/12:3)	0.478308	0.293994	0.196913	C43 H72 O5 Na1
PC	PC(20:4e/14:1)	-1.4168	0.311184	0.196874	C42 H77 O7 N1 P1
LPC	LPC(22:4)	0.519882	0.166534	0.196578	C30 H55 O7 N1 P1
TG	TG(4:0/18:2/18:2)	0.750185	0.477993	0.196495	C43 H75 O6
PC	PC(37:0e)	1.77768	0.383481	0.195654	C45 H93 O7 N1 P1
Cer	Cer(d22:0/18:0)	-0.488811	0.285652	0.19406	C40 H82 O3 N1
Hex2Cer	Hex2Cer(t37:5)	-0.4982	0.141855	0.194002	C49 H86 O14 N1
ChE	ChE(18:0)	0.585306	0.239444	0.192181	C45 H84 O2 N1
DG	DG(40:4e)	1.12006	0.269585	0.191484	C43 H82 O4 N1
PC	PC(33:1)	0.371636	0.692451	0.191307	C41 H81 O8 N1 P1
Cer	Cer(t43:3)	1.07385	0.234481	0.191148	C43 H82 O4 N1
PC	PC(19:3e)	-0.704659	0.0941124	0.189973	C27 H51 O7 N1 P1
TG	TG(18:0/8:0/8:0)	1.25808	0.318423	0.188842	C37 H74 O6 N1
PC	PC(29:1/8:0)	0.703198	0.609365	0.188738	C45 H89 O8 N1 P1
TG	TG(18:0e/10:4/11:3)	0.908697	0.34735	0.188257	C42 H69 O5
TG	TG(20:5/17:1/18:2)	0.413153	0.410865	0.187701	C58 H97 O6
TG	TG(38:5e)	0.742426	0.361506	0.187479	C41 H74 O5 N1
Cer	Cer(m34:1)+H-H2O	0.730773	0.144909	0.187349	C34 H66 O1 N1
Cer	Cer(m39:4)+H-H2O	0.788602	0.597309	0.185997	C39 H70 O1 N1
Cer	Cer(m36:0)+H-H2O	-0.57191	0.106631	0.185415	C36 H72 O1 N1
PE	PE(18:1/18:1)	-0.146719	0.821952	0.185163	C41 H78 O8 N1 P1 Na1
TG	TG(18:0e/14:2/16:0)	0.544507	0.449362	0.184781	C51 H100 O5 N1
TG	TG(20:0e/18:2/22:4)	0.559853	0.435613	0.184642	C63 H116 O5 N1
SM	SM(d44:6)	-0.0978645	0.765749	0.184063	C49 H90 O6 N2 P1
PC	PC(18:3e/18:3)	1.23735	0.0361514	0.183154	C44 H79 O7 N1 P1
PA	PA(38:3)	1.34067	0.477737	0.182965	C41 H79 O8 N1 P1
PC	PC(35:5)	-0.146334	0.822528	0.182488	C43 H77 O8 N1 P1
PC	PC(16:0/14:1)	-0.594791	0.477252	0.182382	C38 H75 O8 N1 P1
CerG3GNAc1	CerG3GNAc1(d42:2)	-0.53712	0.266955	0.180393	C68 H125 O23 N2
LPC	LPC(32:0)	0.233423	0.783502	0.179552	C40 H82 O7 N1 P1 Na1
PC	PC(42:6e)	1.41339	0.272998	0.179506	C50 H91 O7 N1 P1
SM	SM(d20:1/24:3)	0.0954652	0.870701	0.179049	C49 H94 O6 N2 P1
TG	TG(16:0/6:0/18:1)	-0.390687	0.770057	0.17833	C43 H84 O6 N1
CL	CL(82:6)	0.770865	0.565337	0.17818	C91 H167 O17 P2
PE	PE(18:0/18:2)	1.268	0.492328	0.177056	C41 H79 O8 N1 P1
PC	PC(30:0e)	0.745938	0.561419	0.176042	C38 H79 O7 N1 P1
PE	PE(40:6e)	0.322899	0.578946	0.176034	C45 H80 O7 N1 P1 Na1
TG	TG(37:4e)	0.855445	0.390845	0.175232	C40 H70 O5 Na1
TG	TG(16:1/20:4/22:6)	0.747919	0.193493	0.174819	C61 H100 O6 N1
LPC	LPC(20:1e)	-1.21107	0.264518	0.174234	C28 H59 O6 N1 P1
CerG3GNAc1	CerG3GNAc1(t44:1)+H-H2O	-0.874017	0.0886716	0.17419	C70 H129 O23 N2
SM	SM(d18:1/21:1)	0.615757	0.310966	0.174114	C44 H88 O6 N2 P1
LPC	LPC(18:0e)	0.496383	0.463602	0.174019	C26 H57 O6 N1 P1
TG	TG(14:0/18:2/20:5)	0.471168	0.34469	0.173871	C55 H96 O6 N1
TG	TG(16:0/6:0/20:4)	1.08414	0.309516	0.173526	C45 H79 O6
SM	SM(d33:1)	0.372198	0.541483	0.173401	C38 H78 O6 N2 P1
PI	PI(38:7)	-0.528073	0.187187	0.172931	C47 H78 O13 N0 P1
Hex1Cer	Hex1Cer(d20:0/24:0)	-1.7598	0.00585893	0.171634	C50 H100 O8 N1
Hex2Cer	Hex2Cer(m19:0/23:4)	0.707857	0.411154	0.171296	C54 H98 O12 N1
PS	PS(40:1)	-0.921815	0.398606	0.171074	C46 H89 O10 N1 P1
TG	TG(14:1e/20:4/21:1)	0.461884	0.603095	0.170643	C58 H106 O5 N1
PC	PC(12:1e/22:5)	0.711715	0.447587	0.170329	C42 H75 O7 N1 P1
TG	TG(17:0/17:0/22:0)	-0.0895913	0.682561	0.169844	C59 H118 O6 N1
TG	TG(20:5/18:2/20:4)	-0.230841	0.691057	0.169715	C61 H97 O6
CL	CL(78:6)	0.880326	0.507445	0.169712	C87 H159 O17 P2
PS	PS(20:1/18:1)	0.186803	0.844072	0.168992	C44 H83 O10 N1 P1
TG	TG(40:0)	1.06662	0.306712	0.168617	C43 H86 O6 N1
TG	TG(6:0/18:1/18:1)	-0.776846	0.613146	0.168533	C45 H86 O6 N1
TG	TG(14:0/10:2/20:2)	0.745125	0.368638	0.167871	C47 H83 O6
PC	PC(33:4)	0.744544	0.309362	0.167741	C41 H75 O8 N1 P1
DG	DG(21:5e)	-2.85205	0.0334415	0.167435	C24 H42 O4 N1
TG	TG(18:1/14:2/14:2)	0.740959	0.257753	0.166069	C49 H85 O6
Hex2Cer	Hex2Cer(m39:1+O)	0.633632	0.473679	0.165624	C51 H98 O13 N1
PI	PI(18:0/18:2)	0.0811978	0.913182	0.165291	C45 H84 O13 N0 P1
PE	PE(40:5e)	0.640886	0.44192	0.165194	C45 H82 O7 N1 P1 Na1
SM	SM(d42:7)	0.316273	0.729109	0.163967	C47 H84 O6 N2 P1
PC	PC(18:0/16:0)	1.20576	0.403685	0.163918	C42 H85 O8 N1 P1
AcCa	AcCa(21:0)	-0.089248	0.322618	0.163515	C28 H56 O4 N1
PI	PI(32:1)	-1.37868	0.0729102	0.162542	C41 H81 O13 N1 P1
PC	PC(20:2e/22:0)	0.551013	0.417251	0.161792	C50 H99 O7 N1 P1
DG	DG(38:6e)	0.42334	0.516613	0.16141	C41 H71 O4
PC	PC(35:6)	0.832423	0.417037	0.161044	C43 H75 O8 N1 P1
WE	WE(42:4)	0.85927	0.385502	0.160966	H80 C42 O2 N1
CerG3GNAc1	CerG3GNAc1(d34:1+O)	-1.04149	0.334573	0.16082	C60 H111 O24 N2
PC	PC(44:6e)	1.17703	0.362319	0.15972	C52 H95 O7 N1 P1
LPS	LPS(22:1)	0.623035	0.571322	0.159697	C28 H55 O9 N1 P1
ST	ST(d38:3+O)	-0.471171	0.434573	0.159447	C44 H85 O12 N2 S1
TG	TG(22:5/20:4/20:4)	0.905127	0.270247	0.159331	C65 H104 O6 N1
PE	PE(33:2e)	0.851044	0.517167	0.158542	C38 H75 O7 N1 P1
Cer	Cer(m41:2)+H-H2O	-0.171531	0.100967	0.158411	C41 H78 O1 N1
Cer	Cer(d20:0/18:0)	-0.179979	0.357228	0.158401	C38 H78 O3 N1
Hex1Cer	Hex1Cer(t18:0/24:1)	-0.358442	0.464502	0.157696	C48 H94 O9 N1
LPC	LPC(33:1)	-0.318882	0.778422	0.156959	C41 H82 O7 N1 P1 Na1
PC	PC(42:9)	0.227609	0.645048	0.156626	C50 H83 O8 N1 P1
DG	DG(36:6e)	-0.638323	0.197907	0.156441	C39 H67 O4
PC	PC(36:2)	-2.20535	0.26561	0.156414	C44 H85 O8 N1 P1
ChE	ChE(24:5)	0.550645	0.515733	0.154949	C51 H86 O2 N1
Hex2Cer	Hex2Cer(d19:0/24:0)	0.863576	0.354458	0.154414	C55 H108 O13 N1
PC	PC(40:9)	-0.310212	0.349333	0.154335	C48 H79 O8 N1 P1
PE	PE(18:0p/18:1)	0.110633	0.893277	0.154234	C41 H81 O7 N1 P1
PG	PG(20:3/18:2)	1.30007	0.064574	0.15386	C44 H81 O10 N1 P1
PE	PE(8:1e/12:2)	-0.114587	0.808593	0.153388	C25 H47 O7 N1 P1
MG	MG(34:1)	0.250116	0.766454	0.153065	C37 H72 O4 Na1
LPE	LPE(18:1p)	-0.212648	0.734387	0.152937	C23 H47 O6 N1 P1
DG	DG(17:0/18:1)	0.424626	0.417959	0.152878	C38 H76 O5 N1
Hex1Cer	Hex1Cer(d42:1+2O)	-0.596233	0.266106	0.152553	C48 H94 O10 N1
DG	DG(16:0/22:6)	0.337058	0.48127	0.151754	C41 H72 O5 N1
ChE	ChE(22:3)	0.641573	0.480586	0.150821	C49 H86 O2 N1
Cer	Cer(d18:0/17:0)	0.623055	0.499226	0.150522	C35 H72 O3 N1
TG	TG(16:0/13:0/18:3)	0.394105	0.277851	0.150118	C50 H94 O6 N1
PE	PE(14:0p/6:0)	0.222468	0.604217	0.149701	C25 H51 O7 N1 P1
PE	PE(22:5/18:2)	0.258217	0.558778	0.149223	C45 H76 O8 N1 P1 Na1
PC	PC(36:3)	0.949193	0.508537	0.149179	C44 H83 O8 N1 P1
Cer	Cer(m18:0/23:3)	0.503291	0.567574	0.149167	C41 H78 O2 N1
PE	PE(38:6e)	0.309769	0.716945	0.149096	C43 H77 O7 N1 P1
TG	TG(16:1/8:0/14:2)	1.26591	0.290686	0.148707	C41 H73 O6
PC	PC(18:3/18:2)	0.818812	0.361395	0.14665	C44 H79 O8 N1 P1
PE	PE(8:0e/14:4)	0.581606	0.298609	0.146606	C27 H49 O7 N1 P1
PC	PC(23:0/11:2)	-2.42326	0.302323	0.146331	C42 H81 O8 N1 P1
TG	TG(20:0e/6:0/6:0)	0.13931	0.541971	0.145785	C35 H68 O5 Na1
Cer	Cer(d45:4)	-0.381563	0.480571	0.145755	C45 H84 O3 N1
PE	PE(16:0p/6:0)	0.306669	0.503925	0.145214	C27 H55 O7 N1 P1
TG	TG(28:0/10:4/11:2)	0.200122	0.765058	0.145211	C52 H88 O6 Na1
PC	PC(30:1)	0.482813	0.540955	0.144812	C38 H75 O8 N1 P1
PC	PC(8:1e/12:0)	-0.212078	0.673105	0.14472	C28 H57 O7 N1 P1
Hex2Cer	Hex2Cer(d44:0+O)+H-H2O	0.640498	0.404557	0.144416	C56 H108 O13 N1
TG	TG(18:0/17:0/20:4)	0.206899	0.349863	0.143904	C58 H105 O6
LPC	LPC(17:1)	0.214451	0.621128	0.142874	C25 H51 O7 N1 P1
TG	TG(26:1/18:1/18:2)	0.327652	0.495024	0.142819	C65 H122 O6 N1
TG	TG(4:0/14:0/18:3)	0.831848	0.454053	0.142527	C39 H69 O6
DG	DG(18:0/20:1)	0.583872	0.391293	0.142023	C41 H82 O5 N1
Cer	Cer(m41:0)	-0.146772	0.192002	0.141152	C41 H84 O2 N1
TG	TG(12:0e/14:4/14:4)	0.40974	0.566282	0.141108	C43 H69 O5
LPC	LPC(38:0)	1.1082	0.421658	0.140871	C46 H94 O7 N1 P1 Na1
TG	TG(37:4e)	0.375312	0.451148	0.140096	C40 H71 O5
Cer	Cer(m18:0/21:2)	0.858271	0.425804	0.139119	C39 H76 O2 N1
Cer	Cer(m34:1)	0.696932	0.55032	0.138696	C34 H68 O2 N1
LPC	LPC(28:0)	-1.11828	0.176946	0.138111	C36 H75 O7 N1 P1
SM	SM(d20:1/23:4)	0.299917	0.69941	0.137712	C48 H90 O6 N2 P1
Hex2Cer	Hex2Cer(d18:0/23:0)	0.472802	0.572487	0.137464	C53 H104 O13 N1
PC	PC(39:6)	-0.531533	0.451482	0.137253	C47 H83 O8 N1 P1
PE	PE(20:3/18:2)	0.0957021	0.569485	0.136969	C43 H76 O8 N1 P1 Na1
PC	PC(39:5)	0.502095	0.670354	0.136806	C47 H85 O8 N1 P1
Cer	Cer(d19:2/20:0+O)	0.469799	0.703508	0.136722	C39 H76 O4 N1
PE	PE(10:0p/6:0)	0.211229	0.76356	0.136543	C21 H43 O7 N1 P1
TG	TG(18:0/12:1/12:1)	0.9578	0.450949	0.136473	C45 H86 O6 N1
TG	TG(20:0e/18:0/20:3)	0.340315	0.649594	0.135573	C61 H118 O5 N1
PC	PC(18:0/15:0)	0.38703	0.342546	0.13425	C41 H83 O8 N1 P1
Hex2Cer	Hex2Cer(m19:0/22:2)	0.902079	0.432534	0.133398	C53 H100 O12 N1
TG	TG(19:1/15:0/15:0)	0.578552	0.423115	0.132916	C52 H102 O6 N1
Cer	Cer(m21:0/23:2)	-0.523802	0.156185	0.13258	C44 H86 O2 N1
Cer	Cer(d30:0)	-0.35253	0.256037	0.132255	C30 H61 O3 N1 Na1
SPH	SPH(d22:0)+H-H2O	-0.447538	0.45275	0.132113	C22 H46 O1 N1
SM	SM(d18:1/21:0)	0.641499	0.201821	0.131351	C44 H90 O6 N2 P1
Cer	Cer(m18:0/20:0)	0.312559	0.512271	0.131332	C38 H78 O2 N1
Cer	Cer(m19:1/21:2)	0.487158	0.520003	0.129772	C40 H76 O2 N1
Cer	Cer(m36:1)+H-H2O	0.448912	0.155945	0.129007	C36 H70 O1 N1
TG	TG(15:0/12:0/18:2)	0.332457	0.34322	0.128991	C48 H92 O6 N1
SM	SM(d17:1/18:3)	0.235048	0.791627	0.128411	C40 H76 O6 N2 P1
PS	PS(12:0e/6:0)	-0.22942	0.796438	0.128185	C24 H49 O9 N1 P1
Hex1Cer	Hex1Cer(d34:1)	0.758134	0.487458	0.127274	C40 H81 O8 N2
PE	PE(18:2e/17:0)	-0.232691	0.69139	0.127206	C40 H79 O7 N1 P1
TG	TG(18:1e/20:4/20:4)	-0.302992	0.611927	0.126892	C61 H106 O5 N1
PC	PC(35:4e)	0.235697	0.778367	0.126667	C43 H81 O7 N1 P1
TG	TG(11:0/12:4/14:2)	-0.0176017	0.986939	0.126522	C40 H64 O6 Na1
PE	PE(16:0e/6:0)	0.270431	0.492648	0.126409	C27 H57 O7 N1 P1
TG	TG(18:2/20:4/20:4)	-0.113664	0.899276	0.124104	C61 H99 O6
TG	TG(4:0/12:0/12:2)	0.60358	0.406005	0.124063	C31 H58 O6 N1
LPC	LPC(18:2e)	-0.44208	0.315496	0.123052	C26 H53 O6 N1 P1
PC	PC(37:5e)	-0.198538	0.794424	0.122092	C45 H83 O7 N1 P1
PE	PE(14:0p/22:6)	-0.487096	0.493657	0.122028	C41 H71 O7 N1 P1
ChE	ChE(24:2)	0.890204	0.425564	0.121097	C51 H92 O2 N1
PC	PC(22:2/14:4)	0.633094	0.545098	0.120761	C44 H77 O8 N1 P1
SPH	SPH(m19:1)	0.287013	0.160157	0.12039	C19 H40 O1 N1
SM	SM(d16:1/20:4)	-0.273974	0.610072	0.120112	C41 H76 O6 N2 P1
TG	TG(18:1/20:4/22:6)	0.333124	0.604075	0.11997	C63 H104 O6 N1
DG	DG(36:1e)	0.46037	0.607012	0.119517	C39 H80 O4 N1
Cer	Cer(d42:3)	0.332288	0.575383	0.118753	C42 H80 O3 N1
SM	SM(d43:4)	-0.139405	0.797687	0.118378	C48 H92 O6 N2 P1
Cer	Cer(m36:5)	-0.172946	0.734515	0.117958	C36 H67 O2 N2
ST	ST(d40:6)	-1.27032	0.229217	0.117731	C46 H83 O11 N2 S1
Hex2Cer	Hex2Cer(m35:0+O)	0.824839	0.49304	0.117679	C47 H92 O13 N1
ST	ST(d38:0)+H-H2O	0.306024	0.838043	0.117443	C44 H86 O10 N1 S1
Hex1Cer	Hex1Cer(d18:0/22:0)	-0.328791	0.429605	0.117302	C46 H92 O8 N1
Cer	Cer(m19:0/24:2)	0.889709	0.187514	0.116785	C43 H84 O2 N1
DG	DG(36:2e)	-0.368086	0.484058	0.116762	C39 H75 O4
PS	PS(36:1)	0.457932	0.643307	0.116625	C42 H81 O10 N1 P1
PC	PC(29:0e)	-0.370149	0.648365	0.115957	C37 H77 O7 N1 P1
WE	WE(29:1/12:0)	-0.126774	0.309355	0.115895	H84 C41 O2 N1
Hex2Cer	Hex2Cer(d18:0/20:0)	0.565283	0.563782	0.115865	C50 H98 O13 N1
SM	SM(d38:5)	-0.395148	0.499213	0.115854	C43 H80 O6 N2 P1
PE	PE(36:2)	-2.00147	0.376455	0.115504	C41 H79 O8 N1 P1
DG	DG(34:3)	0.111035	0.611158	0.115233	C37 H67 O5
Cer	Cer(m18:0/26:1)	0.653067	0.465138	0.115127	C44 H88 O2 N1
PG	PG(16:1/22:5)	1.82853	0.23945	0.114844	C44 H79 O10 N1 P1
DG	DG(24:2e)	0.914996	0.497534	0.11422	C27 H54 O4 N1
TG	TG(19:0/18:1/20:3)	-0.143303	0.809372	0.113878	C60 H112 O6 N1
CerG3GNAc1	CerG3GNAc1(t42:1)+H-H2O	-0.360514	0.510661	0.11337	C68 H125 O23 N2
TG	TG(18:0/18:1/18:2)	-0.0726795	0.833531	0.113234	C57 H108 O6 N1
Cer	Cer(m17:0/22:0)	1.20862	0.335477	0.112869	C39 H80 O2 N1
PC	PC(14:1e)	0.236096	0.669858	0.112787	C22 H45 O7 N1 P1
AcCa	AcCa(20:0)	0.888981	0.50602	0.112011	C27 H54 O4 N1
PG	PG(22:5/18:2)	1.00295	0.017339	0.11182	C46 H81 O10 N1 P1
ChE	ChE(17:0)	-0.476168	0.425304	0.111579	C44 H82 O2 N1
PE	PE(20:4e/17:1)	0.597882	0.691307	0.111358	C42 H77 O7 N1 P1
SM	SM(d16:1/24:0)	-0.164296	0.726482	0.110895	C45 H92 O6 N2 P1
TG	TG(4:0/12:4/18:2)	0.925813	0.0866983	0.1099	C37 H59 O6
PE	PE(17:1e)	0.229714	0.67817	0.109595	C22 H45 O7 N1 P1
TG	TG(18:0e/18:2/22:6)	0.212483	0.824719	0.108965	C61 H108 O5 N1
PC	PC(36:7e)	-1.76188	0.249305	0.108121	C44 H77 O7 N1 P1
PC	PC(38:7)	0.669062	0.482399	0.108086	C46 H79 O8 N1 P1
TG	TG(18:0e/20:4/22:5)	0.401976	0.78861	0.107076	C63 H110 O5 N1
DG	DG(16:0/17:0)	0.655794	0.420298	0.106996	C36 H74 O5 N1
LPE	LPE(19:0)	-0.886654	0.490458	0.106354	C24 H51 O7 N1 P1
PC	PC(39:2)	-0.511635	0.624169	0.105771	C47 H91 O8 N1 P1
PC	PC(33:2)	-0.197042	0.775634	0.105461	C41 H79 O8 N1 P1
CL	CL(86:9)	0.207477	0.447523	0.104547	C95 H168 O17 P2 Na1
LPE	LPE(20:3)	-0.101346	0.834605	0.103815	C25 H47 O7 N1 P1
PC	PC(37:6)	0.0531653	0.902153	0.103724	C45 H79 O8 N1 P1
LPE	LPE(20:2)	0.411567	0.363941	0.103684	C25 H49 O7 N1 P1
PC	PC(30:5e)	1.26136	0.488203	0.103243	C38 H69 O7 N1 P1
PC	PC(22:0/10:2)	0.553935	0.355565	0.101892	C40 H77 O8 N1 P1
TG	TG(16:0/18:1/23:1)	0.171433	0.696994	0.101793	C60 H116 O6 N1
PC	PC(20:5/22:5)	1.34161	0.183597	0.101719	C50 H81 O8 N1 P1
PC	PC(44:3e)	0.18311	0.781199	0.101395	C52 H101 O7 N1 P1
SM	SM(d41:0)	-0.305686	0.642433	0.099791	C46 H96 O6 N2 P1
TG	TG(4:0/16:0/18:2)	-0.556004	0.746235	0.0992299	C41 H78 O6 N1
TG	TG(16:0/6:0/16:0)	0.397713	0.733145	0.0990138	C41 H82 O6 N1
PE	PE(35:3e)	0.479063	0.712553	0.0988277	C40 H77 O7 N1 P1
PC	PC(29:0)	-0.417047	0.367031	0.0981903	C37 H75 O8 N1 P1
SM	SM(d18:0/18:3)	0.0818951	0.787955	0.0976656	C41 H80 O6 N2 P1
TG	TG(15:0/16:1/18:3)	-0.194417	0.712716	0.0975676	C52 H93 O6
PC	PC(28:2e)	1.04615	0.295776	0.0965325	C36 H71 O7 N1 P1
TG	TG(18:0/22:4/22:5)	-0.105914	0.899376	0.0964906	C65 H112 O6 N1
PC	PC(38:7e)	-0.156142	0.717866	0.0964897	C46 H81 O7 N1 P1
PE	PE(10:0e/10:4)	0.12197	0.757903	0.0963434	C25 H45 O7 N1 P1
SM	SM(t40:1)	-0.436815	0.279989	0.0960547	C45 H92 O7 N2 P1
TG	TG(63:9)	0.501603	0.640391	0.0955821	C66 H110 O6 Na1
TG	TG(14:0/12:4/23:1)	0.254556	0.469991	0.0955505	C52 H91 O6
PC	PC(20:3/22:6)	-0.320827	0.545295	0.0952289	C50 H83 O8 N1 P1
Hex2Cer	Hex2Cer(d18:1/25:1)	0.373402	0.709184	0.0946206	C55 H104 O13 N1
PC	PC(40:5e)	0.10135	0.73243	0.0928244	C48 H89 O7 N1 P1
PE	PE(42:4e)	0.489502	0.601654	0.0924933	C47 H89 O7 N1 P1
PC	PC(40:7e)	0.216802	0.823345	0.091904	C48 H85 O7 N1 P1
PE	PE(38:5)	1.73929	0.434046	0.0916645	C43 H77 O8 N1 P1
PE	PE(30:4)	0.839538	0.423335	0.0915588	C35 H63 O8 N1 P1
PI	PI(34:3)	-1.28447	0.165961	0.0902562	C43 H81 O13 N1 P1
DG	DG(20:0/20:0)	0.326926	0.379261	0.0897015	C43 H88 O5 N1
PC	PC(12:0/11:4)	0.37984	0.609481	0.0885758	C31 H55 O8 N1 P1
PI	PI(40:6)	-0.717664	0.337293	0.0881937	C49 H87 O13 N1 P1
Hex2Cer	Hex2Cer(m43:1+O)	0.349092	0.636304	0.0875897	C55 H106 O13 N1
DG	DG(16:0/14:0)	0.352468	0.53153	0.0875224	C33 H68 O5 N1
TG	TG(16:1e/16:0/16:0)	0.159759	0.789254	0.0863476	C51 H102 O5 N1
PI	PI(36:4)	0.744343	0.122486	0.0861006	C45 H83 O13 N1 P1
PC	PC(38:4)	1.06579	0.490708	0.0858791	C46 H85 O8 N1 P1
PC	PC(38:0)	0.894649	0.214145	0.0857765	C46 H92 O8 N1 P1 Na1
Cer	Cer(m32:0)	0.731799	0.476692	0.0853756	C32 H69 O2 N2
TG	TG(12:1e/17:1/21:1)	-0.220589	0.799685	0.0843529	C53 H102 O5 N1
PS	PS(17:1/21:0)	-0.120338	0.893036	0.0836894	C44 H84 O10 N1 P1 Na1
GM3	GM3(d34:1+2O)	-0.768901	0.287963	0.0830896	C57 H105 O23 N2
DG	DG(34:0e)	0.294392	0.685552	0.0818516	C37 H78 O4 N1
PS	PS(42:1)	0.256065	0.753805	0.0816452	C48 H93 O10 N1 P1
PI	PI(18:0/18:1)	-0.0916321	0.822125	0.0810238	C45 H85 O13 N0 P1 Na1
Cer	Cer(d36:4)	0.546757	0.558805	0.0807271	C36 H66 O3 N1
SM	SM(d34:4)	0.236355	0.724297	0.0795245	C39 H74 O6 N2 P1
Cer	Cer(m18:0/25:1)	0.642816	0.582367	0.0785672	C43 H86 O2 N1
LPC	LPC(20:4e)	0.260386	0.751378	0.0784837	C28 H53 O6 N1 P1
PC	PC(40:6)	-0.097012	0.882283	0.0783796	C48 H85 O8 N1 P1
TG	TG(16:0/16:1/18:3)	-0.0382858	0.806522	0.0782742	C53 H95 O6
TG	TG(12:1e/14:2/14:2)	0.237015	0.619274	0.0774079	C43 H78 O5 N1
PC	PC(40:2)	0.161346	0.839418	0.0770158	C48 H93 O8 N1 P1
PC	PC(42:8)	-0.282421	0.639709	0.0768431	C50 H85 O8 N1 P1
PI	PI(18:1/18:1)	-0.429017	0.202253	0.0764055	C45 H83 O13 N0 P1 Na1
LPE	LPE(20:4e)	-0.171986	0.785113	0.076144	C25 H47 O6 N1 P1
TG	TG(16:0/9:0/18:1)	-0.257688	0.729721	0.0754479	C46 H90 O6 N1
CerG3GNAc1	CerG3GNAc1(m39:3)	0.601125	0.389704	0.0744535	C65 H117 O22 N2
DG	DG(17:0/18:2)	-0.219283	0.531098	0.0742603	C38 H74 O5 N1
TG	TG(46:10)	-0.520749	0.482814	0.0740862	C49 H78 O6 N1
TG	TG(30:2)	0.544988	0.549422	0.0731296	C33 H62 O6 N1
Cer	Cer(t43:1+O)	-0.153998	0.630954	0.0730864	C43 H89 O5 N2
TG	TG(6:0/6:0/20:4)	-0.151382	0.530763	0.0725952	C35 H62 O6 N1
Cer	Cer(d18:0/24:1)	0.315395	0.759307	0.0725822	C42 H84 O3 N1
PC	PC(32:6e)	2.00271	0.35349	0.0720246	C40 H71 O7 N1 P1
TG	TG(18:1/22:4/24:1)	0.221941	0.713793	0.0706659	C67 H122 O6 N1
Cer	Cer(d18:0/20:0)	0.192696	0.75453	0.0706628	C38 H78 O3 N1
WE	WE(49:6)	0.55876	0.569012	0.0702174	H90 C49 O2 N1
PI	PI(18:0/20:3)	-0.266319	0.510487	0.0702033	C47 H85 O13 N0 P1 Na1
Hex2Cer	Hex2Cer(t44:0)+H-H2O	-0.392603	0.670781	0.0692005	C56 H108 O13 N1
Cer	Cer(m19:0/25:3)	-0.290185	0.577562	0.0691754	C44 H84 O2 N1
WE	WE(27:2)	-0.193345	0.326626	0.0678701	H51 C27 O2
LPC	LPC(18:3)	-0.215924	0.58563	0.0675255	C26 H49 O7 N1 P1
TG	TG(12:1e/12:4/13:0)	0.217071	0.614308	0.0675082	C40 H69 O5
PC	PC(22:5/14:4)	0.107633	0.626362	0.0666635	C44 H71 O8 N1 P1
PI	PI(16:0/18:1)	-0.306193	0.555432	0.0665997	C43 H81 O13 N0 P1 Na1
DG	DG(18:0/18:0)	-0.0668081	0.848902	0.0663934	C39 H80 O5 N1
PC	PC(28:0)	-0.328887	0.633203	0.0663265	C36 H73 O8 N1 P1
SM	SM(d18:1/24:3)	0.0368426	0.946964	0.0656572	C47 H90 O6 N2 P1
Co	Co(Q9)	0.2249	0.744353	0.0655044	C54 H86 O4 N1
PA	PA(41:4)	0.564574	0.525857	0.0642873	C44 H83 O8 N1 P1
TG	TG(16:0e/18:0/23:0)	0.256098	0.777024	0.0639055	C60 H122 O5 N1
Hex2Cer	Hex2Cer(d13:0/19:0)	0.39383	0.621953	0.0636502	C44 H86 O13 N1
TG	TG(8:0/8:0/8:0)	0.913114	0.0862791	0.0636179	C27 H54 O6 N1
TG	TG(16:0e/14:0/16:0)	0.177758	0.782481	0.0634098	C49 H100 O5 N1
PC	PC(33:4e)	-0.797043	0.548277	0.0621392	C41 H77 O7 N1 P1
PE	PE(24:0e)	0.306304	0.489739	0.0617327	C29 H61 O7 N1 P1
SPH	SPH(d14:0)	0.0170843	0.944187	0.0614619	C14 H32 O2 N1
SPH	SPH(m17:1)	0.0865928	0.270196	0.0613835	C17 H36 O1 N1
ST	ST(d16:2/24:3)	0.212464	0.816877	0.0605282	C46 H85 O11 N2 S1
TG	TG(18:3/18:2/18:3)	-0.052114	0.917874	0.0603259	C57 H98 O6 N1
TG	TG(15:0/16:0/20:4)	0.0780964	0.781157	0.0600745	C54 H97 O6
PC	PC(30:3e)	0.400698	0.693933	0.0595099	C38 H73 O7 N1 P1
CerG3GNAc1	CerG3GNAc1(m39:2)	0.130387	0.856804	0.0586758	C65 H119 O22 N2
TG	TG(12:1e/10:0/10:0)	0.152233	0.84565	0.0580574	C35 H66 O5 Na1
DG	DG(23:3e)	0.102341	0.342965	0.0578835	C26 H47 O4
Cer	Cer(d30:0)	0.190119	0.666773	0.0569969	C30 H62 O3 N1
PA	PA(36:6e)	0.540841	0.584504	0.0566275	C39 H71 O7 N1 P1
PC	PC(42:1)	-0.255371	0.734875	0.0565056	C50 H99 O8 N1 P1
TG	TG(20:1/18:1/22:4)	0.0637922	0.911288	0.0558092	C63 H114 O6 N1
PG	PG(32:5)	0.158118	0.374329	0.054814	C38 H66 O10 N0 P1
PC	PC(37:3e)	0.162086	0.794433	0.0546047	C45 H86 O7 N1 P1 Na1
PC	PC(10:0e/10:2)	-0.095556	0.855143	0.0538782	C28 H55 O7 N1 P1
DG	DG(44:9)	0.26845	0.74907	0.0533521	C47 H78 O5 N1
Cer	Cer(d38:0+O)+H-H2O	-0.649986	0.611609	0.052659	C38 H76 O3 N1
LPC	LPC(22:0)	0.228227	0.664554	0.0526578	C30 H63 O7 N1 P1
PE	PE(40:1e)	-0.398495	0.733984	0.0525983	C45 H91 O7 N1 P1
PC	PC(42:7)	-0.176646	0.826486	0.0522797	C50 H87 O8 N1 P1
DG	DG(15:0/18:1)	0.174951	0.665748	0.0519318	C36 H72 O5 N1
SM	SM(d41:1)	0.154649	0.853266	0.0511781	C46 H94 O6 N2 P1
PC	PC(16:1e/18:1)	0.180055	0.839975	0.0504401	C42 H83 O7 N1 P1
PC	PC(33:3)	0.529105	0.573651	0.0499712	C41 H77 O8 N1 P1
PE	PE(42:0e)	-0.435368	0.732081	0.0498678	C47 H97 O7 N1 P1
Cer	Cer(m20:0/23:3)	0.493682	0.638454	0.0496899	C43 H82 O2 N1
LPC	LPC(24:0)	-0.192651	0.517924	0.0483003	C32 H67 O7 N1 P1
CerG3GNAc1	CerG3GNAc1(m39:1)	-0.116455	0.810118	0.0476934	C65 H121 O22 N2
Cer	Cer(m38:0+O)+H-H2O	-0.0302337	0.728019	0.0476765	C38 H76 O2 N1
DG	DG(22:2e)	0.0744034	0.922778	0.0474157	C25 H50 O4 N1
DG	DG(28:3)	-0.369017	0.724831	0.0473966	C31 H54 O5 Na1
Cer	Cer(m18:1/24:0)	0.0499998	0.801404	0.0473363	C42 H87 O2 N2
PS	PS(42:9)	-0.172495	0.711672	0.0471626	C48 H77 O10 N1 P1
TG	TG(8:0/8:0/10:0)	0.97806	0.280263	0.0469712	C29 H58 O6 N1
AcCa	AcCa(16:0)	-0.0578185	0.931776	0.0459794	C23 H46 O4 N1
DG	DG(42:6)	0.27268	0.794593	0.0459431	C45 H80 O5 N1
Hex3Cer	Hex3Cer(m34:1+O)	-0.105235	0.821737	0.0456291	C52 H101 O18 N2
AcCa	AcCa(18:0)	0.071322	0.926007	0.0454856	C25 H50 O4 N1
Hex3Cer	Hex3Cer(d34:0+O)	-0.601132	0.560902	0.0452614	C52 H100 O19 N1
PC	PC(44:3)	-0.15233	0.825723	0.0443485	C52 H99 O8 N1 P1
Cer	Cer(t17:1/22:0+O)	0.0239767	0.921371	0.043269	C39 H78 O5 N1
PC	PC(23:1)	0.442112	0.589907	0.0427457	C31 H60 O8 N1 P1 Na1
SM	SM(d17:0/20:4)	0.066084	0.907018	0.0422292	C42 H80 O6 N2 P1
PE	PE(38:4)	0.808115	0.64279	0.0420422	C43 H79 O8 N1 P1
TG	TG(18:3e/6:0/14:0)	-0.0305576	0.919307	0.0412242	C41 H75 O5
SM	SM(t32:1)	0.518356	0.672017	0.040338	C37 H76 O7 N2 P1
PC	PC(20:2e/22:6)	0.0991171	0.635588	0.0396088	C50 H87 O7 N1 P1
TG	TG(18:1/22:5/24:1)	-0.130426	0.850198	0.0392298	C67 H120 O6 N1
TG	TG(15:0/14:0/14:0)	0.0976549	0.851991	0.0387537	C46 H92 O6 N1
PS	PS(18:0/18:0)	-0.0618216	0.937096	0.0381863	C42 H82 O10 N1 P1 Na1
LPS	LPS(22:0)	-0.262206	0.800619	0.038011	C28 H57 O9 N1 P1
PI	PI(39:5)	-0.212351	0.368096	0.0373442	C48 H87 O13 N1 P1
PA	PA(26:2e)	0.13696	0.769814	0.0368877	C29 H59 O7 N1 P1
PI	PI(33:1)	-0.143341	0.498681	0.0366651	C42 H83 O13 N1 P1
PC	PC(34:6)	-0.0698023	0.72231	0.0366528	C42 H73 O8 N1 P1
TG	TG(18:1e/17:1/18:2)	0.0653595	0.933916	0.0351879	C56 H106 O5 N1
LPC	LPC(34:1)	-0.129056	0.860188	0.0349876	C42 H84 O7 N1 P1 Na1
WE	WE(22:0/17:1)	-0.136847	0.824108	0.0339945	H80 C39 O2 N1
LPE	LPE(22:3)	0.153778	0.71664	0.0335388	C27 H51 O7 N1 P1
PG	PG(18:1/22:5)	0.138617	0.775961	0.0333839	C46 H83 O10 N1 P1
TG	TG(8:0/10:3/10:4)	0.10127	0.821275	0.0328806	C31 H48 O6 N1
SM	SM(d33:2)	-0.203103	0.793197	0.0328766	C38 H76 O6 N2 P1
PG	PG(16:1/18:1)	0.631189	0.634345	0.0326912	C40 H79 O10 N1 P1
WE	WE(19:0/19:2)	-0.0394427	0.785784	0.032532	H76 C38 O2 N1
PS	PS(40:7)	-0.0571303	0.911659	0.0318862	C46 H77 O10 N1 P1
TG	TG(17:0/18:1/18:3)	0.0278806	0.887417	0.031806	C56 H101 O6
Cer	Cer(m17:0/24:1)	0.081627	0.877164	0.0315394	C41 H82 O2 N1
LPC	LPC(22:6)	0.123546	0.826166	0.0301848	C30 H51 O7 N1 P1
PS	PS(40:8)	0.0750185	0.913723	0.0290523	C46 H74 O10 N1 P1 Na1
Cer	Cer(d33:3)	-0.128951	0.408561	0.0286775	C33 H62 O3 N1
LPC	LPC(22:1)	0.065857	0.891948	0.0274808	C30 H61 O7 N1 P1
PE	PE(16:0p/22:6)	-0.100104	0.85169	0.0272117	C43 H75 O7 N1 P1
Hex2Cer	Hex2Cer(d32:3+2O)	-0.070269	0.835855	0.0268141	C44 H80 O15 N1
PC	PC(20:2/22:6)	-0.137318	0.792684	0.0267809	C50 H85 O8 N1 P1
PC	PC(10:0e/12:1)	0.0640298	0.895073	0.026762	C30 H61 O7 N1 P1
Cer	Cer(m20:0/16:0)	0.0422579	0.860134	0.026173	C36 H74 O2 N1
GM3	GM3(d34:1)	-0.152578	0.717362	0.0257391	C57 H105 O21 N2
PC	PC(32:2)	0.0735252	0.936892	0.025614	C40 H77 O8 N1 P1
SM	SM(d14:0/17:1)	0.153546	0.818148	0.0255589	C36 H74 O6 N2 P1
DG	DG(32:3)	0.101063	0.890239	0.024888	C35 H63 O5
SM	SM(d18:1/24:4)	0.0449538	0.909575	0.023673	C47 H88 O6 N2 P1
SM	SM(d44:3)	-0.0850736	0.853006	0.0235499	C49 H96 O6 N2 P1
PI	PI(38:6)	0.263206	0.680208	0.0234546	C47 H83 O13 N1 P1
PC	PC(35:2)	0.0302106	0.952939	0.0228891	C43 H83 O8 N1 P1
LPC	LPC(22:2)	-0.104774	0.828114	0.0223096	C30 H59 O7 N1 P1
TG	TG(57:7e)	-0.00571679	0.996277	0.0221842	C60 H108 O5 N1
TG	TG(4:0/11:4/15:0)	0.0195583	0.926083	0.021879	C33 H55 O6
PE	PE(44:12)	0.206748	0.801856	0.0211366	C49 H75 O8 N1 P1
TG	TG(29:0/22:3/22:6)	0.0384095	0.90885	0.0199906	C76 H134 O6 N1
Cer	Cer(m36:0+O)+H-H2O	0.0139826	0.900958	0.0197053	C36 H72 O2 N1
PC	PC(35:4)	0.082109	0.931844	0.0190492	C43 H79 O8 N1 P1
PI	PI(39:3)	-0.146943	0.83954	0.0184776	C48 H91 O13 N1 P1
Hex2Cer	Hex2Cer(t17:1/18:0)	0.0417593	0.909104	0.0183449	C47 H89 O14 N1 Na1
PC	PC(17:1/20:5)	0.0562411	0.897272	0.0182268	C45 H78 O8 N1 P1 Na1
Cer	Cer(m21:0/15:1)	0.0125048	0.902068	0.0175478	C36 H72 O2 N1
Cer	Cer(d34:2)+H-H2O	-0.0483906	0.647161	0.0172254	C34 H64 O2 N1
PS	PS(22:4/22:6)	0.119094	0.835565	0.0157724	C50 H79 O10 N1 P1
ST	ST(t40:7)	-0.120393	0.791519	0.0148573	C46 H81 O12 N2 S1
PE	PE(40:7e)	-0.0287392	0.919111	0.0148143	C45 H78 O7 N1 P1 Na1
Cer	Cer(d40:1)	0.192707	0.830094	0.0142904	C40 H80 O3 N1
PC	PC(34:4)	0.0500875	0.950242	0.0137286	C42 H77 O8 N1 P1
SM	SM(t18:0/16:1)	0.0725933	0.912666	0.0127167	C39 H80 O7 N2 P1
GM3	GM3(d34:1+O)	0.0202141	0.973987	0.0125636	C57 H105 O22 N2
Hex1Cer	Hex1Cer(m19:0/23:3)	-0.0284647	0.921893	0.0124169	C48 H90 O7 N1
LPC	LPC(17:0)	0.0229043	0.95973	0.0124017	C25 H53 O7 N1 P1
LPC	LPC(16:0)	0.161426	0.892404	0.0123978	C24 H51 O7 N1 P1
PC	PC(32:2e)	-0.0422305	0.95003	0.0121665	C40 H79 O7 N1 P1
Hex1Cer	Hex1Cer(m33:1+O)	-0.0349468	0.948495	0.0120616	C39 H76 O8 N1
PE	PE(18:0p/16:0)	0.0370021	0.896007	0.0119296	C39 H79 O7 N1 P1
Hex1Cer	Hex1Cer(d36:2+O)+H-H2O	0.0168317	0.977086	0.0108757	C42 H78 O8 N1
PC	PC(14:1e/20:4)	0.00496288	0.989308	0.0102317	C42 H77 O7 N1 P1
PS	PS(18:0/22:6)	0.00779109	0.988285	0.0099727	C46 H79 O10 N1 P1
Hex1Cer	Hex1Cer(t18:0/23:1)+H-H2O	0.00536214	0.988786	0.0099216	C47 H90 O8 N1
Cer	Cer(m35:0)+H-H2O	-0.00727223	0.899613	0.00964718	C35 H70 O1 N1
PC	PC(15:0/21:1)	-0.178178	0.885942	0.00952037	C44 H87 O8 N1 P1
LPC	LPC(18:3e)	0.0188002	0.976502	0.00926535	C26 H51 O6 N1 P1
PI	PI(18:0/18:0)	0.00800783	0.991562	0.00897151	C45 H87 O13 N0 P1 Na1
WE	WE(2:0/16:3)	0.00692701	0.990509	0.0083699	H34 C18 O2 N1
PE	PE(28:1)	-0.0362448	0.974926	0.00827658	C33 H65 O8 N1 P1
TG	TG(18:1/18:1/23:0)	0.026327	0.953096	0.00810603	C62 H120 O6 N1
PC	PC(40:1)	-0.00361125	0.996811	0.00779494	C48 H95 O8 N1 P1
PS	PS(18:0/20:5)	0.0297959	0.956628	0.00764404	C44 H77 O10 N1 P1
SM	SM(d30:1)	0.0472064	0.871733	0.00764007	C35 H72 O6 N2 P1
TG	TG(16:0/22:5/24:1)	-0.013667	0.984807	0.00718555	C65 H118 O6 N1
Cer	Cer(d34:0)+H-H2O	0.0106601	0.957588	0.00588133	C34 H68 O2 N1
SPH	SPH(m18:1)	-0.0171545	0.979626	0.00499519	C18 H38 O1 N1
PC	PC(24:1/14:2)	0.0970521	0.951911	0.0042127	C46 H87 O8 N1 P1
PC	PC(26:0/12:2)	-0.103463	0.920937	0.00405099	C46 H89 O8 N1 P1
Cer	Cer(d34:1)+H-H2O	0.0236811	0.953172	0.00367425	C34 H66 O2 N1
DG	DG(36:4e)	-0.0228994	0.977993	0.00303351	C39 H71 O4
DG	DG(40:6e)	-0.0421054	0.946051	0.00299847	C43 H75 O4
PC	PC(30:0/12:3)	0.0189075	0.984145	0.00253527	C50 H95 O8 N1 P1
SPHP	SPHP(d19:2)	-0.0320912	0.939349	0.00212257	C19 H39 O5 N1 P1
Hex1Cer	Hex1Cer(m19:0/23:2)	0.00226686	0.990654	0.00186718	C48 H92 O7 N1
Co	Co(Q8)	0.0349049	0.975897	0.00170012	C49 H78 O4 N1
PE	PE(28:0)	0.00419237	0.996634	0.000396416	C33 H67 O8 N1 P1
PE	PE(18:0/18:2)-H	-4.00996	0.367624	14.8846	C41 H77 O8 N1 P1
PE	PE(18:0e/18:2)-H	0.76798	0.51292	5.93388	C41 H79 O7 N1 P1
Hex2Cer	Hex2Cer(d34:1)-H	0.540198	0.485371	5.27968	C46 H86 O13 N1
PS	PS(18:0/18:1)-H	-0.366287	0.326483	5.01736	C42 H79 O10 N1 P1
PC	PC(16:0/18:1)	-0.35307	0.309619	4.667	C43 H83 O10 N1 P1
PE	PE(18:1/18:1)-H	0.936982	0.451572	4.62713	C41 H77 O8 N1 P1
PC	PC(16:2e/18:1)-CH3	3.90714	0.298361	3.75265	C41 H77 O7 N1 P1
Hex2Cer	Hex2Cer(d34:1)	0.531844	0.517223	3.57587	C47 H88 O15 N1
Cer	Cer(d18:1/16:0)	0.438519	0.474889	3.51413	C35 H68 O5 N1
Hex2Cer	Hex2Cer(d18:1/24:0)-H	0.562932	0.517455	3.4383	C54 H102 O13 N1
LPC	LPC(16:0)	-0.996943	0.0756417	3.23972	C25 H51 O9 N1 P1
PE	PE(18:1e/18:2)-H	1.34316	0.394536	2.95516	C41 H77 O7 N1 P1
PE	PE(18:1e/20:3)-H	0.829707	0.412643	2.95454	C43 H79 O7 N1 P1
Hex2Cer	Hex2Cer(d18:1/24:1)-H	0.331683	0.663313	2.78145	C54 H100 O13 N1
PC	PC(18:0e/18:2)	0.594405	0.539059	2.73654	C45 H87 O9 N1 P1
Hex1Cer	Hex1Cer(t36:1)	2.68694	0.423414	2.66023	C43 H82 O11 N1
PC	PC(18:0e/16:0)	0.691408	0.36972	2.47878	C43 H87 O9 N1 P1
PC	PC(18:1/18:1)	0.297125	0.674146	2.42889	C45 H85 O10 N1 P1
PE	PE(18:0/18:1)-H	-0.324589	0.341457	2.42575	C41 H79 O8 N1 P1
Cer	Cer(d18:1/24:1)	0.480438	0.536646	2.37215	C43 H82 O5 N1
PC	PC(18:0e/18:1)	0.833868	0.458841	2.33725	C45 H89 O9 N1 P1
PE	PE(16:1e/20:4)-H	-0.541436	0.126194	2.32172	C41 H73 O7 N1 P1
SM	SM(d42:2)	0.375213	0.455716	2.30869	C48 H94 O8 N2 P1
PE	PE(16:1e/18:1)-H	-0.606163	0.157321	2.26874	C39 H75 O7 N1 P1
PC	PC(16:0/20:3)	1.04784	0.593407	2.24229	C45 H83 O10 N1 P1
PC	PC(18:1e/18:2)	0.985999	0.481632	2.1958	C45 H85 O9 N1 P1
PI	PI(16:0/18:1)-H	-0.560397	0.162365	2.14499	C43 H80 O13 N0 P1
LPE	LPE(16:1e)-H	-0.718009	0.327127	2.09254	C21 H43 O6 N1 P1
Cer	Cer(d18:1/18:0)	0.690003	0.258247	1.94227	C37 H72 O5 N1
PE	PE(18:0e/20:3)-H	0.77131	0.469855	1.93379	C43 H81 O7 N1 P1
Hex2Cer	Hex2Cer(d40:1)-H	0.517616	0.535597	1.91147	C52 H98 O13 N1
PE	PE(18:0e/22:5)-H	1.04954	0.302785	1.88533	C45 H81 O7 N1 P1
SM	SM(d34:1)	0.283876	0.610004	1.87154	C40 H80 O8 N2 P1
Hex1Cer	Hex1Cer(d34:1)-H	-0.365134	0.266123	1.86925	C40 H76 O8 N1
PA	PA(22:6/21:0)-H	-0.337083	0.421551	1.86386	C46 H78 O8 N0 P1
PC	PC(18:0/18:2)	0.136925	0.82241	1.8572	C45 H85 O10 N1 P1
Cer	Cer(d18:1/24:0)	0.365252	0.560345	1.7053	C43 H84 O5 N1
Cer	Cer(m42:1+O)	0.363005	0.562464	1.6869	C43 H84 O5 N1
PC	PC(18:2e/17:0)	3.69874	0.401889	1.68437	C44 H85 O9 N1 P1
Cer	Cer(d18:1/22:0)	-0.381086	0.720963	1.62615	C41 H80 O5 N1
PE	PE(18:0e/18:1)-H	0.439363	0.609117	1.61928	C41 H81 O7 N1 P1
PC	PC(18:0e/20:4)	0.922739	0.309519	1.61762	C47 H87 O9 N1 P1
Cer	Cer(m40:1+O)	-0.349637	0.741658	1.59569	C41 H80 O5 N1
LPE	LPE(16:0)-H	-0.741855	0.236832	1.59176	C21 H43 O7 N1 P1
Hex3Cer	Hex3Cer(d29:1)-H	-1.78796	0.300598	1.57526	C47 H86 O18 N1
PE	PE(16:1e/22:6)-H	-0.357329	0.506457	1.53426	C43 H73 O7 N1 P1
LPE	LPE(18:1)-H	-0.420228	0.205977	1.51815	C23 H45 O7 N1 P1
PC	PC(18:0/16:0)	0.538408	0.419339	1.48948	C43 H85 O10 N1 P1
LPC	LPC(18:0)	-0.485119	0.248567	1.44558	C27 H55 O9 N1 P1
Hex2Cer	Hex2Cer(d35:1)	0.754417	0.431232	1.42932	C48 H90 O15 N1
PE	PE(16:0/18:1)-H	-0.280695	0.408932	1.40939	C39 H75 O8 N1 P1
PE	PE(20:0e/18:2)-H	0.933758	0.446836	1.38876	C43 H83 O7 N1 P1
Cer	Cer(d18:1/24:2)	0.654488	0.373499	1.364	C43 H80 O5 N1
Hex2Cer	Hex2Cer(d34:0)-H	0.414782	0.607074	1.33288	C46 H88 O13 N1
PE	PE(18:1e/22:6)-H	-0.28322	0.539207	1.32991	C45 H77 O7 N1 P1
Cer	Cer(m33:1+O)	0.878561	0.501334	1.32372	C34 H66 O5 N1
Cer	Cer(d17:1/16:0)	0.837571	0.517058	1.32237	C34 H66 O5 N1
PC	PC(16:0/16:0)	0.342205	0.560399	1.31722	C41 H81 O10 N1 P1
PE	PE(16:0e/18:2)-H	0.593218	0.609312	1.31442	C39 H75 O7 N1 P1
Hex2Cer	Hex2Cer(m34:0+O)	0.416045	0.607665	1.31051	C47 H90 O15 N1
PC	PC(16:0e/18:2)	0.664395	0.469768	1.28423	C43 H83 O9 N1 P1
LPC	LPC(18:1)	-0.68829	0.0966755	1.27948	C27 H53 O9 N1 P1
PC	PC(16:2e/19:0)	0.940626	0.415599	1.26705	C44 H85 O9 N1 P1
PE	PE(16:1e/22:5)-H	-0.378392	0.329954	1.26605	C43 H75 O7 N1 P1
LPE	LPE(18:1e)-H	-0.149128	0.810717	1.26597	C23 H47 O6 N1 P1
Hex2Cer	Hex2Cer(d41:1)	-2.12349	0.18196	1.26133	C54 H102 O15 N1
SM	SM(d33:1)	1.49954	0.269445	1.20512	C39 H78 O8 N2 P1
PS	PS(18:0/18:2)-H	0.293973	0.744981	1.13801	C42 H77 O10 N1 P1
PG	PG(18:0/16:0)-H	-0.282475	0.553194	1.13438	C40 H78 O10 N0 P1
PE	PE(18:0e/20:5)-H	0.951521	0.41813	1.12846	C43 H77 O7 N1 P1
Hex1Cer	Hex1Cer(d34:1+O)	-0.665018	0.305226	1.12017	C41 H78 O11 N1
PS	PS(20:2/18:2)-H	0.526232	0.313037	1.11881	C44 H77 O10 N1 P1
PI	PI(18:0/18:2)-H	-1.03764	0.0182828	1.11868	C45 H82 O13 N0 P1
PC	PC(18:0e/15:0)	0.950943	0.381575	1.10964	C42 H85 O9 N1 P1
PS	PS(38:4e)-H	0.351529	0.515611	1.08353	C44 H79 O9 N1 P1
PE	PE(18:0/20:4)-H	0.273689	0.616521	1.07584	C43 H77 O8 N1 P1
Cer	Cer(d32:1)	0.732857	0.453946	1.07053	C33 H64 O5 N1
Cer	Cer(d18:1/20:0)	0.798587	0.42814	1.05803	C39 H76 O5 N1
PE	PE(18:0e/22:4)-H	0.917039	0.377748	1.05588	C45 H83 O7 N1 P1
Cer	Cer(m32:1+O)	0.728686	0.454139	1.03683	C33 H64 O5 N1
Hex3Cer	Hex3Cer(m40:3)-H	0.354924	0.50686	1.02074	C58 H104 O17 N1
PI	PI(16:0/20:4)-H	-0.632042	0.223872	1.01923	C45 H78 O13 N0 P1
FA	FA(20:4)-H	-0.383584	0.29368	0.991858	O2 H31 C20
PC	PC(16:0/16:1)	-0.357504	0.365131	0.974082	C41 H79 O10 N1 P1
Cer	Cer(d18:1/17:0)	0.570141	0.448166	0.971926	C36 H70 O5 N1
PIP2	PIP2(36:1/18:2)-H	-0.684222	0.105152	0.9414	C63 H118 O19 N0 P3
PE	PE(18:0/22:5)-H	0.535023	0.485705	0.93821	C45 H79 O8 N1 P1
Cer	Cer(m35:1+O)	0.549623	0.461514	0.935463	C36 H70 O5 N1
LPI	LPI(18:0)-H	-1.37621	0.0931616	0.894167	C27 H52 O12 N0 P1
Hex2Cer	Hex2Cer(d33:1)	0.701262	0.482437	0.889552	C46 H86 O15 N1
PE	PE(18:0/20:3)-H	0.570476	0.492685	0.883678	C43 H79 O8 N1 P1
CL	CL(77:2)-2H	0.587521	0.510252	0.876638	C86 H162 O17 P2
LPE	LPE(18:0)-H	-0.0926195	0.856741	0.856652	C23 H47 O7 N1 P1
PC	PC(18:0e/22:5)	1.08722	0.296116	0.85555	C49 H89 O9 N1 P1
PC	PC(16:0/20:4)	-0.166577	0.603756	0.847689	C45 H81 O10 N1 P1
PS	PS(20:0/18:1)-H	-0.82007	0.0531511	0.834417	C44 H83 O10 N1 P1
PC	PC(18:0e/20:3)	0.798295	0.312461	0.834263	C47 H89 O9 N1 P1
PI	PI(18:0/18:1)-H	-0.445382	0.327823	0.828381	C45 H84 O13 N0 P1
PS	PS(38:7e)-H	-0.513145	0.0900539	0.827592	C44 H73 O9 N1 P1
PS	PS(18:0e/18:1)-H	-0.216265	0.649894	0.826098	C42 H81 O9 N1 P1
PG	PG(18:0/18:2)-H	1.91961	0.369232	0.817371	C42 H78 O10 N0 P1
SM	SM(d44:2)	-0.657076	0.0374052	0.809001	C50 H98 O8 N2 P1
Cer	Cer(d18:2/16:0)	0.529121	0.573945	0.805296	C35 H66 O5 N1
PI	PI(18:0/22:6)-H	-0.62897	0.406268	0.803663	C49 H82 O13 N0 P1
PI	PI(16:0/22:6)-H	-1.03707	0.236435	0.793595	C47 H78 O13 N0 P1
Hex1Cer	Hex1Cer(t40:0)	-0.298269	0.453974	0.790382	C47 H92 O11 N1
PI	PI(18:1/20:4)-H	-0.341447	0.35747	0.788691	C47 H80 O13 N0 P1
Cer	Cer(m34:1+O)	0.694687	0.51858	0.788139	C35 H68 O5 N1
LPC	LPC(17:0)	-0.878037	0.0443339	0.786695	C26 H53 O9 N1 P1
PC	PC(18:1e/17:0)	0.649314	0.481443	0.784621	C44 H87 O9 N1 P1
Cer	Cer(d41:5)-H	-0.322528	0.367586	0.783315	C41 H72 O3 N1
CL	CL(89:3)-2H	1.26688	0.230879	0.77882	C98 H184 O17 P2
OAHFA	OAHFA(47:4)-H	0.267519	0.589913	0.777178	C47 H83 O4
Hex2Cer	Hex2Cer(d36:1)	0.692635	0.448801	0.776405	C49 H92 O15 N1
PC	PC(16:0e/16:0)	0.449314	0.589277	0.761615	C41 H83 O9 N1 P1
PC	PC(18:0e/22:4)	1.78348	0.18954	0.759933	C49 H91 O9 N1 P1
PE	PE(18:0e/17:1)-H	0.758594	0.505218	0.750968	C40 H79 O7 N1 P1
PS	PS(18:0/22:5)-H	0.433215	0.46745	0.744599	C46 H79 O10 N1 P1
Cer	Cer(m42:1)	0.832618	0.406804	0.740008	C43 H84 O4 N1
PE	PE(40:8e)-H	-0.694112	0.3779	0.734857	C45 H75 O7 N1 P1
PS	PS(18:0/20:5)-H	-0.507862	0.580379	0.734788	C44 H75 O10 N1 P1
Hex2Cer	Hex2Cer(d44:2)	0.553008	0.553497	0.728909	C57 H106 O15 N1
PE	PE(18:1e/20:4)-H	-0.365473	0.432239	0.725604	C43 H77 O7 N1 P1
Cer	Cer(d14:1/22:1)	0.893188	0.283444	0.724131	C37 H70 O5 N1
PE	PE(14:1e/18:1)-H	-0.965059	0.149005	0.720006	C37 H71 O7 N1 P1
PI	PI(18:0/20:4)-H	-0.0298223	0.961102	0.715489	C47 H82 O13 N0 P1
PS	PS(38:5e)-H	0.865753	0.300917	0.711935	C44 H77 O9 N1 P1
Cer	Cer(d16:0/24:2)	0.734474	0.454001	0.704597	C41 H78 O5 N1
PC	PC(18:2e/18:2)	2.21137	0.198469	0.702006	C45 H83 O9 N1 P1
PE	PE(18:0/18:3)-H	0.738067	0.500337	0.700425	C41 H75 O8 N1 P1
LPE	LPE(18:0e)-H	0.438289	0.55891	0.698751	C23 H49 O6 N1 P1
Hex2Cer	Hex2Cer(d41:2)	0.533492	0.57253	0.696027	C54 H100 O15 N1
PC	PC(14:1e/16:0)	-0.228857	0.347384	0.689007	C39 H77 O9 N1 P1
Hex2Cer	Hex2Cer(d42:0)-H	0.537566	0.542366	0.688777	C54 H104 O13 N1
PI	PI(16:0/18:2)-H	-0.33855	0.258315	0.68765	C43 H78 O13 N0 P1
PC	PC(20:0e/18:2)	0.859507	0.360909	0.680367	C47 H91 O9 N1 P1
PG	PG(18:0/18:1)-H	-0.222196	0.677524	0.679446	C42 H80 O10 N0 P1
Cer	Cer(d40:1+O)	0.218871	0.692655	0.675715	C41 H80 O6 N1
PE	PE(14:1e/20:4)-H	-0.923938	0.104094	0.671294	C39 H69 O7 N1 P1
CL	CL(77:6)-2H	-0.547955	0.442604	0.670437	C86 H154 O17 P2
PC	PC(20:0e/16:0)	0.711663	0.437949	0.669197	C45 H91 O9 N1 P1
Hex2Cer	Hex2Cer(t42:1)	1.05639	0.331742	0.668846	C55 H104 O16 N1
LPE	LPE(18:2e)-H	-0.346976	0.640243	0.658124	C23 H45 O6 N1 P1
LPC	LPC(16:1)	-0.987468	0.0611628	0.65797	C25 H49 O9 N1 P1
PE	PE(18:0e/16:0)-H	0.738068	0.304302	0.657049	C39 H79 O7 N1 P1
PS	PS(17:0/18:1)-H	-1.43075	0.000856531	0.655049	C41 H77 O10 N1 P1
PC	PC(18:0/22:5)	0.467546	0.547519	0.646316	C49 H87 O10 N1 P1
PC	PC(16:0e/20:4)	0.680396	0.424448	0.643534	C45 H83 O9 N1 P1
Hex1Cer	Hex1Cer(m40:5)-H	0.775717	0.364948	0.638902	C46 H80 O7 N1
PE	PE(18:1/20:4)-H	-0.2424	0.723752	0.637606	C43 H75 O8 N1 P1
PS	PS(16:0/18:1)-H	-0.601293	0.246362	0.633374	C40 H75 O10 N1 P1
PC	PC(18:2e/20:3)	0.748386	0.434438	0.632535	C47 H85 O9 N1 P1
LPC	LPC(18:0e)	0.54937	0.419453	0.620638	C27 H57 O8 N1 P1
PS	PS(40:7e)-H	-0.156255	0.544187	0.619562	C46 H77 O9 N1 P1
Hex2Cer	Hex2Cer(m40:0+O)	0.622822	0.480151	0.616362	C53 H102 O15 N1
Hex2Cer	Hex2Cer(d42:3)-H	0.437682	0.445996	0.615614	C54 H98 O13 N1
PC	PC(16:0/22:4)	1.63549	0.160171	0.593751	C47 H85 O10 N1 P1
Hex2Cer	Hex2Cer(d44:1)	0.642644	0.498582	0.578782	C57 H108 O15 N1
LPE	LPE(14:1e)-H	-0.969004	0.152841	0.576542	C19 H39 O6 N1 P1
Cer	Cer(t35:0)-H	1.005	0.305502	0.573553	C35 H70 O4 N1
PE	PE(20:0e/18:1)-H	0.728322	0.491676	0.561325	C43 H85 O7 N1 P1
Hex2Cer	Hex2Cer(d43:1)	0.589879	0.530081	0.561011	C56 H106 O15 N1
Hex1Cer	Hex1Cer(d18:1/24:0)	-0.222849	0.391918	0.560911	C49 H94 O10 N1
PC	PC(17:0/18:1)	-0.652808	0.207093	0.55826	C44 H85 O10 N1 P1
Cer	Cer(d23:0/16:1)	0.673669	0.507409	0.5576	C40 H78 O5 N1
PS	PS(18:0e/18:2)-H	0.721696	0.544861	0.557507	C42 H79 O9 N1 P1
Hex1Cer	Hex1Cer(d44:1+O)	-1.01997	0.00193346	0.556993	C51 H98 O11 N1
Cer	Cer(d36:0)	0.717617	0.393024	0.553072	C37 H74 O5 N1
Hex1Cer	Hex1Cer(d44:2)	-1.0938	4.31979e-05	0.543943	C51 H96 O10 N1
PG	PG(22:5/22:5)-H	-0.799267	0.552029	0.541866	C50 H78 O10 N0 P1
PC	PC(18:2/18:2)	0.578498	0.334901	0.54055	C45 H81 O10 N1 P1
PE	PE(16:0e/20:4)-H	0.511517	0.554377	0.539961	C41 H75 O7 N1 P1
CL	CL(18:2/18:1/18:1/18:1)-H	-0.181268	0.768145	0.539676	C81 H147 O17 P2
LPC	LPC(18:1e)	0.350123	0.651674	0.532266	C27 H55 O8 N1 P1
PC	PC(18:0e/17:0)	0.953577	0.394149	0.528987	C44 H89 O9 N1 P1
Hex3Cer	Hex3Cer(m42:7)	-0.114096	0.399914	0.528958	C61 H102 O19 N1
PS	PS(40:6e)-H	0.39527	0.327437	0.528384	C46 H79 O9 N1 P1
Hex1Cer	Hex1Cer(d18:1/22:0)	-0.210727	0.575978	0.527497	C47 H90 O10 N1
SM	SM(d43:2)	0.570144	0.350095	0.525823	C49 H96 O8 N2 P1
Hex2Cer	Hex2Cer(m42:0+O)	0.465942	0.590532	0.52508	C55 H106 O15 N1
Cer	Cer(m20:1/23:0+O)	0.360797	0.465987	0.517434	C44 H86 O5 N1
PE	PE(16:0e/18:1)-H	0.324734	0.705445	0.509622	C39 H77 O7 N1 P1
SM	SM(t40:2)	-0.368077	0.411443	0.508812	C46 H90 O9 N2 P1
PI	PI(16:0/20:3)-H	-0.307579	0.339544	0.508198	C45 H80 O13 N0 P1
Hex2Cer	Hex2Cer(d32:1)	0.750056	0.436024	0.507367	C45 H84 O15 N1
LPC	LPC(16:1e)	-1.47323	0.0100278	0.506853	C25 H51 O8 N1 P1
PI	PI(17:0/18:1)-H	-0.751103	0.110857	0.504632	C44 H82 O13 N0 P1
PC	PC(16:2e/24:0)	1.4527	0.204721	0.499323	C49 H95 O9 N1 P1
PC	PC(16:2e/22:0)	-0.269512	0.652859	0.499011	C47 H91 O9 N1 P1
PC	PC(16:0/17:0)	0.374316	0.549232	0.498824	C42 H83 O10 N1 P1
PS	PS(41:1e)-H	-0.244868	0.678484	0.498136	C47 H91 O9 N1 P1
SM	SM(d42:3)	0.0948336	0.787969	0.494726	C48 H92 O8 N2 P1
PC	PC(14:0e/16:0)	-0.628397	0.0817896	0.494628	C39 H79 O9 N1 P1
PC	PC(37:4e)	0.823208	0.369382	0.492823	C46 H85 O9 N1 P1
PG	PG(16:0/18:1)-H	-0.000483056	0.99906	0.48966	C40 H76 O10 N0 P1
PS	PS(24:1/18:2)-H	1.27261	0.340909	0.487708	C48 H87 O10 N1 P1
PS	PS(20:2/20:2)-H	-0.829046	0.138357	0.485718	C46 H81 O10 N1 P1
Cer	Cer(d19:2/21:1)	1.28026	0.165406	0.48476	C41 H76 O5 N1
PE	PE(18:1e/18:1)-H	0.206866	0.740567	0.48473	C41 H79 O7 N1 P1
PS	PS(38:3e)-H	0.295434	0.607852	0.484633	C44 H81 O9 N1 P1
PE	PE(18:1e/22:5)-H	1.29516	0.206047	0.484505	C45 H79 O7 N1 P1
phSM	phSM(t18:1/18:3)	0.476737	0.412232	0.484103	C42 H78 O10 N2 P1
Cer	Cer(d18:1/23:0)	-2.02043	0.0222309	0.482631	C42 H82 O5 N1
PC	PC(17:0/22:4)	1.08798	0.38434	0.48253	C48 H87 O10 N1 P1
PC	PC(18:0/20:4)	0.00506183	0.989528	0.482451	C47 H85 O10 N1 P1
PS	PS(18:3e/22:6)-H	-0.253397	0.547113	0.482233	C46 H73 O9 N1 P1
PC	PC(18:0/18:0)	0.680839	0.468078	0.479237	C45 H89 O10 N1 P1
PC	PC(18:1e/16:0)	0.243977	0.697775	0.478133	C43 H85 O9 N1 P1
CL	CL(70:4)-H	-1.03256	0.135383	0.477749	C79 H145 O17 P2
Cer	Cer(d21:0/21:4)	1.28987	0.289771	0.469419	C43 H78 O5 N1
Cer	Cer(t34:1)	-0.283678	0.714568	0.466191	C35 H68 O6 N1
SM	SM(d36:1)	0.0666606	0.88343	0.465134	C42 H84 O8 N2 P1
PS	PS(40:5e)-H	0.496238	0.546868	0.464426	C46 H81 O9 N1 P1
PE	PE(16:0/16:1)-H	0.34047	0.619896	0.463882	C37 H71 O8 N1 P1
SM	SM(d32:1)	0.174901	0.78346	0.462017	C38 H76 O8 N2 P1
Hex1Cer	Hex1Cer(t44:2)	-0.633499	0.102078	0.461478	C51 H96 O11 N1
PC	PC(18:0/17:0)	0.550642	0.613616	0.458912	C44 H87 O10 N1 P1
PE	PE(16:0/18:2)-H	1.10828	0.185285	0.456534	C39 H73 O8 N1 P1
PS	PS(18:1/24:1)-H	-0.852427	0.347583	0.454696	C48 H89 O10 N1 P1
PE	PE(37:1e)-H	0.896324	0.486026	0.453136	C42 H83 O7 N1 P1
PG	PG(40:7)-H	-0.868856	0.456226	0.450518	C46 H76 O10 N0 P1
PC	PC(16:0/18:2)	-0.0279199	0.93818	0.448298	C43 H81 O10 N1 P1
phSM	phSM(d40:2)	-0.288741	0.538897	0.447655	C46 H90 O9 N2 P1
Cer	Cer(m37:1+O)	1.06233	0.37219	0.447263	C38 H74 O5 N1
PC	PC(38:2e)-CH3	1.01917	0.524937	0.447144	C45 H87 O7 N1 P1
PI	PI(17:0/20:4)-H	-0.543759	0.281578	0.446351	C46 H80 O13 N0 P1
Cer	Cer(d37:1)	1.05141	0.372406	0.445314	C38 H74 O5 N1
PS	PS(40:8e)-H	-0.313032	0.418845	0.44194	C46 H75 O9 N1 P1
Hex1Cer	Hex1Cer(d35:1)	-0.623823	0.138937	0.438711	C42 H80 O10 N1
PC	PC(20:1e/22:2)	1.99317	0.34481	0.43516	C51 H97 O9 N1 P1
CL	CL(18:1/18:1/18:1/18:1)-H	-0.281122	0.622646	0.432471	C81 H149 O17 P2
LPS	LPS(18:0)-H	-0.285368	0.748871	0.428316	C24 H47 O9 N1 P1
PE	PE(18:0/22:6)-H	-0.0211972	0.946554	0.427945	C45 H77 O8 N1 P1
PE	PE(16:0/22:6)-H	0.565581	0.362096	0.427595	C43 H73 O8 N1 P1
PC	PC(18:0e/20:0)	0.792639	0.358195	0.426774	C47 H95 O9 N1 P1
Hex2Cer	Hex2Cer(d43:2)	0.493715	0.595708	0.424465	C56 H104 O15 N1
LPC	LPC(17:1)	-0.909255	0.0442967	0.423173	C26 H51 O9 N1 P1
Cer	Cer(d16:0/24:0)	0.514235	0.498847	0.423008	C41 H82 O5 N1
PC	PC(16:0/14:0)	-0.213407	0.552919	0.421389	C39 H77 O10 N1 P1
PE	PE(40:7e)-H	0.80114	0.444916	0.421263	C45 H77 O7 N1 P1
SM	SM(d35:1)	0.0857579	0.866854	0.415257	C41 H82 O8 N2 P1
PC	PC(17:1/18:2)	-0.233965	0.682879	0.411452	C44 H81 O10 N1 P1
Hex1Cer	Hex1Cer(d44:1)	-1.11865	0.0222099	0.410185	C51 H98 O10 N1
PA	PA(36:2e)-H	2.58199	0.401144	0.4082	C39 H74 O7 N0 P1
CL	CL(68:4)-2H	0.574065	0.533494	0.404797	C77 H140 O17 P2
PG	PG(22:5/22:6)-H	-0.296373	0.746542	0.404513	C50 H76 O10 N0 P1
LPE	LPE(17:0)-H	-0.436869	0.471717	0.401378	C22 H45 O7 N1 P1
Cer	Cer(m20:0/20:0+O)	0.496231	0.510061	0.400365	C41 H82 O5 N1
Hex1Cer	Hex1Cer(t42:0+O)	-0.97124	0.269931	0.399943	C49 H96 O12 N1
PC	PC(16:1e/16:0)	-0.419369	0.404638	0.399027	C41 H81 O9 N1 P1
Hex2Cer	Hex2Cer(d38:1)	0.46352	0.556667	0.398949	C51 H96 O15 N1
PC	PC(16:0e/15:0)	0.567641	0.597594	0.398586	C40 H81 O9 N1 P1
PE	PE(17:0/18:1)-H	-0.699597	0.203676	0.398463	C40 H77 O8 N1 P1
CerG3GNAc1	CerG3GNAc1(t37:6)-2H	-0.638363	0.152745	0.396712	C63 H104 O24 N2
PE	PE(18:2/20:4)-H	2.41418	0.258889	0.396645	C43 H73 O8 N1 P1
WE	WE(42:5)-H	-2.31728	0.102714	0.396444	H73 C42 O2
LPC	LPC(14:0)	-1.68576	0.0253888	0.393353	C23 H47 O9 N1 P1
PS	PS(22:0/18:2)-H	-0.221232	0.693889	0.393075	C46 H85 O10 N1 P1
Hex2Cer	Hex2Cer(d33:1+O)	0.666692	0.253843	0.392472	C46 H86 O16 N1
Hex2Cer	Hex2Cer(d44:3)	0.587988	0.436909	0.391501	C57 H104 O15 N1
Hex1Cer	Hex1Cer(t40:0+O)	-0.833128	0.269677	0.390539	C47 H92 O12 N1
LPE	LPE(20:4)-H	0.0914372	0.815323	0.386746	C25 H43 O7 N1 P1
Hex3Cer	Hex3Cer(m40:2)-H	0.595232	0.472377	0.384425	C58 H106 O17 N1
SM	SM(d34:0)	0.253244	0.650499	0.379172	C40 H82 O8 N2 P1
PS	PS(18:0e/20:4)-H	0.531194	0.516778	0.37895	C44 H79 O9 N1 P1
Cer	Cer(d43:5)-H	-0.074531	0.584512	0.376079	C43 H76 O3 N1
Cer	Cer(d18:1/25:0)	0.482075	0.565445	0.375213	C44 H86 O5 N1
PS	PS(20:2e/18:3)-H	0.554349	0.59939	0.373437	C44 H77 O9 N1 P1
Hex1Cer	Hex1Cer(t42:0)	-0.198624	0.501406	0.371714	C49 H96 O11 N1
Cer	Cer(m35:2+O)	1.398	0.420001	0.369738	C36 H68 O5 N1
Cer	Cer(d18:1/17:1)	1.39685	0.420008	0.369644	C36 H68 O5 N1
PC	PC(17:1/16:0)	-0.405532	0.302194	0.365623	C42 H81 O10 N1 P1
PC	PC(18:1e/20:3)	0.577162	0.535789	0.365298	C47 H87 O9 N1 P1
Hex1Cer	Hex1Cer(d42:1+O)	-0.0216088	0.96638	0.365093	C49 H94 O11 N1
PC	PC(17:0/22:5)	-1.10005	0.104038	0.361998	C48 H85 O10 N1 P1
PC	PC(16:0/22:5)	-0.18543	0.728007	0.361938	C47 H83 O10 N1 P1
SM	SM(t42:2)	-0.457846	0.0787925	0.360236	C48 H94 O9 N2 P1
PE	PE(34:3e)-H	1.41979	0.456125	0.360123	C39 H73 O7 N1 P1
Hex2Cer	Hex2Cer(d38:2)-H	-0.589307	0.154599	0.359934	C50 H92 O13 N1
PE	PE(16:0/14:0)-H	0.583254	0.393376	0.354683	C35 H69 O8 N1 P1
PC	PC(14:0/14:0)-CH3	0.58325	0.393351	0.354681	C35 H69 O8 N1 P1
Hex1Cer	Hex1Cer(t42:1+O)	-0.855993	0.202246	0.353707	C49 H94 O12 N1
SM	SM(d36:0)	-0.359541	0.41499	0.353673	C42 H86 O8 N2 P1
PC	PC(18:1e/22:5)	0.93619	0.394662	0.35042	C49 H87 O9 N1 P1
PC	PC(18:0/18:1)	-0.241356	0.553594	0.350406	C45 H87 O10 N1 P1
PC	PC(16:1/16:1)	-0.828873	0.203608	0.349795	C41 H77 O10 N1 P1
Cer	Cer(d38:2)	1.29289	0.240659	0.348667	C39 H74 O5 N1
PE	PE(36:7e)-H	-0.34303	0.570402	0.347694	C41 H69 O7 N1 P1
PC	PC(16:1e/20:4)	-0.47855	0.432857	0.346946	C45 H81 O9 N1 P1
LPC	LPC(15:0)	-0.879503	0.0358991	0.345407	C24 H49 O9 N1 P1
Cer	Cer(d41:3)	1.09545	0.322095	0.343703	C42 H78 O5 N1
PC	PC(18:2/20:4)	0.677775	0.380926	0.339753	C47 H81 O10 N1 P1
PS	PS(42:7e)-H	0.605408	0.18873	0.339176	C48 H81 O9 N1 P1
PC	PC(37:2e)	1.07885	0.434337	0.338667	C46 H89 O9 N1 P1
PS	PS(42:6e)-H	0.780683	0.341378	0.338567	C48 H83 O9 N1 P1
PE	PE(32:1e)-H	-0.610328	0.151732	0.334535	C37 H73 O7 N1 P1
Hex1Cer	Hex1Cer(m40:4)-H	0.237233	0.719292	0.332695	C46 H82 O7 N1
PG	PG(42:9)-H	-0.951314	0.40841	0.332108	C48 H76 O10 N0 P1
PC	PC(33:2e)	0.691019	0.475642	0.330134	C42 H81 O9 N1 P1
Cer	Cer(d43:2)	0.439654	0.639358	0.329368	C44 H84 O5 N1
CL	CL(82:10)-2H	0.666519	0.391074	0.329136	C91 H156 O17 P2
Hex1Cer	Hex1Cer(t34:0)	0.0303622	0.936281	0.328817	C41 H80 O11 N1
PG	PG(20:3/22:5)-H	-0.750201	0.441123	0.327878	C48 H78 O10 N0 P1
SM	SM(d44:1)	-0.862735	0.0355559	0.326621	C50 H100 O8 N2 P1
CL	CL(66:8)-2H	0.356352	0.478217	0.326603	C75 H128 O17 P2
PS	PS(18:0/22:4)-H	0.371867	0.515443	0.326602	C46 H81 O10 N1 P1
Hex2Cer	Hex2Cer(d42:1+O)	0.517386	0.518299	0.326298	C55 H104 O16 N1
PI	PI(18:0/18:0)-H	-0.620873	0.427661	0.324666	C45 H86 O13 N0 P1
Hex2Cer	Hex2Cer(d42:4)	0.632434	0.413267	0.322865	C55 H98 O15 N1
Hex1Cer	Hex1Cer(d42:2)	0.00136557	0.997163	0.322724	C49 H92 O10 N1
Hex2Cer	Hex2Cer(d39:1)	0.668217	0.52753	0.322419	C52 H98 O15 N1
PE	PE(6:0/14:0)-H	0.546641	0.22313	0.322005	C25 H49 O8 N1 P1
PS	PS(42:9e)-H	-0.0687719	0.893298	0.321546	C48 H77 O9 N1 P1
PI	PI(18:0/20:3)-H	0.0709301	0.92745	0.321515	C47 H84 O13 N0 P1
PE	PE(18:1/18:2)-H	0.322539	0.625745	0.321386	C41 H75 O8 N1 P1
PG	PG(16:0/18:2)-H	1.1283	0.114238	0.319675	C40 H74 O10 N0 P1
PC	PC(16:0/14:0)-CH3	0.451996	0.246451	0.319306	C37 H73 O8 N1 P1
Hex2Cer	Hex2Cer(t42:0)	0.611239	0.494415	0.318997	C55 H106 O16 N1
PE	PE(35:0e)-H	0.917947	0.414533	0.318586	C40 H81 O7 N1 P1
Hex1Cer	Hex1Cer(m38:3)-H	0.315269	0.65884	0.316268	C44 H80 O7 N1
PI	PI(16:0/16:0)-H	0.428685	0.520581	0.315551	C41 H78 O13 N0 P1
PE	PE(16:0/16:0)-H	0.46269	0.240185	0.313843	C37 H73 O8 N1 P1
CL	CL(74:8)-H	1.15936	0.0402162	0.313185	C83 H145 O17 P2
PE	PE(19:0/18:1)-H	-0.690956	0.231366	0.309928	C42 H81 O8 N1 P1
GD1a	GD1a(m39:5)-2H	-0.497773	0.0897966	0.309807	C87 H144 O38 N4
SM	SM(d40:1)	-0.0820478	0.811507	0.305388	C46 H92 O8 N2 P1
PC	PC(18:1/20:4)	0.251524	0.580886	0.305152	C47 H83 O10 N1 P1
Hex1Cer	Hex1Cer(t40:1)	-0.328983	0.33711	0.302993	C47 H90 O11 N1
Hex2Cer	Hex2Cer(d36:0)	0.590615	0.498864	0.302435	C49 H94 O15 N1
PS	PS(18:2/18:2)-H	0.532809	0.472183	0.302429	C42 H73 O10 N1 P1
CL	CL(70:5)-H	-0.549362	0.168912	0.301827	C79 H143 O17 P2
PC	PC(34:2)-CH3	2.04369	0.326949	0.300768	C41 H77 O8 N1 P1
Hex2Cer	Hex2Cer(m36:0+O)	0.56285	0.519271	0.297671	C49 H94 O15 N1
CL	CL(78:9)-2H	0.376881	0.597724	0.29699	C87 H150 O17 P2
CL	CL(77:3)-2H	-0.517794	0.1169	0.29697	C86 H160 O17 P2
PC	PC(14:1e/23:0)	-0.389676	0.39134	0.295564	C46 H91 O9 N1 P1
PC	PC(16:0/20:5)	-0.663577	0.312998	0.295025	C45 H79 O10 N1 P1
Hex3Cer	Hex3Cer(d42:1)	-0.372647	0.00810712	0.294791	C61 H114 O20 N1
LPC	LPC(22:5)	1.35512	0.118165	0.294745	C31 H53 O9 N1 P1
Hex1Cer	Hex1Cer(t34:0+O)	-0.70293	0.268091	0.289895	C41 H80 O12 N1
Hex2Cer	Hex2Cer(t32:2+2O)	0.616735	0.305685	0.289385	C45 H82 O18 N1
Hex2Cer	Hex2Cer(m33:0+O)	0.582053	0.487513	0.289226	C46 H88 O15 N1
PI	PI(18:0e/20:4)-H	0.373286	0.682026	0.289185	C47 H84 O12 N0 P1
Hex2Cer	Hex2Cer(d33:0)	0.597183	0.474664	0.288759	C46 H88 O15 N1
SM	SM(d34:2)	-0.185829	0.78841	0.287146	C40 H78 O8 N2 P1
PS	PS(42:7)-H	0.249423	0.592941	0.285529	C48 H79 O10 N1 P1
Cer	Cer(d34:0+O)	0.170936	0.774994	0.281602	C35 H70 O6 N1
Cer	Cer(t17:0/17:0)	0.170936	0.774994	0.281602	C35 H70 O6 N1
PE	PE(20:0e/20:3)-H	0.569124	0.555922	0.281485	C45 H85 O7 N1 P1
PC	PC(18:1/18:2)-CH3	0.581997	0.518004	0.281364	C43 H79 O8 N1 P1
Hex2Cer	Hex2Cer(d43:3)	0.905534	0.306018	0.281186	C56 H102 O15 N1
PE	PE(38:2e)-H	0.636717	0.409426	0.27991	C43 H83 O7 N1 P1
Hex3Cer	Hex3Cer(t42:6)-H	0.604606	0.451672	0.27743	C60 H102 O19 N1
Cer	Cer(m38:0+O)	0.396874	0.582759	0.276071	C39 H78 O5 N1
SM	SM(t42:1)	-0.283323	0.358152	0.274143	C48 H96 O9 N2 P1
Hex2Cer	Hex2Cer(m35:0+O)	0.445213	0.549905	0.271286	C48 H92 O15 N1
Cer	Cer(d39:2)	0.898331	0.533669	0.269242	C40 H76 O5 N1
LPE	LPE(18:2)-H	0.087222	0.725743	0.269118	C23 H43 O7 N1 P1
PG	PG(18:1/18:1)-H	-0.370633	0.57097	0.26745	C42 H78 O10 N0 P1
PE	PE(20:4/20:4)-H	1.85214	0.079706	0.266698	C45 H73 O8 N1 P1
CL	CL(63:10)-2H	0.263432	0.466067	0.266598	C72 H118 O17 P2
Cer	Cer(m21:0/14:0+O)	0.514778	0.414062	0.264744	C36 H72 O5 N1
PS	PS(18:0/20:3)-H	-0.131983	0.736269	0.264374	C44 H79 O10 N1 P1
PS	PS(42:8e)-H	-0.0709806	0.815901	0.263191	C48 H79 O9 N1 P1
PC	PC(38:1e)-CH3	1.42203	0.413228	0.259689	C45 H89 O7 N1 P1
PC	PC(16:0e/18:3)	0.849009	0.365667	0.259068	C43 H81 O9 N1 P1
OAHFA	OAHFA(45:3)-H	0.506263	0.527678	0.25765	C45 H81 O4
SM	SM(t34:1)	-0.400887	0.150523	0.254806	C40 H80 O9 N2 P1
PC	PC(37:3e)	0.701655	0.506009	0.254793	C46 H87 O9 N1 P1
Hex1Cer	Hex1Cer(d34:0)	-0.0834745	0.886062	0.252745	C41 H80 O10 N1
Hex2Cer	Hex2Cer(m43:0+O)	0.989716	0.389869	0.251738	C56 H108 O15 N1
CL	CL(73:1)-2H	-0.209575	0.34772	0.249968	C82 H156 O17 P2
Hex2Cer	Hex2Cer(d42:1)-H	0.240251	0.775723	0.249853	C54 H102 O13 N1
Hex3Cer	Hex3Cer(m40:5)-H	0.393857	0.162294	0.248564	C58 H100 O17 N1
Hex2Cer	Hex2Cer(m42:6)	-0.276892	0.0298062	0.248351	C55 H94 O14 N1
Hex2Cer	Hex2Cer(t43:6)-H	-0.27708	0.0298537	0.248164	C55 H94 O14 N1
CL	CL(78:11)-2H	0.962469	0.421403	0.2478	C87 H146 O17 P2
PS	PS(18:0e/22:5)-H	-0.121934	0.901474	0.247409	C46 H81 O9 N1 P1
Hex3Cer	Hex3Cer(d42:2)	-0.446788	0.331281	0.247388	C61 H112 O20 N1
LPE	LPE(16:1)-H	0.109528	0.698654	0.247372	C21 H41 O7 N1 P1
Hex3Cer	Hex3Cer(d31:3)	0.394065	0.425596	0.246369	C50 H88 O20 N1
Hex2Cer	Hex2Cer(m41:0+O)	0.526155	0.543059	0.245809	C54 H104 O15 N1
PE	PE(18:2/18:2)-H	0.92691	0.407945	0.245806	C41 H73 O8 N1 P1
Cer	Cer(d42:0)	0.354583	0.571215	0.24545	C43 H86 O5 N1
Hex1Cer	Hex1Cer(t35:1)	-0.731283	0.185816	0.244879	C42 H80 O11 N1
Hex1Cer	Hex1Cer(d35:1+O)	-0.730915	0.185853	0.244855	C42 H80 O11 N1
Hex1Cer	Hex1Cer(t41:0+O)	-1.22888	0.101469	0.244734	C48 H94 O12 N1
GM3	GM3(d42:2)-H	-0.405628	0.57544	0.243687	C65 H117 O21 N2
PE	PE(20:0/18:1)-H	-0.199145	0.585268	0.243581	C43 H83 O8 N1 P1
PE	PE(22:1/18:2)-H	0.722844	0.485544	0.241334	C45 H83 O8 N1 P1
PS	PS(38:6e)-H	0.657983	0.392288	0.239229	C44 H75 O9 N1 P1
PIP	PIP(10:0)-H	1.12646	0.226408	0.237902	C19 H35 O16 N0 P2
PC	PC(20:2e/13:0)	-2.212	0.279037	0.236804	C42 H81 O9 N1 P1
PS	PS(20:0/18:2)-H	0.00714839	0.992378	0.236137	C44 H81 O10 N1 P1
LPE	LPE(22:4)-H	0.888865	0.28538	0.235941	C27 H47 O7 N1 P1
Hex3Cer	Hex3Cer(d40:1)	-0.299129	0.393296	0.23485	C59 H110 O20 N1
PI	PI(18:0e/20:3)-H	0.0153989	0.935231	0.23438	C47 H86 O12 N0 P1
PC	PC(15:0/18:2)	0.114915	0.895425	0.231718	C42 H79 O10 N1 P1
Hex1Cer	Hex1Cer(m42:0+O)	-0.381122	0.286474	0.231416	C49 H96 O10 N1
Hex3Cer	Hex3Cer(m34:0+O)	-0.462569	0.263342	0.231104	C53 H100 O20 N1
Hex1Cer	Hex1Cer(d38:1)	-0.327535	0.331886	0.230718	C45 H86 O10 N1
SM	SM(d38:1)	0.0778309	0.851	0.230525	C44 H88 O8 N2 P1
PC	PC(16:2e/20:4)	1.01713	0.392224	0.230011	C45 H79 O9 N1 P1
Hex2Cer	Hex2Cer(d40:2)-H	-0.234297	0.463447	0.229813	C52 H96 O13 N1
Hex2Cer	Hex2Cer(d34:2)	0.445198	0.482165	0.229629	C47 H86 O15 N1
Hex1Cer	Hex1Cer(d36:1)	-0.0728861	0.822711	0.229367	C43 H82 O10 N1
SM	SM(d44:0)	-2.5028	0.0330525	0.22917	C50 H102 O8 N2 P1
PE	PE(18:1/22:6)-H	-0.0882638	0.907575	0.229006	C45 H75 O8 N1 P1
LPC	LPC(20:4)	0.128201	0.804406	0.228572	C29 H51 O9 N1 P1
PE	PE(18:0/18:0)-H	0.862185	0.147525	0.227095	C41 H81 O8 N1 P1
PC	PC(18:1/18:2)	0.0320333	0.951647	0.226476	C45 H83 O10 N1 P1
PI	PI(18:0e/22:5)-H	-0.122772	0.873209	0.225536	C49 H86 O12 N0 P1
Cer	Cer(t42:0+O)	0.408359	0.374193	0.225472	C43 H86 O7 N1
Cer	Cer(d43:3)	0.45262	0.582647	0.225075	C44 H82 O5 N1
Hex1Cer	Hex1Cer(d40:1+O)	-0.272028	0.422487	0.224973	C47 H90 O11 N1
Hex3Cer	Hex3Cer(m40:4)-H	0.0301004	0.914276	0.224825	C58 H102 O17 N1
PS	PS(36:3e)-H	-0.138936	0.70927	0.224712	C42 H77 O9 N1 P1
PS	PS(36:1)-H	-0.20543	0.866806	0.22351	C42 H79 O10 N1 P1
PC	PC(17:1/20:4)	-1.23867	0.148104	0.223295	C46 H81 O10 N1 P1
Hex3Cer	Hex3Cer(t18:1/23:4)-H	1.01552	0.304094	0.222683	C59 H102 O19 N1
Hex1Cer	Hex1Cer(d33:1)	-0.538646	0.423961	0.222155	C40 H76 O10 N1
Hex3Cer	Hex3Cer(m42:6)	0.159774	0.536629	0.220483	C61 H104 O19 N1
PE	PE(18:1/22:5)-H	-1.88045	0.143516	0.216599	C45 H77 O8 N1 P1
OAHFA	OAHFA(40:7)-H	-1.10916	0.197251	0.215495	C40 H63 O4
Cer	Cer(d44:1+O)	-1.27304	0.0256918	0.2141	C45 H88 O6 N1
SM	SM(d38:0)	-0.542796	0.0630337	0.212944	C44 H90 O8 N2 P1
PE	PE(24:0/18:2)-H	1.72788	0.289768	0.212311	C47 H89 O8 N1 P1
LPG	LPG(18:0)-H	-0.256632	0.727517	0.210442	C24 H48 O9 N0 P1
PC	PC(15:0/16:0)	-0.00240472	0.997869	0.210314	C40 H79 O10 N1 P1
CL	CL(73:4)-2H	-1.26613	0.0305997	0.209243	C82 H150 O17 P2
Hex2Cer	Hex2Cer(d40:3)-H	-0.289233	0.573451	0.209077	C52 H94 O13 N1
PC	PC(40:0)	-1.29522	0.00321015	0.208734	C49 H97 O10 N1 P1
PS	PS(42:8)-H	-0.134886	0.591113	0.208424	C48 H77 O10 N1 P1
PG	PG(38:3)-H	1.47845	0.315772	0.208309	C44 H80 O10 N0 P1
PC	PC(18:2e/20:4)	-0.435244	0.330334	0.208179	C47 H83 O9 N1 P1
CL	CL(76:6)-H	1.21148	0.440157	0.207478	C85 H153 O17 P2
Hex3Cer	Hex3Cer(m39:4)-H	0.299914	0.669074	0.206229	C57 H100 O17 N1
PG	PG(16:0/16:0)-H	0.0976346	0.858217	0.206046	C38 H74 O10 N0 P1
PE	PE(36:5e)-H	-0.0220639	0.987157	0.205844	C41 H73 O7 N1 P1
Hex1Cer	Hex1Cer(d43:2)	-0.49515	0.0880661	0.204889	C50 H94 O10 N1
Hex1Cer	Hex1Cer(d41:1)	-0.183558	0.672749	0.204679	C48 H92 O10 N1
PE	PE(33:0e)-H	0.3731	0.498057	0.204521	C38 H77 O7 N1 P1
PI	PI(18:0/22:4)-H	-0.0343101	0.957209	0.204066	C49 H86 O13 N0 P1
CL	CL(65:11)-2H	0.309578	0.527544	0.203177	C74 H120 O17 P2
Hex3Cer	Hex3Cer(t42:0)	-0.329763	0.549708	0.202974	C61 H116 O21 N1
Hex3Cer	Hex3Cer(d29:2)-H	0.349878	0.580814	0.202755	C47 H84 O18 N1
PS	PS(40:4e)-H	-0.58845	0.462846	0.202687	C46 H83 O9 N1 P1
LPG	LPG(16:0)-H	-0.39618	0.678636	0.202653	C22 H44 O9 N0 P1
Hex3Cer	Hex3Cer(m42:5)	0.464306	0.491161	0.202178	C61 H106 O19 N1
PC	PC(38:3e)-CH3	0.768894	0.619188	0.202059	C45 H85 O7 N1 P1
LPC	LPC(19:1)	-1.69174	0.243676	0.201671	C28 H55 O9 N1 P1
Hex1Cer	Hex1Cer(m34:0+O)	-0.0484612	0.934283	0.201607	C41 H80 O10 N1
CL	CL(74:9)-H	-0.067516	0.900112	0.20075	C83 H143 O17 P2
phSM	phSM(d42:1)	-0.724078	0.106035	0.197856	C48 H96 O9 N2 P1
PC	PC(14:0e/18:2)	1.57402	0.502918	0.197629	C41 H79 O9 N1 P1
PE	PE(16:1e/18:2)-H	0.492653	0.661652	0.196164	C39 H73 O7 N1 P1
Hex2Cer	Hex2Cer(d28:1+2O)	0.127589	0.823029	0.195258	C41 H76 O17 N1
PE	PE(18:0/22:4)-H	0.214685	0.719741	0.194295	C45 H81 O8 N1 P1
SM	SM(d40:0)	-0.252944	0.5392	0.194271	C46 H94 O8 N2 P1
PG	PG(18:0/20:4)-H	1.14271	0.300772	0.193293	C44 H78 O10 N0 P1
Hex1Cer	Hex1Cer(t39:6)-H	0.403382	0.635652	0.193015	C45 H76 O9 N1
PE	PE(32:0e)-H	-0.432164	0.509609	0.192989	C37 H75 O7 N1 P1
SM	SM(d36:2)	-0.109132	0.869782	0.192956	C42 H82 O8 N2 P1
Hex1Cer	Hex1Cer(d44:0+O)	-1.10899	0.0278137	0.192651	C51 H100 O11 N1
Hex1Cer	Hex1Cer(t43:2)	-0.620277	0.243125	0.192	C50 H94 O11 N1
Cer	Cer(t42:1+O)	0.602147	0.297585	0.190955	C43 H84 O7 N1
Hex2Cer	Hex2Cer(d34:1+O)	-0.278361	0.692669	0.189334	C47 H88 O16 N1
Hex3Cer	Hex3Cer(m41:4)-H	0.342826	0.675034	0.188238	C59 H104 O17 N1
Cer	Cer(d44:1)	-0.862902	0.0719195	0.188136	C45 H88 O5 N1
Cer	Cer(d41:1+O)	0.037613	0.958251	0.186318	C42 H82 O6 N1
Cer	Cer(d15:0/26:2)	0.0874118	0.905699	0.184961	C42 H80 O5 N1
SM	SM(d43:1)	0.0344666	0.969664	0.1847	C49 H98 O8 N2 P1
CL	CL(80:8)-2H	1.21329	0.277678	0.183334	C89 H156 O17 P2
PC	PC(22:5/18:2)	0.476064	0.66354	0.183177	C49 H83 O10 N1 P1
Hex3Cer	Hex3Cer(t43:5)-H	0.425111	0.526318	0.183009	C61 H106 O19 N1
PS	PS(18:0e/20:3)-H	0.729711	0.446212	0.182524	C44 H81 O9 N1 P1
PE	PE(16:1/16:1)-H	1.0339	0.339967	0.182319	C37 H69 O8 N1 P1
SM	SM(t34:0)	-0.100754	0.828561	0.18142	C40 H82 O9 N2 P1
PC	PC(38:2)-CH3	0.547504	0.335645	0.181354	C45 H85 O8 N1 P1
PE	PE(18:1e/22:4)-H	0.630294	0.454432	0.181099	C45 H81 O7 N1 P1
Hex2Cer	Hex2Cer(d40:2)	0.168019	0.819839	0.180503	C53 H98 O15 N1
CL	CL(18:2/18:2/18:2/18:2)-H	0.446404	0.574339	0.180471	C81 H141 O17 P2
PC	PC(26:0/12:0)	-0.616515	0.137466	0.179885	C47 H93 O10 N1 P1
Hex3Cer	Hex3Cer(d34:0)	-0.283445	0.464085	0.177553	C53 H100 O20 N1
PS	PS(40:7)-H	-0.26802	0.585158	0.17661	C46 H75 O10 N1 P1
LPE	LPE(22:6)-H	0.193224	0.647914	0.175958	C27 H43 O7 N1 P1
PG	PG(16:0/16:1)-H	0.904932	0.318462	0.17567	C38 H72 O10 N0 P1
SM	SM(d39:1)	-0.171347	0.764617	0.175561	C45 H90 O8 N2 P1
CL	CL(77:11)-2H	0.614073	0.326	0.174918	C86 H144 O17 P2
PC	PC(42:2e)	0.970564	0.455174	0.174773	C51 H99 O9 N1 P1
PC	PC(36:5e)	0.931758	0.420204	0.174117	C45 H81 O9 N1 P1
Hex2Cer	Hex2Cer(t33:2)	0.571413	0.402612	0.172843	C46 H84 O16 N1
Cer	Cer(t38:0)	1.10317	0.0571534	0.171043	C39 H78 O6 N1
PC	PC(40:4e)-CH3	1.27946	0.469796	0.170323	C47 H87 O7 N1 P1
PC	PC(16:0/22:6)	0.437103	0.349065	0.168034	C47 H81 O10 N1 P1
CL	CL(78:8)-2H	0.515035	0.412061	0.16609	C87 H152 O17 P2
PC	PC(19:0/18:1)	0.00388048	0.996405	0.166032	C46 H89 O10 N1 P1
Hex1Cer	Hex1Cer(m38:0+O)	-0.876231	0.104158	0.165845	C45 H88 O10 N1
LPE	LPE(20:3)-H	0.468071	0.633965	0.165684	C25 H45 O7 N1 P1
Hex2Cer	Hex2Cer(d44:4)	0.601703	0.546065	0.165133	C57 H102 O15 N1
Cer	Cer(m20:0/21:0+O)	0.204779	0.744481	0.164798	C42 H84 O5 N1
PE	PE(30:1e)-H	-1.26952	0.158161	0.164199	C35 H69 O7 N1 P1
CL	CL(59:4)-2H	0.101887	0.709116	0.161777	C68 H122 O17 P2
PE	PE(17:0/20:4)-H	-0.135736	0.825803	0.161536	C42 H75 O8 N1 P1
PI	PI(18:0/16:0)-H	0.181346	0.752951	0.1615	C43 H82 O13 N0 P1
LPG	LPG(18:1)-H	0.362359	0.341648	0.159077	C24 H46 O9 N0 P1
Hex1Cer	Hex1Cer(m40:0+O)	-0.282476	0.534127	0.158396	C47 H92 O10 N1
Hex3Cer	Hex3Cer(m42:4)-H	0.214632	0.773462	0.158344	C60 H106 O17 N1
PC	PC(16:0/18:3)	-0.0638789	0.898644	0.15816	C43 H79 O10 N1 P1
LPC	LPC(20:2)	-0.208706	0.696512	0.158104	C29 H55 O9 N1 P1
LPE	LPE(22:0)-H	-0.0261664	0.961291	0.157232	C27 H55 O7 N1 P1
PE	PE(18:1/24:0)-H	-0.418417	0.431938	0.155817	C47 H91 O8 N1 P1
PE	PE(17:1/16:0)-H	0.0408275	0.921804	0.155586	C38 H73 O8 N1 P1
PC	PC(16:1e/18:2)	-0.963177	0.362931	0.154271	C43 H81 O9 N1 P1
phSM	phSM(d42:0)	-0.538105	0.184489	0.153731	C48 H98 O9 N2 P1
PI	PI(18:0e/16:0)-H	-0.143828	0.869426	0.153358	C43 H84 O12 N0 P1
SM	SM(d37:1)	0.281656	0.679179	0.152212	C43 H86 O8 N2 P1
Hex2Cer	Hex2Cer(m40:6)	-0.189307	0.516797	0.151091	C53 H90 O14 N1
PC	PC(42:4e)	1.09944	0.457537	0.150596	C51 H95 O9 N1 P1
SM	SM(d43:3)	-0.526808	0.0394818	0.14965	C49 H94 O8 N2 P1
Cer	Cer(d21:1/23:2)	0.0335087	0.954993	0.149279	C45 H84 O5 N1
PC	PC(16:1e/22:4)-CH3	0.418827	0.506933	0.148855	C45 H81 O7 N1 P1
SM	SM(t42:0)	-0.528304	0.184541	0.148394	C48 H98 O9 N2 P1
Cer	Cer(m43:0+O)	-0.691706	0.321057	0.148326	C44 H88 O5 N1
Hex1Cer	Hex1Cer(d43:1+O)	-0.52684	0.24328	0.148035	C50 H96 O11 N1
PA	PA(18:1e/10:4)-2H	-0.547383	0.385903	0.143582	C31 H51 O7 N0 P1
PI	PI(18:1e/20:4)-H	-0.103011	0.896148	0.143135	C47 H82 O12 N0 P1
PS	PS(22:1/18:2)-H	0.2741	0.763532	0.143052	C46 H83 O10 N1 P1
Hex3Cer	Hex3Cer(d34:1)	0.121935	0.736922	0.142718	C53 H98 O20 N1
PC	PC(15:0/20:4)	-0.591189	0.363158	0.141016	C44 H79 O10 N1 P1
PC	PC(20:1/18:2)	-0.045492	0.914456	0.140997	C47 H87 O10 N1 P1
Hex2Cer	Hex2Cer(m38:0+O)	0.347109	0.707823	0.140991	C51 H98 O15 N1
PI	PI(17:0/18:2)-H	-0.296258	0.442675	0.140712	C44 H80 O13 N0 P1
PC	PC(29:0/8:0)	-0.890185	0.0919714	0.139175	C46 H91 O10 N1 P1
Hex1Cer	Hex1Cer(m38:4)-H	0.409373	0.558757	0.13855	C44 H78 O7 N1
LPC	LPC(18:2)	-0.0510296	0.800803	0.137435	C27 H51 O9 N1 P1
Cer	Cer(t40:1)	3.73492	0.364649	0.137187	C41 H80 O6 N1
Cer	Cer(d39:1+O)-H	1.11093	0.380575	0.136737	C39 H76 O4 N1
Hex1Cer	Hex1Cer(m44:0+O)	-1.10446	0.0215073	0.136597	C51 H100 O10 N1
PE	PE(17:0/18:2)-H	-0.398988	0.623299	0.136345	C40 H75 O8 N1 P1
PE	PE(36:6e)-H	0.949691	0.388418	0.135365	C41 H71 O7 N1 P1
PS	PS(18:1/18:2)-H	0.0207263	0.973226	0.135027	C42 H75 O10 N1 P1
LPE	LPE(16:0e)-H	0.196023	0.799894	0.134005	C21 H45 O6 N1 P1
PS	PS(18:1/22:0)-H	0.071987	0.892767	0.132984	C46 H87 O10 N1 P1
PC	PC(22:0/18:2)	-0.322217	0.702466	0.131613	C49 H93 O10 N1 P1
Hex2Cer	Hex2Cer(d39:3)-H	-0.409801	0.484228	0.13119	C51 H92 O13 N1
Hex2Cer	Hex2Cer(m44:0+O)	0.771552	0.566671	0.130733	C57 H110 O15 N1
PC	PC(18:0/22:6)	0.0364907	0.936674	0.130274	C49 H85 O10 N1 P1
PC	PC(20:0e/22:5)	0.613753	0.623961	0.129721	C51 H93 O9 N1 P1
Cer	Cer(d42:1)	0.337988	0.630359	0.129482	C43 H84 O5 N1
PS	PS(18:0e/22:4)-H	0.460552	0.622391	0.126417	C46 H83 O9 N1 P1
PC	PC(17:0/20:3)	0.185228	0.861281	0.126176	C46 H85 O10 N1 P1
Cer	Cer(d48:0+O)	0.64191	0.462415	0.126176	C49 H98 O6 N1
SM	SM(d41:2)	0.0569022	0.913852	0.125879	C47 H92 O8 N2 P1
GM3	GM3(d42:1)-H	-0.104111	0.723558	0.12562	C65 H119 O21 N2
PI	PI(18:1/20:3)-H	0.0709328	0.895624	0.125081	C47 H82 O13 N0 P1
CL	CL(79:11)-2H	0.359877	0.586864	0.125025	C88 H148 O17 P2
CL	CL(81:11)-2H	0.289294	0.582689	0.124145	C90 H152 O17 P2
CL	CL(20:5/18:2/18:2/18:2)-H	0.52745	0.539323	0.123841	C83 H139 O17 P2
PE	PE(18:1/22:0)-H	-0.149702	0.740334	0.123371	C45 H87 O8 N1 P1
Hex2Cer	Hex2Cer(m40:4)-H	0.0787468	0.835543	0.122693	C52 H92 O12 N1
Hex1Cer	Hex1Cer(m42:6)	0.433901	0.503195	0.121462	C49 H84 O9 N1
GM3	GM3(t40:4)-2H	0.521672	0.487026	0.121457	C63 H108 O22 N2
Hex1Cer	Hex1Cer(m39:4)-H	0.223575	0.841566	0.120536	C45 H80 O7 N1
PC	PC(18:1/22:5)	0.447282	0.530874	0.119502	C49 H85 O10 N1 P1
PE	PE(22:0/18:2)-H	-0.0286954	0.954577	0.118036	C45 H85 O8 N1 P1
Cer	Cer(t46:0)	0.443528	0.0834862	0.116399	C47 H94 O6 N1
Hex2Cer	Hex2Cer(m32:0+O)	0.384676	0.659146	0.116008	C45 H86 O15 N1
PC	PC(20:4/20:4)	0.807428	0.509454	0.114711	C49 H81 O10 N1 P1
PC	PC(18:0/22:4)	-0.0831664	0.909244	0.114648	C49 H89 O10 N1 P1
Cer	Cer(d20:0/24:1)	-0.618332	0.148635	0.112314	C45 H88 O5 N1
Cer	Cer(d34:1+O)	0.060974	0.871334	0.110674	C35 H68 O6 N1
PS	PS(18:0/20:4)-H	0.0710134	0.92556	0.110558	C44 H77 O10 N1 P1
CL	CL(78:7)-H	0.609811	0.377071	0.109966	C87 H155 O17 P2
Hex2Cer	Hex2Cer(d42:2)	-0.71784	0.426921	0.109521	C55 H102 O15 N1
LPS	LPS(22:1)-H	0.29017	0.69101	0.105132	C28 H53 O9 N1 P1
Cer	Cer(t42:2)	1.24395	0.0616445	0.104016	C43 H82 O6 N1
PE	PE(38:3e)-H	-0.345735	0.587049	0.10365	C43 H81 O7 N1 P1
CL	CL(82:8)-2H	0.182251	0.764461	0.103491	C91 H160 O17 P2
PE	PE(36:4e)-H	0.0898666	0.942562	0.103411	C41 H75 O7 N1 P1
Cer	Cer(d42:2+O)	0.241774	0.591241	0.102779	C43 H82 O6 N1
Cer	Cer(d39:5)-H	-0.162488	0.711679	0.100294	C39 H68 O3 N1
PC	PC(32:3)-CH3	0.892692	0.488122	0.0987538	C39 H71 O8 N1 P1
PG	PG(36:4)-H	0.529371	0.542282	0.09874	C42 H74 O10 N0 P1
PC	PC(42:1e)	0.39174	0.814311	0.0976155	C51 H101 O9 N1 P1
Cer	Cer(t17:0/25:0)	0.378959	0.253229	0.0973883	C43 H86 O6 N1
SM	SM(d42:1)	0.294566	0.616429	0.0946891	C48 H96 O8 N2 P1
Hex2Cer	Hex2Cer(t34:0)	0.726968	0.299499	0.094408	C47 H90 O16 N1
PI	PI(18:0/20:2)-H	0.110306	0.870768	0.0938593	C47 H86 O13 N0 P1
PS	PS(36:4e)-H	0.195573	0.792691	0.0936327	C42 H75 O9 N1 P1
PS	PS(20:2/20:3)-H	0.274454	0.676957	0.0934578	C46 H79 O10 N1 P1
Cer	Cer(m44:1+O)	-0.600116	0.167383	0.0933054	C45 H88 O5 N1
Cer	Cer(m34:0+O)	0.108181	0.852385	0.093212	C35 H70 O5 N1
SM	SM(d35:2)	-0.152523	0.86488	0.0924809	C41 H80 O8 N2 P1
LPE	LPE(14:0)-H	0.423855	0.582913	0.0918081	C19 H39 O7 N1 P1
Cer	Cer(d18:0/26:2)	-0.298372	0.464128	0.0909291	C45 H86 O5 N1
PS	PS(20:0e/18:1)-H	-0.101915	0.918936	0.0883789	C44 H85 O9 N1 P1
Cer	Cer(d18:0/16:0)	0.104771	0.856593	0.085924	C35 H70 O5 N1
PG	PG(22:6/22:6)-H	-0.213947	0.63042	0.0859204	C50 H74 O10 N0 P1
PG	PG(18:2/18:2)-H	-0.0674179	0.920069	0.0856852	C42 H74 O10 N0 P1
PE	PE(17:0/20:3)-H	0.483084	0.579499	0.0843688	C42 H77 O8 N1 P1
Cer	Cer(d42:1+O)	-0.247487	0.442313	0.0824744	C43 H84 O6 N1
PC	PC(40:3e)	0.546903	0.681765	0.0823461	C49 H93 O9 N1 P1
SM	SM(d33:0)	0.15468	0.844646	0.0801643	C39 H80 O8 N2 P1
LPC	LPC(20:1)	0.187248	0.786466	0.0787582	C29 H57 O9 N1 P1
LPE	LPE(17:1)-H	-0.0595924	0.759811	0.0775356	C22 H43 O7 N1 P1
PS	PS(20:0/22:5)-H	2.04804	0.261057	0.0755978	C48 H83 O10 N1 P1
Hex2Cer	Hex2Cer(d38:3)-H	-0.266885	0.512721	0.0743224	C50 H90 O13 N1
PC	PC(17:0/18:2)	-0.142621	0.83983	0.073508	C44 H83 O10 N1 P1
Hex1Cer	Hex1Cer(m40:3)-H	0.451533	0.600012	0.0725564	C46 H84 O7 N1
Hex1Cer	Hex1Cer(d43:1)	-0.268136	0.471727	0.072511	C50 H96 O10 N1
PS	PS(34:3)-H	0.605032	0.238012	0.0716445	C40 H71 O10 N1 P1
Cer	Cer(m39:0+O)	0.199801	0.843131	0.0711422	C40 H80 O5 N1
SM	SM(d40:2)	0.0221946	0.957298	0.0710631	C46 H90 O8 N2 P1
LPC	LPC(20:3)	0.231842	0.527317	0.0703349	C29 H53 O9 N1 P1
PC	PC(40:0e)	-0.68919	0.470584	0.070301	C49 H99 O9 N1 P1
Hex3Cer	Hex3Cer(d34:1+O)	-0.0230386	0.980531	0.0696354	C53 H98 O21 N1
Cer	Cer(t17:0/25:1)	0.403692	0.454003	0.0691172	C43 H84 O6 N1
CL	CL(74:7)-H	0.403455	0.455216	0.0682311	C83 H147 O17 P2
Hex3Cer	Hex3Cer(d35:6)	-0.163661	0.62385	0.0680293	C54 H90 O20 N1
Hex2Cer	Hex2Cer(d40:1)	-0.18582	0.822666	0.0662881	C53 H100 O15 N1
PC	PC(18:1/22:6)	0.276479	0.713207	0.0656047	C49 H83 O10 N1 P1
Cer	Cer(t17:0/23:0)	0.327775	0.481342	0.0651447	C41 H82 O6 N1
Hex3Cer	Hex3Cer(d40:1+O)	-0.329477	0.78307	0.0650009	C59 H110 O21 N1
LPE	LPE(22:5)-H	-0.519022	0.268973	0.064935	C27 H45 O7 N1 P1
Cer	Cer(d22:1/18:0)	0.339776	0.677597	0.0636791	C41 H80 O5 N1
PI	PI(17:0/20:3)-H	0.239256	0.807148	0.0619918	C46 H82 O13 N0 P1
CL	CL(81:13)-2H	0.129821	0.865597	0.0619182	C90 H148 O17 P2
PC	PC(18:0/20:3)	-0.0196108	0.972165	0.059584	C47 H87 O10 N1 P1
PE	PE(33:1e)-H	-0.253777	0.83629	0.0586771	C38 H75 O7 N1 P1
SM	SM(d42:0)	-0.104852	0.8364	0.0585631	C48 H98 O8 N2 P1
LPE	LPE(20:1)-H	0.171679	0.717541	0.0581821	C25 H49 O7 N1 P1
PS	PS(42:6)-H	0.163011	0.700581	0.056768	C48 H81 O10 N1 P1
Hex1Cer	Hex1Cer(d40:2)	0.174034	0.650967	0.0556294	C47 H88 O10 N1
Cer	Cer(m22:0/18:0+2O)	0.348682	0.45819	0.0555173	C41 H82 O6 N1
CL	CL(77:1)-2H	0.0550994	0.782518	0.0554961	C86 H164 O17 P2
PC	PC(17:0/20:4)	-0.0592012	0.930512	0.054607	C46 H83 O10 N1 P1
PC	PC(18:0e/22:6)	0.830779	0.30667	0.0542133	C49 H87 O9 N1 P1
PE	PE(20:0/18:2)-H	0.121444	0.839088	0.0538237	C43 H81 O8 N1 P1
CL	CL(79:7)-H	0.185668	0.78795	0.0537324	C88 H157 O17 P2
PC	PC(18:1e/20:4)	0.225096	0.621517	0.0528968	C47 H85 O9 N1 P1
Cer	Cer(m41:1+O)	0.178491	0.842657	0.0518416	C42 H82 O5 N1
Hex2Cer	Hex2Cer(d32:4+2O)	0.353706	0.589875	0.0509248	C45 H78 O17 N1
CL	CL(63:6)-2H	-0.298128	0.315301	0.0496477	C72 H126 O17 P2
CL	CL(18:2/18:1/18:2/18:1)-H	0.210869	0.614193	0.0494531	C81 H145 O17 P2
PI	PI(18:0/22:5)-H	-0.0781735	0.871449	0.0489302	C49 H84 O13 N0 P1
LPC	LPC(16:0e)	0.0722187	0.909211	0.0488522	C25 H53 O8 N1 P1
Hex2Cer	Hex2Cer(t40:0)	0.424557	0.415784	0.0482392	C53 H102 O16 N1
phSM	phSM(d34:0)	0.0685937	0.801985	0.0472001	C40 H82 O9 N2 P1
PC	PC(18:0/20:1)	0.00800739	0.984814	0.0467419	C47 H91 O10 N1 P1
PA	PA(44:0)-2H	0.423216	0.617713	0.045886	C47 H91 O8 N0 P1
PS	PS(20:3/22:1)-H	0.0520202	0.961443	0.0454295	C48 H85 O10 N1 P1
PC	PC(40:3)-CH3	0.423521	0.75065	0.0443619	C47 H87 O8 N1 P1
PE	PE(18:0/16:0)-H	0.21216	0.211126	0.0429621	C39 H77 O8 N1 P1
Cer	Cer(t18:0/18:0)	0.517816	0.360516	0.042326	C37 H74 O6 N1
Cer	Cer(d41:1)	0.165266	0.853214	0.0422574	C42 H82 O5 N1
PE	PE(16:0/20:4)-H	0.120233	0.804208	0.0406046	C41 H73 O8 N1 P1
PE	PE(16:0/20:5)-H	0.263206	0.760981	0.040324	C41 H71 O8 N1 P1
PIP2	PIP2(40:4)-H	0.408491	0.491652	0.0391083	C49 H88 O19 N0 P3
PI	PI(18:0e/18:1)-H	-0.278349	0.754688	0.0380324	C45 H86 O12 N0 P1
PE	PE(40:5e)-H	0.0719229	0.900861	0.0380129	C45 H81 O7 N1 P1
PS	PS(40:6)-H	0.124102	0.647995	0.0374983	C46 H77 O10 N1 P1
SM	SM(d44:3)	-0.103186	0.760132	0.0368122	C50 H96 O8 N2 P1
CL	CL(79:7)-2H	0.105434	0.874959	0.0360714	C88 H156 O17 P2
Hex1Cer	Hex1Cer(d41:2)	0.123479	0.784667	0.0336633	C48 H90 O10 N1
Cer	Cer(d44:0+O)	-0.109274	0.572874	0.0319296	C45 H90 O6 N1
Cer	Cer(t41:0)	0.185013	0.629453	0.0319202	C42 H84 O6 N1
CL	CL(85:1)-2H	-0.118614	0.755065	0.0312898	C94 H180 O17 P2
PC	PC(16:0e/16:1)	-0.0760915	0.852393	0.0303483	C41 H81 O9 N1 P1
Hex1Cer	Hex1Cer(d41:1+O)	-0.0722308	0.681331	0.0285446	C48 H92 O11 N1
CL	CL(86:0)-2H	-0.0533396	0.906035	0.0284831	C95 H184 O17 P2
LPC	LPC(20:0)	0.134034	0.83605	0.02822	C29 H59 O9 N1 P1
PE	PE(19:0/18:2)-H	-0.0405229	0.938978	0.0272872	C42 H79 O8 N1 P1
PE	PE(30:1)-H	0.376952	0.223387	0.0267621	C35 H67 O8 N1 P1
Cer	Cer(t20:0/24:0)	-0.121899	0.517001	0.0262169	C45 H90 O6 N1
PG	PG(18:1/18:2)-H	0.351805	0.740178	0.0257506	C42 H76 O10 N0 P1
GM3	GM3(m38:2)-2H	-0.0149753	0.979904	0.0243123	C61 H108 O20 N2
PC	PC(35:4e)	-0.404701	0.6847	0.024305	C44 H81 O9 N1 P1
LPE	LPE(22:1)-H	0.320506	0.54374	0.0241796	C27 H53 O7 N1 P1
LPE	LPE(24:0)-H	0.396693	0.468115	0.0237913	C29 H59 O7 N1 P1
PS	PS(38:6)-H	-0.0235279	0.9544	0.0228348	C44 H73 O10 N1 P1
phSM	phSM(d40:0)	-0.224507	0.419829	0.0208557	C46 H94 O9 N2 P1
CL	CL(18:2/18:1/18:2/18:2)-H	0.210706	0.724769	0.0206309	C81 H143 O17 P2
Hex1Cer	Hex1Cer(t42:2)	0.0353333	0.916339	0.020298	C49 H92 O11 N1
PC	PC(20:1/18:1)	-0.0380123	0.931842	0.0199554	C47 H89 O10 N1 P1
Hex3Cer	Hex3Cer(d42:1+O)	0.0832322	0.933375	0.0199473	C61 H114 O21 N1
SM	SM(d41:1)	-0.30555	0.514236	0.0194693	C47 H94 O8 N2 P1
PI	PI(18:0e/18:2)-H	-0.0808483	0.923644	0.0180435	C45 H84 O12 N0 P1
SM	SM(d42:4)	0.410662	0.483673	0.0178925	C48 H90 O8 N2 P1
CL	CL(74:10)-H	0.152547	0.831153	0.0153866	C83 H141 O17 P2
SM	SM(d32:0)	-0.285858	0.632643	0.015249	C38 H78 O8 N2 P1
PE	PE(18:1e/16:0)-H	0.137894	0.67838	0.015197	C39 H77 O7 N1 P1
LPE	LPE(20:0e)-H	0.243763	0.739637	0.0148529	C25 H53 O6 N1 P1
PE	PE(52:2)-H	-1.20461	0.335559	0.0148342	C57 H109 O8 N1 P1
Cer	Cer(t44:1+O)	-0.606905	0.29047	0.0123374	C45 H88 O7 N1
Hex3Cer	Hex3Cer(t34:0)	0.777629	0.386029	0.0114785	C53 H100 O21 N1
Hex2Cer	Hex2Cer(d30:2+2O)	0.005998	0.994526	0.0108923	C43 H78 O17 N1
GM3	GM3(d40:1)-H	0.140929	0.441153	0.010788	C63 H115 O21 N2
CL	CL(77:4)-2H	0.107092	0.857886	0.00971885	C86 H158 O17 P2
LPE	LPE(24:1)-H	0.416199	0.481152	0.00909687	C29 H57 O7 N1 P1
PI	PI(18:0/20:1)-H	-0.109987	0.906216	0.00864478	C47 H88 O13 N0 P1
LPE	LPE(20:0)-H	0.0722294	0.881797	0.00844215	C25 H51 O7 N1 P1
SM	SM(t40:0)	-0.0764462	0.716444	0.00694187	C46 H94 O9 N2 P1
PC	PC(19:0/18:2)	-0.168312	0.688394	0.00613502	C46 H87 O10 N1 P1
Hex1Cer	Hex1Cer(d42:3)	0.203237	0.521866	0.00528221	C49 H90 O10 N1
SM	SM(d35:0)	-0.123696	0.767872	0.00503581	C41 H84 O8 N2 P1
PIP2	PIP2(48:4)-H	0.0562618	0.841298	0.00443342	C57 H104 O19 N0 P3
PS	PS(38:2e)-H	-0.666232	0.611876	0.00385951	C44 H83 O9 N1 P1
Cer	Cer(m44:0+O)	-0.440447	0.381467	0.00333008	C45 H90 O5 N1
PS	PS(36:2e)-H	-0.886553	0.470791	0.00331799	C42 H79 O9 N1 P1
PC	PC(14:1e/18:2)	-1.15495	0.414569	0.0024223	C41 H77 O9 N1 P1
Hex1Cer	Hex1Cer(d39:1)	0.00668716	0.990048	0.00183061	C46 H88 O10 N1
LPC	LPC(20:0e)	0.442168	0.61615	0.000259006	C29 H61 O8 N1 P1
PC	PC(52:2)-CH3	-1.02456	0.432431	1.79162e-06	C59 H113 O8 N1 P1

## Sheet: POS
The identified lipid molecular species both CON and MEL groups in postive ion mode
Class	Compounds	log2/FC(MEL/CON)	P-value	VIP	IonFormula
TG	TG(16:0/18:1/18:1)	0.938307	0.0786089	11.057	C55 H106 O6 N1
TG	TG(16:0/10:2/11:4)	1.03601	0.138712	8.39629	C40 H64 O6 Na1
PE	PE(39:2e)	1.4014	0.413948	6.65552	C44 H87 O7 N1 P1
TG	TG(18:1/18:1/18:1)	0.696169	0.191733	6.64555	C57 H108 O6 N1
TG	TG(18:1/18:1/18:2)	0.771854	0.121689	6.50827	C57 H106 O6 N1
TG	TG(18:1/18:2/18:2)	0.953971	0.0153969	6.47538	C57 H104 O6 N1
TG	TG(16:0/18:1/18:2)	0.67345	0.235615	6.21127	C55 H104 O6 N1
SM	SM(d34:1)	-4.87664	0.371974	6.18091	C39 H80 O6 N2 P1
PE	PE(18:1e/18:1)	1.05009	0.492642	4.6881	C41 H81 O7 N1 P1
TG	TG(16:1/18:1/18:2)	0.67611	0.163967	4.51688	C55 H102 O6 N1
PG	PG(31:2e)	9.63052	0.361511	4.4808	C37 H75 O9 N1 P1
TG	TG(18:0/18:1/18:1)	0.622528	0.202361	4.46312	C57 H110 O6 N1
TG	TG(16:0/16:0/18:1)	0.567358	0.239411	4.31333	C53 H104 O6 N1
TG	TG(16:0/16:1/18:1)	0.61948	0.21502	4.22885	C53 H102 O6 N1
TG	TG(18:0/16:0/18:1)	0.514791	0.205168	4.1666	C55 H108 O6 N1
LPC	LPC(18:0)	-5.47273	0.125671	4.00309	C26 H55 O7 N1 P1
PC	PC(12:0e/6:0)	-5.77043	0.125022	3.98889	C26 H55 O7 N1 P1
TG	TG(18:1/18:2/20:3)	0.758237	0.0949581	3.94075	C59 H106 O6 N1
PE	PE(37:1e)	1.3851	0.361014	3.80659	C42 H85 O7 N1 P1
PC	PC(32:0e)	6.98964	0.26215	3.43197	C40 H83 O7 N1 P1
Hex2Cer	Hex2Cer(t18:0/16:0)+H-H2O	0.453417	0.446079	3.17523	C46 H88 O13 N1
TG	TG(37:7e)	-0.241513	0.163661	3.15382	C40 H64 O5 Na1
PE	PE(39:1e)	1.30777	0.399268	3.10211	C44 H89 O7 N1 P1
ChE	ChE(18:2)	-0.848426	0.27874	2.91676	C45 H80 O2 N1
PC	PC(26:0/6:0)	-3.75934	0.389534	2.80104	C40 H81 O8 N1 P1
PC	PC(10:0e/8:0)	-0.635859	0.149602	2.6482	C26 H55 O7 N1 P1
PE	PE(37:2e)	0.861082	0.530777	2.63381	C42 H83 O7 N1 P1
TG	TG(18:0/18:0/18:0)	-2.50187	0.226174	2.6175	C57 H114 O6 N1
TG	TG(18:0/16:0/18:0)	-0.835908	0.235986	2.45615	C55 H110 O6 N1
Hex2Cer	Hex2Cer(d18:1/16:0)	0.278193	0.502005	2.30589	C46 H88 O13 N1
TG	TG(15:0/18:1/18:1)	0.699155	0.0469175	2.30109	C54 H104 O6 N1
DG	DG(18:0/20:4)	1.34067	0.308594	2.29572	C41 H76 O5 N1
TG	TG(17:0/18:1/18:2)	0.697587	0.0426409	2.20082	C56 H106 O6 N1
PC	PC(34:0e)	1.23555	0.411993	2.165	C42 H87 O7 N1 P1
TG	TG(18:1/18:2/22:5)	0.760208	0.126114	2.12714	C61 H106 O6 N1
TG	TG(20:3/18:2/18:2)	1.59631	0.148611	2.10876	C59 H104 O6 N1
PE	PE(16:1e/20:0)	0.902869	0.476222	2.10828	C41 H82 O7 N1 P1 Na1
PG	PG(18:2e/13:0)	-0.0893044	0.0386795	2.10081	C37 H75 O9 N1 P1
TG	TG(16:1/16:1/18:1)	0.520528	0.296067	2.08294	C53 H100 O6 N1
SPH	SPH(d16:0)	0.260977	0.280827	1.99889	C16 H36 O2 N1
TG	TG(18:1/18:2/18:3)	0.747519	0.157428	1.96061	C57 H102 O6 N1
TG	TG(18:1/17:1/18:2)	0.805919	0.033259	1.95427	C56 H104 O6 N1
TG	TG(18:1/18:2/22:4)	2.60728	0.30647	1.95252	C61 H108 O6 N1
TG	TG(18:0/18:1/20:4)	0.449642	0.555075	1.94627	C59 H108 O6 N1
TG	TG(17:0/18:1/18:1)	0.578475	0.110232	1.88853	C56 H108 O6 N1
TG	TG(12:0e/6:0/20:4)	1.5723	0.331485	1.88828	C41 H76 O5 N1
PE	PE(18:0p/18:2)	1.58734	0.39933	1.88293	C41 H79 O7 N1 P1
PC	PC(35:2e)	1.13414	0.463438	1.74452	C43 H85 O7 N1 P1
TG	TG(18:1/18:2/22:1)	1.24882	0.0128735	1.72011	C61 H114 O6 N1
TG	TG(15:0/18:1/18:2)	0.630306	0.0648063	1.67975	C54 H102 O6 N1
Hex1Cer	Hex1Cer(d18:1/22:0+O)	1.74044	0.378721	1.66646	C46 H90 O9 N1
PC	PC(18:4/18:0)	-0.563309	0.11657	1.62271	C44 H81 O8 N1 P1
TG	TG(20:1/18:1/18:2)	0.531257	0.0667142	1.61655	C59 H110 O6 N1
TG	TG(18:2e/16:0/18:0)	0.811772	0.148039	1.60357	C55 H108 O5 N1
PE	PE(12:0p/24:0)	0.909688	0.515351	1.59878	C41 H83 O7 N1 P1
DG	DG(18:0/20:3)	1.43432	0.313717	1.56913	C41 H78 O5 N1
TG	TG(18:0/18:1/22:5)	0.474893	0.326052	1.52023	C61 H110 O6 N1
TG	TG(22:5/18:2/18:2)	0.805432	0.0338197	1.48182	C61 H104 O6 N1
TG	TG(18:0/18:1/20:1)	0.79673	0.179114	1.4741	C59 H114 O6 N1
PC	PC(18:3e/18:0)	-0.693796	0.624963	1.46953	C44 H85 O7 N1 P1
TG	TG(4:0/8:0/10:1)	0.726441	0.341371	1.46222	C25 H48 O6 N1
TG	TG(16:1/18:2/18:2)	0.48824	0.274542	1.45229	C55 H100 O6 N1
PE	PE(14:0e/20:0)	1.14517	0.457421	1.42289	C39 H80 O7 N1 P1 Na1
LSM	LSM(m20:1)	0.166946	0.866118	1.39918	C25 H54 O4 N2 P1
PE	PE(16:0p/20:2)	0.968214	0.559196	1.39722	C41 H79 O7 N1 P1
PC	PC(38:5e)	0.638015	0.443776	1.38752	C46 H85 O7 N1 P1
TG	TG(15:0/16:0/18:2)	0.550348	0.111075	1.37219	C52 H100 O6 N1
TG	TG(18:1e/18:0/18:2)	0.77582	0.189106	1.36622	C57 H110 O5 N1
TG	TG(18:0e/16:0/18:1)	0.806519	0.176692	1.35963	C55 H110 O5 N1
DG	DG(18:0/18:2)	0.920315	0.0181856	1.35192	C39 H76 O5 N1
PC	PC(12:1e/6:0)	-0.471898	0.265441	1.33383	C26 H53 O7 N1 P1
TG	TG(16:1/14:0/18:1)	0.46258	0.315152	1.3338	C51 H98 O6 N1
PE	PE(18:0/18:1)	0.364715	0.552494	1.32621	C41 H80 O8 N1 P1 Na1
TG	TG(17:0/18:2/20:3)	0.827122	0.0994187	1.32588	C58 H106 O6 N1
PE	PE(18:2p/22:2)	1.06919	0.395596	1.31945	C45 H83 O7 N1 P1
WE	WE(47:8)	2.63798	0.296571	1.31132	H82 C47 O2 N1
DG	DG(42:7e)	-4.16774	0.332057	1.29076	C45 H80 O4 N1
ChE	ChE(20:4)	-0.601776	0.377869	1.28056	C47 H80 O2 N1
TG	TG(18:1e/18:1/20:4)	1.1455	0.0721558	1.27776	C59 H108 O5 N1
PC	PC(33:3e)	-1.9519	0.314131	1.26903	C41 H79 O7 N1 P1
PE	PE(16:0e/18:3)	1.06578	0.163986	1.26554	C39 H74 O7 N1 P1 Na1
TG	TG(18:0/16:0/17:0)	-0.676287	0.323406	1.2493	C54 H108 O6 N1
TG	TG(18:0/18:0/18:1)	0.32106	0.449662	1.24556	C57 H112 O6 N1
LPC	LPC(34:0)	1.27851	0.405344	1.23532	C42 H86 O7 N1 P1 Na1
TG	TG(16:0/14:0/18:1)	0.317474	0.456875	1.2305	C51 H100 O6 N1
TG	TG(20:1/18:1/18:1)	0.429082	0.219362	1.2145	C59 H112 O6 N1
PC	PC(38:2)	4.41715	0.158744	1.20812	C46 H89 O8 N1 P1
TG	TG(18:1e/18:0/18:1)	0.889222	0.121956	1.18984	C57 H112 O5 N1
TG	TG(18:1/17:1/23:1)	0.430634	0.324109	1.18847	C61 H116 O6 N1
PE	PE(16:0p/22:2)	0.805576	0.506318	1.17987	C43 H83 O7 N1 P1
TG	TG(20:2e/17:0/18:1)	-3.63912	0.381028	1.17614	C58 H112 O5 N1
TG	TG(19:1/18:1/18:2)	0.697757	0.104024	1.17308	C58 H108 O6 N1
PE	PE(16:0p/20:4)	-0.517448	0.228638	1.17244	C41 H75 O7 N1 P1
TG	TG(18:0/20:3/22:5)	0.674445	0.228083	1.17107	C63 H110 O6 N1
PE	PE(16:0p/18:1)	-0.594219	0.153033	1.15113	C39 H77 O7 N1 P1
TG	TG(18:0/20:2/20:2)	0.598201	0.129865	1.1503	C61 H114 O6 N1
PE	PE(22:1/14:1)	1.28001	0.10997	1.14197	C41 H78 O8 N1 P1 Na1
DG	DG(16:0/18:1)	0.383435	0.148694	1.12466	C37 H74 O5 N1
DG	DG(9:0/11:2)	0.795995	0.297128	1.12159	C23 H44 O5 N1
DG	DG(16:0/18:2)	0.659738	0.0708729	1.10079	C37 H72 O5 N1
TG	TG(18:1/18:2/22:6)	0.615981	0.0240064	1.10012	C61 H101 O6
TG	TG(19:1/18:1/18:1)	0.691672	0.0452234	1.09638	C58 H110 O6 N1
TG	TG(18:0/15:0/16:0)	-0.516975	0.351468	1.08926	C52 H104 O6 N1
SPH	SPH(d20:0)	0.884218	0.0909885	1.07806	C20 H44 O2 N1
DG	DG(18:0/18:1)	0.691371	0.366509	1.0513	C39 H78 O5 N1
TG	TG(18:1/18:1/22:0)	0.798383	0.236031	1.05061	C61 H118 O6 N1
TG	TG(18:0e/16:0/16:0)	0.882001	0.124304	1.034	C53 H108 O5 N1
TG	TG(16:0/14:0/16:1)	0.542693	0.291248	1.0123	C49 H96 O6 N1
TG	TG(14:1e/10:0/14:2)	1.39877	0.309732	0.996935	C41 H74 O5 Na1
Cer	Cer(d18:1/22:0)	0.608568	0.413513	0.98976	C40 H80 O3 N1
TG	TG(17:0/17:1/22:0)	0.408911	0.304479	0.989238	C59 H116 O6 N1
TG	TG(15:0/16:0/18:1)	0.359232	0.373506	0.988623	C52 H102 O6 N1
TG	TG(18:0e/16:0/18:0)	0.952397	0.0979699	0.976412	C55 H112 O5 N1
TG	TG(16:0/17:0/18:1)	0.262358	0.430796	0.955012	C54 H106 O6 N1
PG	PG(34:2e)	0.038615	0.519245	0.95059	C40 H81 O9 N1 P1
PA	PA(40:8e)	-1.02721	0.240633	0.945994	C43 H75 O7 N1 P1
TG	TG(18:0/18:1/22:4)	0.574216	0.168859	0.941243	C61 H112 O6 N1
TG	TG(12:0e/14:2/14:2)	1.19819	0.36497	0.932478	C43 H80 O5 N1
LPC	LPC(36:1)	0.999011	0.48178	0.932346	C44 H88 O7 N1 P1 Na1
TG	TG(16:0/18:1/22:0)	0.631387	0.404485	0.928649	C59 H116 O6 N1
Hex2Cer	Hex2Cer(t44:3)+H-H2O	0.460509	0.553388	0.926306	C56 H102 O13 N1
ChE	ChE(18:3)	-0.619634	0.566096	0.922941	C45 H78 O2 N1
PC	PC(8:0e/9:0)	-0.764462	0.088845	0.914508	C25 H53 O7 N1 P1
TG	TG(18:1/20:3/22:5)	0.637189	0.33251	0.892141	C63 H108 O6 N1
PE	PE(39:2e)	1.11354	0.357269	0.889944	C44 H86 O7 N1 P1 Na1
TG	TG(16:1/16:1/18:2)	0.494795	0.279348	0.877813	C53 H98 O6 N1
TG	TG(18:1e/18:2/20:4)	0.860363	0.0318422	0.877621	C59 H106 O5 N1
DG	DG(18:1/18:2)	0.653787	0.0651142	0.875792	C39 H74 O5 N1
PC	PC(14:1e/18:2)	1.46135	0.402016	0.871506	C40 H77 O7 N1 P1
ChE	ChE(22:5)	1.0882	0.0520831	0.86109	C49 H82 O2 N1
TG	TG(18:2/17:1/18:2)	0.653354	0.187457	0.845952	C56 H102 O6 N1
TG	TG(18:2/18:2/20:4)	0.528193	0.133642	0.843086	C59 H102 O6 N1
PC	PC(10:1e/6:0)	-0.905505	0.0544905	0.83543	C24 H49 O7 N1 P1
Hex1Cer	Hex1Cer(d18:1/24:0+O)	2.19321	0.373816	0.835357	C48 H94 O9 N1
TG	TG(17:0/18:1/22:5)	0.726641	0.196593	0.831238	C60 H108 O6 N1
DG	DG(18:0/22:5)	1.26066	0.301367	0.83043	C43 H78 O5 N1
TG	TG(15:0/18:2/18:2)	0.546086	0.0840458	0.827756	C54 H100 O6 N1
TG	TG(18:0e/16:0/20:4)	0.558274	0.39337	0.820447	C57 H108 O5 N1
TG	TG(18:1/17:1/21:0)	0.322351	0.320936	0.801957	C59 H114 O6 N1
PE	PE(14:1e/21:0)	1.21042	0.396193	0.799168	C40 H80 O7 N1 P1 Na1
TG	TG(16:0/12:0/18:2)	0.575634	0.184464	0.797264	C49 H94 O6 N1
PE	PE(18:1p/20:3)	0.13673	0.633988	0.795911	C43 H79 O7 N1 P1
TG	TG(16:0e/17:0/18:1)	0.892492	0.101432	0.795212	C54 H108 O5 N1
TG	TG(6:0/9:0/18:2)	1.17789	0.0419337	0.783499	C36 H64 O6 Na1
PC	PC(10:0e/6:0)	-1.03638	0.109555	0.766471	C24 H50 O7 N1 P1 Na1
PC	PC(38:6)	3.25874	0.116957	0.761982	C46 H81 O8 N1 P1
DG	DG(18:0/20:2)	1.32711	0.2966	0.76154	C41 H80 O5 N1
ChE	ChE(18:1)	-0.627796	0.195398	0.755892	C45 H82 O2 N1
Co	Co(Q10)	0.352384	0.452216	0.75179	C59 H94 O4 N1
TG	TG(18:0e/18:0/20:4)	0.625789	0.264588	0.74782	C59 H112 O5 N1
TG	TG(18:4/18:2/18:2)	0.605611	0.159097	0.745524	C57 H95 O6
TG	TG(19:0/18:1/22:5)	1.78491	0.0401375	0.744215	C62 H112 O6 N1
PE	PE(18:1e/20:4)	-1.30355	0.162987	0.742351	C43 H79 O7 N1 P1
TG	TG(17:0/18:2/20:4)	0.576422	0.267855	0.738699	C58 H104 O6 N1
TG	TG(18:1/18:2/20:2)	0.342794	0.454788	0.733899	C59 H108 O6 N1
TG	TG(6:0/12:0/12:3)	0.954512	0.0745284	0.717736	C33 H57 O6
TG	TG(24:1/18:2/18:2)	0.761348	0.136049	0.716593	C63 H116 O6 N1
TG	TG(18:2e/17:0/18:1)	1.0017	0.124754	0.715816	C56 H108 O5 N1
SM	SM(d35:1)	-0.989438	0.216483	0.714779	C40 H82 O6 N2 P1
TG	TG(17:0/18:2/22:5)	0.724593	0.184385	0.710109	C60 H106 O6 N1
TG	TG(16:0e/16:0/18:1)	0.46431	0.263512	0.708802	C53 H106 O5 N1
TG	TG(18:0e/18:0/22:5)	0.948036	0.120564	0.699699	C61 H114 O5 N1
PE	PE(12:0p/24:1)	0.855983	0.561904	0.698038	C41 H81 O7 N1 P1
TG	TG(18:0e/15:0/18:2)	0.881554	0.167018	0.694321	C54 H106 O5 N1
PE	PE(18:1p/22:2)	0.959232	0.417636	0.694191	C45 H85 O7 N1 P1
Cer	Cer(d19:1/23:3)	0.515889	0.362839	0.692085	C42 H78 O3 N1
PS	PS(36:2)	-1.33658	0.447067	0.677912	C42 H79 O10 N1 P1
TG	TG(19:1/18:0/18:1)	0.542493	0.203417	0.677777	C58 H112 O6 N1
TG	TG(13:0/10:2/14:4)	-0.0384825	0.679437	0.673677	C40 H64 O6 Na1
PC	PC(23:0/10:1)	1.1186	0.282328	0.66796	C41 H81 O8 N1 P1
TG	TG(18:0/20:3/22:4)	0.716147	0.104664	0.666702	C63 H112 O6 N1
PE	PE(20:2/18:2)	-0.816417	0.0790289	0.665306	C43 H78 O8 N1 P1 Na1
PC	PC(18:3e/16:0)	0.932393	0.459099	0.660638	C42 H81 O7 N1 P1
TG	TG(18:1e/18:1/20:3)	0.515119	0.419862	0.660194	C59 H110 O5 N1
DG	DG(18:1/22:2)	1.51482	0.360039	0.656464	C43 H82 O5 N1
TG	TG(18:0e/16:0/17:0)	0.986626	0.131156	0.65529	C54 H110 O5 N1
PE	PE(16:0e)	-0.408506	0.401386	0.648931	C21 H45 O7 N1 P1
DG	DG(34:1e)	0.687573	0.304418	0.646287	C37 H72 O4 Na1
PC	PC(42:6)	-0.0949712	0.958329	0.644082	C50 H89 O8 N1 P1
TG	TG(18:0e/18:0/20:3)	0.955729	0.0922961	0.643959	C59 H114 O5 N1
PC	PC(22:0/12:4)	-0.761106	0.157348	0.640731	C42 H77 O8 N1 P1
TG	TG(18:1/18:1/22:1)	0.676877	0.0273862	0.637481	C61 H116 O6 N1
PC	PC(40:6e)	0.819441	0.498373	0.637091	C48 H87 O7 N1 P1
TG	TG(16:1/16:1/16:1)	0.428628	0.273163	0.636436	C51 H96 O6 N1
TG	TG(18:0e/18:0/18:1)	0.76832	0.151569	0.634161	C57 H114 O5 N1
TG	TG(18:0/20:4/22:5)	1.00448	0.00256332	0.629379	C63 H108 O6 N1
SPH	SPH(d18:0)	0.235256	0.357988	0.628077	C18 H40 O2 N1
PE	PE(12:0p/23:0)	1.19801	0.438112	0.627057	C40 H81 O7 N1 P1
TG	TG(18:0e/18:0/22:6)	0.766392	0.308181	0.618268	C61 H112 O5 N1
Hex1Cer	Hex1Cer(d42:2+O)	0.890264	0.465448	0.617365	C48 H92 O9 N1
TG	TG(18:0e/16:0/24:1)	0.860086	0.196116	0.614215	C61 H122 O5 N1
TG	TG(18:2/18:2/22:6)	0.769066	0.0555106	0.613288	C61 H102 O6 N1
TG	TG(18:0/18:1/19:0)	0.701994	0.136271	0.612881	C58 H114 O6 N1
TG	TG(20:5/18:2/18:2)	0.31713	0.242068	0.612689	C59 H100 O6 N1
TG	TG(17:0/18:1/22:4)	0.589705	0.22997	0.612048	C60 H110 O6 N1
TG	TG(18:2e/16:0/18:1)	0.506059	0.435783	0.611949	C55 H106 O5 N1
TG	TG(22:5/18:2/20:4)	0.61172	0.129288	0.611385	C63 H101 O6
DG	DG(18:0/16:0)	0.489047	0.348581	0.610825	C37 H76 O5 N1
WE	WE(2:0/20:2)	-0.953077	0.0620474	0.610317	H44 C22 O2 N1
Cer	Cer(m20:0/20:5)	1.14088	0.07076	0.606862	C40 H75 O2 N2
LPE	LPE(18:1e)	-2.21171	0.0534773	0.60337	C23 H49 O6 N1 P1
DG	DG(34:4e)	0.819785	0.191054	0.596377	C37 H67 O4
TG	TG(36:5e)	0.591855	0.109472	0.594226	C39 H67 O5
TG	TG(18:0e/14:0/16:0)	0.65407	0.097125	0.593563	C51 H104 O5 N1
TG	TG(18:1/18:2/22:2)	0.700168	0.129579	0.592021	C61 H112 O6 N1
DG	DG(18:0/10:4)	0.831032	0.139554	0.586631	C31 H53 O5
TG	TG(4:0/10:0/10:1)	0.554626	0.469473	0.586534	C27 H52 O6 N1
LPC	LPC(35:1)	0.992377	0.421949	0.585443	C43 H86 O7 N1 P1 Na1
DG	DG(32:1e)	0.791842	0.194319	0.584278	C35 H68 O4 Na1
DG	DG(18:0/20:5)	1.20845	0.165749	0.58304	C41 H74 O5 N1
PE	PE(39:4e)	0.519973	0.600871	0.581748	C44 H83 O7 N1 P1
TG	TG(18:0e/18:0/22:4)	0.928322	0.0958656	0.580243	C61 H116 O5 N1
PE	PE(35:1e)	1.01857	0.474695	0.579155	C40 H81 O7 N1 P1
TG	TG(18:1e/17:0/18:1)	0.826548	0.208633	0.575978	C56 H110 O5 N1
Hex2Cer	Hex2Cer(m19:0/23:2)	1.11598	0.44216	0.575265	C54 H102 O12 N1
DG	DG(22:2)	0.621079	0.390031	0.569698	C25 H48 O5 N1
Cer	Cer(m18:0/24:0)	1.02472	0.33417	0.569017	C42 H86 O2 N1
DG	DG(37:1/20:1)	0.841978	0.0221483	0.567538	C60 H118 O5 N1
DG	DG(18:0e/20:4)	1.44301	0.261908	0.566464	C41 H78 O4 N1
Hex1Cer	Hex1Cer(d18:1/17:0+O)	-2.06815	0.0995643	0.564697	C41 H80 O9 N1
TG	TG(16:1/18:2/18:3)	0.406426	0.31348	0.564333	C55 H98 O6 N1
TG	TG(12:1e/6:0/20:3)	0.495024	0.397745	0.560729	C41 H73 O5
TG	TG(16:0e/17:1/17:1)	0.570321	0.296827	0.560516	C53 H104 O5 N1
DG	DG(18:2/18:2)	0.680595	0.0956803	0.558744	C39 H72 O5 N1
TG	TG(56:3)	0.382844	0.384695	0.558665	C59 H112 O6 N1
LPC	LPC(35:0)	1.99778	0.0122554	0.557371	C43 H88 O7 N1 P1 Na1
Cer	Cer(d18:1/16:0)	0.331953	0.435953	0.555859	C34 H68 O3 N1
DG	DG(38:4)	0.476094	0.412654	0.5447	C41 H73 O5
TG	TG(18:0/20:3/20:4)	0.464231	0.0455477	0.542762	C61 H105 O6
TG	TG(16:0/18:1/20:3)	0.23223	0.369235	0.542626	C57 H103 O6
TG	TG(16:0e/18:2/20:4)	-1.11452	0.298199	0.539248	C57 H104 O5 N1
TG	TG(16:2e/9:0/9:0)	0.534901	0.147538	0.538763	C37 H68 O5 Na1
DG	DG(42:8e)	-4.21441	0.34659	0.53614	C45 H74 O4 Na1
TG	TG(15:0/16:0/16:0)	-0.319846	0.457669	0.533858	C50 H100 O6 N1
SPH	SPH(t18:0)	0.212911	0.466186	0.531374	C18 H40 O3 N1
TG	TG(18:0e/16:0/23:1)	0.754299	0.0607805	0.530507	C60 H120 O5 N1
DG	DG(18:0/22:4)	1.1084	0.359896	0.530225	C43 H80 O5 N1
TG	TG(18:0e/18:0/20:0)	0.929792	0.153661	0.529346	C59 H120 O5 N1
TG	TG(19:0/18:1/18:1)	0.416666	0.456855	0.527564	C58 H112 O6 N1
Cer	Cer(m19:0/23:3)	0.437702	0.595679	0.527245	C42 H80 O2 N1
DG	DG(48:1)	-1.12216	0.347892	0.526489	C51 H102 O5 N1
PC	PC(39:5e)	1.20828	0.295459	0.524007	C47 H87 O7 N1 P1
TG	TG(16:0/10:0/18:1)	0.541634	0.391393	0.523305	C47 H92 O6 N1
TG	TG(18:0/17:0/18:1)	0.199957	0.535086	0.518608	C56 H110 O6 N1
TG	TG(18:0e/15:0/16:0)	0.757627	0.184549	0.517177	C52 H106 O5 N1
PC	PC(16:0e/18:3)	3.17684	0.267953	0.516587	C42 H81 O7 N1 P1
DG	DG(57:1)	0.722675	0.0691581	0.514814	C60 H120 O5 N1
PE	PE(18:0p/22:6)	-0.362742	0.436217	0.513403	C45 H79 O7 N1 P1
PE	PE(14:1e/20:0)	0.640474	0.53973	0.511764	C39 H78 O7 N1 P1 Na1
PE	PE(18:0p/20:3)	0.676241	0.518671	0.511147	C43 H81 O7 N1 P1
TG	TG(17:0/18:2/20:5)	0.982546	0.183849	0.510875	C58 H99 O6
PC	PC(25:1/11:2)	0.414571	0.460097	0.508915	C44 H83 O8 N1 P1
TG	TG(12:0e/6:0/12:3)	1.01407	0.0676798	0.504616	C33 H58 O5 Na1
ChE	ChE(18:3)	-3.45137	0.109475	0.504569	C45 H75 O2
TG	TG(18:0e/18:1/21:1)	0.70017	0.0565309	0.503235	C60 H118 O5 N1
TG	TG(18:1/18:1/24:1)	0.690805	0.187158	0.502728	C63 H120 O6 N1
Hex1Cer	Hex1Cer(d44:1+O)	1.37167	0.388059	0.502447	C50 H101 O9 N2
Hex2Cer	Hex2Cer(d18:1/18:1)	2.29993	0.0771224	0.500031	C48 H90 O13 N1
DG	DG(18:3e)	0.660709	0.310927	0.49786	C21 H40 O4 N1
PE	PE(38:5e)	0.19934	0.683033	0.494524	C43 H79 O7 N1 P1
DG	DG(30:3)	0.966734	0.0719418	0.492658	C33 H58 O5 Na1
TG	TG(4:0/6:0/22:2)	1.07859	0.0628182	0.492349	C35 H62 O6 Na1
TG	TG(18:3/17:1/18:2)	0.586027	0.0121732	0.492339	C56 H97 O6
TG	TG(20:0e/18:3/20:5)	1.05128	0.375703	0.488285	C61 H105 O5
PE	PE(16:0p/20:3)	0.613161	0.554616	0.486562	C41 H77 O7 N1 P1
Cer	Cer(m18:0/16:0)	0.811639	0.340405	0.483246	C34 H70 O2 N1
TG	TG(4:0/16:0/18:1)	0.939347	0.365745	0.480549	C41 H80 O6 N1
PE	PE(20:2e/17:1)	0.491833	0.634651	0.4804	C42 H81 O7 N1 P1
PS	PS(18:0/20:2)	-0.825642	0.147494	0.475096	C44 H82 O10 N1 P1 Na1
LPC	LPC(20:4)	-0.798053	0.124168	0.472893	C28 H51 O7 N1 P1
Cer	Cer(d32:0)	0.523221	0.109282	0.472267	C32 H66 O3 N1
PE	PE(16:0p/21:1)	1.03895	0.503476	0.471208	C42 H83 O7 N1 P1
TG	TG(59:2e)	1.19647	0.0280787	0.470996	C62 H122 O5 N1
PE	PE(18:0p/15:0)	-3.53664	0.118266	0.4702	C38 H77 O7 N1 P1
TG	TG(11:0/6:0/12:3)	0.909451	0.0992064	0.469037	C32 H55 O6
PC	PC(22:1/18:2)	0.928284	0.488719	0.46687	C48 H91 O8 N1 P1
PE	PE(18:0p/22:5)	0.426454	0.501197	0.465903	C45 H81 O7 N1 P1
TG	TG(12:1e/6:0/20:5)	0.570573	0.102511	0.465815	C41 H69 O5
TG	TG(12:1e/14:2/14:2)	0.968887	0.271256	0.464786	C43 H74 O5 Na1
TG	TG(12:1e/14:2/14:2)	1.19642	0.249772	0.463591	C43 H75 O5
TG	TG(18:1/18:2/24:1)	0.678505	0.223656	0.462796	C63 H118 O6 N1
TG	TG(34:1e)	0.227307	0.359543	0.459675	C37 H70 O5 Na1
TG	TG(42:8e)	0.93689	0.281356	0.456042	C45 H73 O5
WE	WE(47:7)	-0.505847	0.203319	0.454444	H84 C47 O2 N1
PC	PC(42:4e)	1.24379	0.433974	0.452636	C50 H95 O7 N1 P1
TG	TG(17:0/20:3/22:5)	1.00317	0.179524	0.451704	C62 H108 O6 N1
TG	TG(18:0e/18:2/22:5)	0.51678	0.54186	0.45112	C61 H110 O5 N1
TG	TG(18:0e/16:0/24:0)	0.842352	0.171754	0.442574	C61 H124 O5 N1
TG	TG(40:4e)	1.39216	0.289998	0.4422	C43 H76 O5 Na1
PE	PE(17:0/18:2)	0.795337	0.481426	0.441514	C40 H77 O8 N1 P1
Cer	Cer(d33:0)+H-H2O	1.82603	0.418466	0.441432	C33 H66 O2 N1
Cer	Cer(m19:0/21:2)	0.618397	0.442332	0.441236	C40 H78 O2 N1
PC	PC(36:5e)	0.610141	0.55235	0.440213	C44 H81 O7 N1 P1
PE	PE(38:5e)	-0.454159	0.204976	0.438798	C43 H78 O7 N1 P1 Na1
TG	TG(18:1e/17:0/20:4)	0.924031	0.23734	0.438689	C58 H108 O5 N1
ChE	ChE(20:2)	-0.495749	0.27418	0.438269	C47 H84 O2 N1
PC	PC(38:3)	-0.549066	0.000309844	0.434673	C46 H87 O8 N1 P1
CerP	CerP(d43:1+O)	1.08232	0.456094	0.433779	C43 H90 O7 N2 P1
TG	TG(18:3/18:2/18:2)	0.343132	0.464106	0.430979	C57 H100 O6 N1
TG	TG(16:0e/9:0/9:0)	0.438735	0.332265	0.428292	C37 H72 O5 Na1
Cer	Cer(t18:1/23:0+O)	0.755107	0.463632	0.42783	C41 H82 O5 N1
TG	TG(14:0e/11:2/11:2)	0.20121	0.360686	0.425388	C39 H69 O5
TG	TG(19:0/18:2/18:2)	0.958599	0.38829	0.424919	C58 H108 O6 N1
Cer	Cer(t18:1/18:0)+H-H2O	1.10725	0.29944	0.42482	C36 H70 O3 N1
SM	SM(d44:5)	0.147915	0.746068	0.421609	C49 H92 O6 N2 P1
PC	PC(8:1e/23:0)	-0.801356	0.287978	0.421261	C39 H79 O7 N1 P1
TG	TG(14:0/18:2/18:3)	0.473522	0.20446	0.41995	C53 H96 O6 N1
PC	PC(29:1)	0.668167	0.458855	0.418946	C37 H73 O8 N1 P1
DG	DG(18:1/20:3)	1.29012	0.217674	0.418939	C41 H76 O5 N1
PE	PE(14:0p/20:4)	-0.916558	0.0717525	0.415997	C39 H71 O7 N1 P1
TG	TG(20:2e/9:0/9:0)	1.06207	0.273563	0.41457	C41 H76 O5 Na1
TG	TG(14:0/18:2/18:3)	0.390089	0.305144	0.413663	C53 H93 O6
DG	DG(34:3e)	-0.561805	0.202749	0.410075	C37 H69 O4
DG	DG(8:0/11:2)	0.823051	0.0634782	0.409493	C22 H42 O5 N1
TG	TG(18:1e/16:0/22:1)	0.728761	0.127039	0.406109	C59 H116 O5 N1
Hex1Cer	Hex1Cer(m19:0/21:2)	0.818779	0.0742133	0.405502	C46 H88 O7 N1
PE	PE(16:2e/21:1)	0.54537	0.537339	0.405368	C42 H81 O7 N1 P1
PE	PE(14:0p/18:1)	-1.06288	0.0844703	0.403964	C37 H73 O7 N1 P1
SPH	SPH(d18:2)	0.874732	0.37152	0.403779	C18 H36 O2 N1
TG	TG(54:1)	0.283391	0.448564	0.402048	C57 H112 O6 N1
PE	PE(20:0p/14:0)	0.408661	0.684647	0.400717	C39 H79 O7 N1 P1
Cer	Cer(d18:1/24:0)	1.30045	0.411863	0.399902	C42 H84 O3 N1
PE	PE(26:5e)	0.750316	0.347871	0.399632	C31 H54 O7 N1 P1 Na1
PC	PC(12:1e/11:4)	0.747253	0.348219	0.398355	C31 H54 O7 N1 P1 Na1
CerG3GNAc1	CerG3GNAc1(t34:0)+H-H2O	-0.639397	0.0912855	0.396282	C60 H111 O23 N2
CerG3GNAc1	CerG3GNAc1(d34:1)	-0.639364	0.091293	0.396274	C60 H111 O23 N2
PC	PC(36:6e)	-1.59126	0.13159	0.395282	C44 H79 O7 N1 P1
Hex1Cer	Hex1Cer(d44:2+O)	0.987735	0.355982	0.394399	C50 H96 O9 N1
TG	TG(18:0e/17:0/18:1)	0.7509	0.265578	0.390198	C56 H112 O5 N1
PC	PC(14:0/22:5)	0.191525	0.754014	0.389254	C44 H79 O8 N1 P1
DG	DG(20:3e)	0.653726	0.298538	0.388802	C23 H44 O4 N1
Cer	Cer(m40:4)+H-H2O	0.325967	0.538209	0.388073	C40 H72 O1 N1
Cer	Cer(d18:0/16:0)	0.556031	0.234906	0.387968	C34 H70 O3 N1
PE	PE(40:7e)	-1.38912	0.160507	0.386734	C45 H79 O7 N1 P1
TG	TG(59:3e)	0.638722	0.100617	0.386393	C62 H120 O5 N1
DG	DG(17:0/10:4)	0.826331	0.148261	0.384313	C30 H51 O5
Hex2Cer	Hex2Cer(t18:0/25:0)+H-H2O	0.727431	0.457471	0.384169	C55 H106 O13 N1
PC	PC(17:1/18:3)	-0.475951	0.307465	0.382635	C43 H78 O8 N1 P1 Na1
PG	PG(18:1/18:2)	2.01711	0.107204	0.380763	C42 H81 O10 N1 P1
TG	TG(15:0/16:0/18:3)	0.381249	0.292226	0.380356	C52 H98 O6 N1
WE	WE(2:0/20:3)	-0.46668	0.343528	0.379212	H42 C22 O2 N1
PE	PE(14:0p/24:0)	0.981668	0.476056	0.378944	C43 H87 O7 N1 P1
TG	TG(15:0/18:2/20:4)	0.667077	0.251336	0.377533	C56 H100 O6 N1
TG	TG(18:1/12:0/14:1)	0.935398	0.116377	0.377272	C47 H90 O6 N1
PC	PC(34:3)	0.660526	0.470283	0.373565	C42 H79 O8 N1 P1
TG	TG(18:0e/20:0/22:5)	1.00793	0.155497	0.371068	C63 H118 O5 N1
TG	TG(15:0/16:0/16:1)	0.235997	0.598824	0.37089	C50 H98 O6 N1
PS	PS(16:1/21:1)	-0.632195	0.112538	0.369569	C43 H80 O10 N1 P1 Na1
DG	DG(36:2e)	0.681312	0.569589	0.367806	C39 H78 O4 N1
PE	PE(12:0p/6:0)	-0.128771	0.613333	0.36655	C23 H47 O7 N1 P1
SPH	SPH(d16:1)	0.59243	0.00455246	0.363881	C16 H34 O2 N1
PC	PC(20:0/11:1)	-1.26266	0.0807623	0.363723	C39 H77 O8 N1 P1
PE	PE(16:0p/17:1)	-1.03785	0.171345	0.363537	C38 H75 O7 N1 P1
PC	PC(20:3e/14:1)	-1.00816	0.402273	0.363503	C42 H79 O7 N1 P1
TG	TG(17:0/18:2/22:6)	0.718881	0.230796	0.36245	C60 H104 O6 N1
TG	TG(18:2/20:4/22:6)	0.480119	0.315051	0.36243	C63 H99 O6
Cer	Cer(m18:1/18:0+O)	0.216783	0.718784	0.361972	C36 H75 O3 N2
TG	TG(15:0/16:1/16:1)	0.41496	0.19564	0.358782	C50 H96 O6 N1
Cer	Cer(m18:0/22:0)	0.76025	0.406519	0.358635	C40 H82 O2 N1
DG	DG(49:1)	-0.717875	0.482496	0.357263	C52 H104 O5 N1
ChE	ChE(20:5)	-0.418259	0.691278	0.355915	C47 H78 O2 N1
Cer	Cer(m19:0/23:2)	0.343947	0.569502	0.354733	C42 H82 O2 N1
PE	PE(38:8e)	-0.56215	0.032065	0.349669	C43 H72 O7 N1 P1 Na1
TG	TG(18:0e/16:0/20:4)	0.598431	0.292094	0.349659	C57 H105 O5
Cer	Cer(m19:0/23:4)	0.659859	0.414291	0.349652	C42 H78 O2 N1
Hex2Cer	Hex2Cer(m19:0/23:3)	0.414987	0.695467	0.348344	C54 H100 O12 N1
PC	PC(14:0/11:4)	0.850988	0.287958	0.348328	C33 H58 O8 N1 P1 Na1
DG	DG(34:2e)	0.437214	0.148037	0.347677	C37 H71 O4
ChE	ChE(20:3)	-0.216248	0.682182	0.347445	C47 H82 O2 N1
TG	TG(18:0/17:0/22:4)	0.428929	0.328737	0.34641	C60 H112 O6 N1
DG	DG(32:2e)	0.400704	0.232863	0.346313	C35 H67 O4
TG	TG(17:0/20:2/22:5)	0.722114	0.282551	0.346289	C62 H110 O6 N1
PC	PC(35:3e)	-1.50449	0.327355	0.344979	C43 H82 O7 N1 P1 Na1
TG	TG(20:0e/16:0/18:0)	0.93376	0.0508308	0.344411	C57 H116 O5 N1
CerG3GNAc1	CerG3GNAc1(t42:0)+H-H2O	-0.801584	0.0228161	0.342852	C68 H127 O23 N2
CerG3GNAc1	CerG3GNAc1(d42:1)	-0.801541	0.0228967	0.342781	C68 H127 O23 N2
DG	DG(38:5e)	1.27414	0.327765	0.342747	C41 H76 O4 N1
PE	PE(14:1e/19:1)	-0.89081	0.106903	0.342545	C38 H74 O7 N1 P1 Na1
PE	PE(17:0/11:4)	0.834706	0.293795	0.341791	C33 H58 O8 N1 P1 Na1
TG	TG(18:0e/17:0/22:5)	0.930698	0.245333	0.341325	C60 H112 O5 N1
MG	MG(32:1)	0.675637	0.157886	0.339072	C35 H68 O4 Na1
ChE	ChE(15:0)	-1.62022	0.190156	0.337742	C42 H78 O2 N1
TG	TG(12:0e/8:0/22:6)	-2.39187	0.294623	0.336513	C45 H80 O5 N1
DG	DG(16:0/16:0)	0.277012	0.419127	0.335215	C35 H72 O5 N1
DG	DG(36:3e)	0.410847	0.365752	0.334828	C39 H73 O4
TG	TG(14:1e/14:2/14:2)	1.05062	0.33975	0.33478	C45 H82 O5 N1
ChE	ChE(16:1)	-1.11062	0.249894	0.333493	C43 H78 O2 N1
Cer	Cer(m17:1/16:0)	0.769661	0.424204	0.331083	C33 H66 O2 N1
TG	TG(15:0/18:2/20:5)	0.697117	0.031838	0.330673	C56 H95 O6
DG	DG(17:0/20:4)	1.24254	0.320726	0.3304	C40 H74 O5 N1
TG	TG(17:0/18:1/18:2)	-0.75254	0.291738	0.330053	C56 H103 O6
TG	TG(15:0/18:2/18:3)	0.587038	0.112684	0.329621	C54 H98 O6 N1
DG	DG(40:5e)	-0.811577	0.505641	0.32909	C43 H76 O4 Na1
PE	PE(39:1)	0.665189	0.345924	0.328603	C44 H87 O8 N1 P1
CerG3GNAc1	CerG3GNAc1(d34:0)	-1.07884	0.0649624	0.328215	C60 H113 O23 N2
TG	TG(20:0e/17:0/18:0)	-0.798726	0.388079	0.328124	C58 H118 O5 N1
Cer	Cer(m38:5)	0.57321	0.137633	0.326759	C38 H71 O2 N2
TG	TG(18:1/14:3/18:2)	0.465124	0.19244	0.326483	C53 H91 O6
PC	PC(18:2/14:1)	-0.471991	0.288528	0.325826	C40 H75 O8 N1 P1
PE	PE(40:2e)	1.14563	0.463073	0.325019	C45 H89 O7 N1 P1
PE	PE(16:0p/24:1)	1.14501	0.463289	0.324849	C45 H89 O7 N1 P1
LPC	LPC(20:0)	-1.04397	0.0934561	0.324212	C28 H59 O7 N1 P1
PE	PE(17:0e)	-0.413346	0.413725	0.323688	C22 H47 O7 N1 P1
TG	TG(18:4/14:0/16:1)	0.537962	0.225989	0.32332	C51 H89 O6
TG	TG(16:0e/18:2/18:2)	0.498897	0.497571	0.322874	C55 H104 O5 N1
TG	TG(18:4/18:2/18:3)	0.514427	0.148217	0.322228	C57 H93 O6
TG	TG(4:0/14:0/16:0)	0.941071	0.380225	0.322205	C37 H74 O6 N1
TG	TG(18:3e/18:0/18:0)	0.945358	0.0855769	0.320681	C57 H107 O5
SPH	SPH(d12:0)	-0.110533	0.55863	0.320621	C12 H28 O2 N1
TG	TG(18:0/20:4/22:6)	0.480092	0.465274	0.318887	C63 H106 O6 N1
Cer	Cer(t18:0/22:1)+H-H2O	0.666134	0.440574	0.318086	C40 H78 O3 N1
TG	TG(18:2/14:3/18:2)	1.52197	0.0397558	0.317982	C53 H89 O6
ChE	ChE(17:1)	-1.29246	0.285691	0.316545	C44 H80 O2 N1
TG	TG(57:6)	0.804708	0.0931254	0.315372	C60 H108 O6 N1
PE	PE(12:0e/23:0)	0.715728	0.534794	0.311524	C40 H82 O7 N1 P1 Na1
PE	PE(16:0p/22:5)	-0.0231509	0.8251	0.310733	C43 H77 O7 N1 P1
Cer	Cer(m20:1/18:1)	4.49149	0.109998	0.30985	C38 H74 O2 N1
Cer	Cer(m18:0/18:0)	0.897793	0.279517	0.309543	C36 H74 O2 N1
Cer	Cer(m18:1/20:0+O)	0.434814	0.361744	0.30929	C38 H79 O3 N2
TG	TG(20:5/20:4/20:4)	0.847511	0.0185164	0.309076	C63 H97 O6
PC	PC(40:1e)	0.732833	0.51026	0.308059	C48 H97 O7 N1 P1
TG	TG(16:0/16:0/16:0)	0.118472	0.711111	0.307412	C51 H102 O6 N1
TG	TG(16:0/18:1/23:0)	-0.522745	0.374946	0.306328	C60 H118 O6 N1
TG	TG(18:1e/16:0/20:4)	-0.411455	0.737626	0.306269	C57 H106 O5 N1
DG	DG(16:0/20:4)	0.517118	0.367255	0.305539	C39 H72 O5 N1
Cer	Cer(m17:0/16:0)	0.753478	0.42339	0.305235	C33 H68 O2 N1
TG	TG(18:0/20:4/24:1)	0.709283	0.295712	0.304703	C65 H120 O6 N1
TG	TG(18:1/22:4/22:6)	0.547126	0.49425	0.303505	C65 H108 O6 N1
TG	TG(18:3/18:3/18:3)	-0.529783	0.452743	0.303019	C57 H96 O6 N1
DG	DG(23:5e)	-0.557072	0.408024	0.302588	C26 H46 O4 N1
TG	TG(20:0e/10:3/12:4)	-2.50955	0.415376	0.300917	C45 H78 O5 N1
Hex2Cer	Hex2Cer(t18:0/24:0)	0.216837	0.798848	0.297883	C54 H106 O14 N1
MG	MG(32:0)	0.549359	0.217534	0.296031	C35 H70 O4 Na1
Cer	Cer(t41:1)+H-H2O	0.45697	0.576887	0.294513	C41 H80 O3 N1
PC	PC(12:1e/20:4)	-0.788356	0.1566	0.29429	C40 H73 O7 N1 P1
PC	PC(12:1e/22:6)	-1.61265	0.0854011	0.293943	C42 H73 O7 N1 P1
SPH	SPH(t16:0)	0.242322	0.384529	0.293501	C16 H36 O3 N1
Hex2Cer	Hex2Cer(m19:0/21:2)	0.885225	0.482211	0.292955	C52 H98 O12 N1
TG	TG(18:1e/19:0/19:0)	0.454002	0.371877	0.292721	C59 H118 O5 N1
CerG3GNAc1	CerG3GNAc1(t40:0)+H-H2O	-0.814104	0.0287575	0.292196	C66 H123 O23 N2
ChE	ChE(22:6)	0.199793	0.425034	0.291196	C49 H80 O2 N1
PC	PC(44:5e)	1.23197	0.329889	0.291029	C52 H97 O7 N1 P1
CerG3GNAc1	CerG3GNAc1(d40:1)	-0.803958	0.0278782	0.290116	C66 H123 O23 N2
DG	DG(34:2e)	0.423579	0.460926	0.290108	C37 H70 O4 Na1
PE	PE(18:0p/22:4)	0.351203	0.545674	0.289607	C45 H83 O7 N1 P1
TG	TG(18:1/18:2/21:0)	0.420854	0.229908	0.289509	C60 H114 O6 N1
TG	TG(20:5/18:2/20:5)	0.934037	0.0529607	0.28911	C61 H95 O6
TG	TG(18:0e/17:0/20:4)	0.622243	0.388906	0.287475	C58 H110 O5 N1
TG	TG(4:0/16:0/16:0)	1.29026	0.248736	0.286959	C39 H78 O6 N1
DG	DG(36:5e)	0.421311	0.466558	0.286753	C39 H69 O4
Cer	Cer(d16:0/16:0)	-1.21121	0.142764	0.285476	C32 H66 O3 N1
TG	TG(18:0e/18:2/22:1)	0.721956	0.169703	0.28546	C61 H118 O5 N1
SM	SM(d16:1/20:3)	-0.044358	0.858605	0.285395	C41 H78 O6 N2 P1
PA	PA(38:7e)	-0.621626	0.178408	0.284465	C41 H73 O7 N1 P1
PS	PS(38:1)	-0.578435	0.356566	0.282567	C44 H85 O10 N1 P1
TG	TG(6:0/6:0/24:0)	1.11007	0.273013	0.28214	C39 H78 O6 N1
PI	PI(21:0/23:0)	0.921291	0.0166338	0.281669	C53 H107 O13 N1 P1
TG	TG(18:0/16:0/21:0)	-0.519338	0.350355	0.281326	C58 H116 O6 N1
LPC	LPC(20:3e)	0.472597	0.537523	0.280535	C28 H55 O6 N1 P1
Hex2Cer	Hex2Cer(m33:1+O)	-2.46285	0.398574	0.27952	C45 H86 O13 N1
PE	PE(18:1p/22:6)	-0.545954	0.377294	0.279165	C45 H77 O7 N1 P1
PC	PC(42:5)	1.0096	0.33686	0.278637	C50 H91 O8 N1 P1
SM	SM(d35:2)	-2.23446	0.00627509	0.27735	C40 H80 O6 N2 P1
Hex2Cer	Hex2Cer(t44:2)+H-H2O	0.5036	0.538531	0.277319	C56 H104 O13 N1
PE	PE(18:0e)	-0.0798277	0.873715	0.27631	C23 H49 O7 N1 P1
PE	PE(40:6e)	0.233849	0.481165	0.276132	C45 H81 O7 N1 P1
DG	DG(18:0/22:6)	0.452076	0.337345	0.275236	C43 H76 O5 N1
TG	TG(16:0/8:0/18:1)	0.658639	0.442452	0.271951	C45 H88 O6 N1
ZyE	ZyE(18:3)	-1.12178	0.332688	0.271886	C45 H76 O2 N1
TG	TG(18:0/17:0/18:0)	-0.199619	0.6399	0.271773	C56 H112 O6 N1
TG	TG(15:0/16:0/18:3)	-0.71781	0.179641	0.271605	C52 H95 O6
Cer	Cer(d41:1+O)+H-H2O	0.951702	0.441751	0.271224	C41 H80 O3 N1
TG	TG(14:0/18:2/20:5)	0.342727	0.341471	0.271195	C55 H93 O6
PS	PS(18:0/18:1)	0.273748	0.730209	0.2711	C42 H80 O10 N1 P1 Na1
Cer	Cer(d18:1/24:1)	0.556917	0.622181	0.27091	C42 H82 O3 N1
TG	TG(48:10)	-2.51737	0.25692	0.270774	C51 H82 O6 N1
TG	TG(16:0/18:1/19:0)	0.448627	0.241568	0.270518	C56 H110 O6 N1
TG	TG(18:1/22:2/22:4)	-0.622689	0.60173	0.268684	C65 H116 O6 N1
PG	PG(27:2e)	-0.333917	0.0244343	0.268475	C33 H67 O9 N1 P1
LPC	LPC(36:0)	0.567285	0.250765	0.264621	C44 H90 O7 N1 P1 Na1
TG	TG(4:0/16:0/17:0)	-0.719873	0.723118	0.263631	C40 H80 O6 N1
TG	TG(12:0/18:2/18:2)	-0.728158	0.456689	0.261668	C51 H94 O6 N1
Cer	Cer(d18:0/22:0)	-0.47068	0.600261	0.260125	C40 H82 O3 N1
TG	TG(37:6)	-0.973628	0.0276979	0.260036	C40 H64 O6 Na1
TG	TG(14:0e/14:2/14:2)	1.57499	0.318902	0.259223	C45 H84 O5 N1
DG	DG(36:0e)	1.66139	0.23923	0.258651	C39 H82 O4 N1
TG	TG(4:0/14:0/18:1)	0.904478	0.427953	0.258029	C39 H76 O6 N1
TG	TG(16:0e/15:0/16:0)	0.68174	0.204742	0.25664	C50 H102 O5 N1
SPH	SPH(d18:1)	0.33339	0.383411	0.256526	C18 H38 O2 N1
TG	TG(36:3e)	0.469588	0.43497	0.255847	C39 H70 O5 Na1
PC	PC(33:1e)	0.815143	0.395106	0.255149	C41 H83 O7 N1 P1
TG	TG(18:0/18:0/20:4)	0.226492	0.48637	0.253742	C59 H107 O6
DG	DG(32:3e)	0.582718	0.380796	0.252878	C35 H65 O4
TG	TG(17:0/10:2/24:1)	-0.419082	0.381435	0.252723	C54 H99 O6
TG	TG(16:0/14:0/14:0)	0.239929	0.544	0.25271	C47 H94 O6 N1
Hex2Cer	Hex2Cer(d34:1+O)+H-H2O	1.14025	0.31552	0.251846	C46 H86 O13 N1
TG	TG(20:3/20:4/22:5)	0.860854	0.330369	0.250807	C65 H106 O6 N1
TG	TG(10:0/18:1/18:2)	0.495823	0.167088	0.250246	C49 H92 O6 N1
PG	PG(29:2e)	-0.0155394	0.887597	0.250109	C35 H71 O9 N1 P1
Cer	Cer(m36:2)	0.066569	0.812665	0.24998	C36 H73 O2 N2
WE	WE(47:6)	1.05677	0.085429	0.248856	H86 C47 O2 N1
Cer	Cer(m17:1/21:4)	-0.194609	0.434544	0.248727	C38 H71 O2 N2
PC	PC(35:3e)	-0.530556	0.6323	0.248639	C43 H83 O7 N1 P1
TG	TG(18:0e/20:3/22:5)	0.680247	0.544703	0.24783	C63 H112 O5 N1
ChE	ChE(22:4)	0.355203	0.685845	0.246625	C49 H84 O2 N1
TG	TG(16:0/12:0/14:0)	0.486784	0.47464	0.246582	C45 H90 O6 N1
TG	TG(4:0/12:0/16:0)	1.39367	0.292363	0.246574	C35 H70 O6 N1
Cer	Cer(m18:0/25:0)	-0.954587	0.134396	0.246446	C43 H88 O2 N1
PE	PE(18:1e)	-0.0729746	0.744441	0.246025	C23 H47 O7 N1 P1
PE	PE(16:0p/18:2)	0.443411	0.772878	0.244281	C39 H75 O7 N1 P1
CerG3GNAc1	CerG3GNAc1(d44:1)	-1.3867	0.00552895	0.244259	C70 H131 O23 N2
LPC	LPC(19:0)	-0.823636	0.0313279	0.243788	C27 H57 O7 N1 P1
Cer	Cer(m18:1/22:0)	0.410309	0.416752	0.243572	C40 H80 O2 N1
PS	PS(27:0/13:0)	1.28808	0.24836	0.243072	C46 H90 O10 N1 P1 Na1
PE	PE(18:1p/22:5)	-0.768743	0.294388	0.243002	C45 H79 O7 N1 P1
TG	TG(18:1e/15:0/16:0)	0.457096	0.438705	0.242912	C52 H104 O5 N1
DG	DG(36:1e)	1.55368	0.302665	0.242839	C39 H76 O4 Na1
LPE	LPE(20:3e)	0.311859	0.669743	0.242468	C25 H49 O6 N1 P1
ChE	ChE(16:0)	-0.420637	0.487436	0.240478	C43 H80 O2 N1
TG	TG(18:0/16:0/16:0)	-0.0241133	0.928723	0.238901	C53 H106 O6 N1
TG	TG(22:4/18:2/20:4)	0.592831	0.192954	0.237758	C63 H106 O6 N1
TG	TG(18:1/18:2/23:0)	0.588839	0.114489	0.237717	C62 H118 O6 N1
TG	TG(15:0/14:0/16:1)	0.327142	0.43685	0.237277	C48 H94 O6 N1
TG	TG(42:6e)	-3.00924	0.368933	0.236405	C45 H76 O5 Na1
Hex2Cer	Hex2Cer(t45:4)+H-H2O	0.607749	0.540979	0.234888	C57 H102 O13 N1
TG	TG(16:0/14:0/16:0)	-0.100487	0.77791	0.23456	C49 H98 O6 N1
Cer	Cer(m19:0/22:2)	0.469844	0.492219	0.23436	C41 H80 O2 N1
TG	TG(18:3/18:3/20:4)	0.480972	0.448955	0.233894	C59 H95 O6
ChE	ChE(24:4)	0.582795	0.282939	0.233888	C51 H88 O2 N1
PC	PC(38:6e)	0.401552	0.554091	0.232603	C46 H83 O7 N1 P1
Cer	Cer(d43:1+O)+H-H2O	0.542542	0.533526	0.232376	C43 H84 O3 N1
PG	PG(18:0/14:0)	-0.0515653	0.645151	0.230992	C38 H76 O10 N0 P1
TG	TG(18:2/20:4/22:6)	1.06026	0.134375	0.230672	C63 H102 O6 N1
PE	PE(16:0p/20:5)	-0.969459	0.0981263	0.230561	C41 H73 O7 N1 P1
DG	DG(38:5e)	0.447781	0.594416	0.229768	C41 H73 O4
LPE	LPE(20:4)	-0.296167	0.26716	0.228576	C25 H45 O7 N1 P1
Cer	Cer(d20:0/16:0)	0.392496	0.164183	0.228144	C36 H74 O3 N1
PE	PE(16:0p/22:4)	-0.270477	0.667983	0.227671	C43 H79 O7 N1 P1
PS	PS(38:2e)	0.89327	0.112735	0.227631	C44 H84 O9 N1 P1 Na1
Hex2Cer	Hex2Cer(m35:1+O)	0.599719	0.567571	0.226978	C47 H90 O13 N1
CerG3GNAc1	CerG3GNAc1(m37:1)	-0.660405	0.0299881	0.225876	C63 H117 O22 N2
TG	TG(18:0/22:5/22:5)	-0.330262	0.705176	0.225196	C65 H110 O6 N1
SM	SM(t41:1)	0.602009	0.489829	0.224131	C46 H94 O7 N2 P1
PE	PE(42:3e)	1.29381	0.47004	0.22408	C47 H91 O7 N1 P1
PS	PS(29:0/9:0)	0.310191	0.724998	0.224051	C44 H86 O10 N1 P1 Na1
TG	TG(22:0/18:2/18:2)	0.604725	0.396204	0.222908	C61 H111 O6
PE	PE(16:0p/16:0)	-0.632279	0.205854	0.222854	C37 H75 O7 N1 P1
TG	TG(24:0/17:1/17:1)	0.303089	0.379448	0.222622	C61 H118 O6 N1
PS	PS(29:4e)	0.731653	0.337308	0.222555	C35 H62 O9 N1 P1 Na1
PE	PE(37:1e)	0.780094	0.507642	0.222494	C42 H84 O7 N1 P1 Na1
PS	PS(31:7e)	0.730204	0.338368	0.222188	C37 H61 O9 N1 P1
Cer	Cer(d20:0/24:0)	-0.705826	0.0357839	0.221314	C44 H90 O3 N1
PS	PS(37:1)	-0.708287	0.339957	0.219688	C43 H83 O10 N1 P1
ChE	ChE(20:1)	1.22127	0.0891408	0.219132	C47 H86 O2 N1
PE	PE(16:1e/24:2)	0.898766	0.416785	0.219064	C45 H87 O7 N1 P1
TG	TG(18:0e/18:1/19:1)	0.836061	0.222785	0.218539	C58 H114 O5 N1
TG	TG(60:4e)	0.754845	0.205384	0.218479	C63 H120 O5 N1
TG	TG(4:0/18:1/18:1)	0.773367	0.497581	0.218172	C43 H82 O6 N1
SPH	SPH(m22:1)	-0.0387091	0.332067	0.217798	C22 H46 O1 N1
PC	PC(15:0/16:0)	-0.17632	0.811308	0.216533	C39 H78 O8 N1 P1 Na1
TG	TG(18:0e/17:1/22:5)	0.431806	0.548018	0.21586	C60 H110 O5 N1
DG	DG(17:0/20:3)	1.62039	0.267381	0.215133	C40 H76 O5 N1
DG	DG(16:0/16:1)	0.39888	0.449786	0.214448	C35 H70 O5 N1
TG	TG(6:0/11:1/23:0)	0.724375	0.439745	0.213291	C43 H84 O6 N1
PC	PC(42:2)	-0.715673	0.245761	0.212526	C50 H97 O8 N1 P1
GM3	GM3(d44:1+O)	-1.5945	0.0277121	0.212127	C67 H125 O22 N2
Cer	Cer(d36:0)+H-H2O	-0.554021	0.128964	0.211019	C36 H72 O2 N1
PC	PC(40:4)	0.541023	0.618576	0.210953	C48 H89 O8 N1 P1
PC	PC(35:3)	0.274048	0.761916	0.210684	C43 H81 O8 N1 P1
Cer	Cer(m38:2)	0.0931633	0.160759	0.209994	C38 H77 O2 N2
Cer	Cer(m18:1/18:0)	0.651465	0.318159	0.209923	C36 H72 O2 N1
GM3	GM3(d40:1+O)	-0.615525	0.0509488	0.209174	C63 H117 O22 N2
TG	TG(50:13)	-1.96838	0.160004	0.209049	C53 H80 O6 N1
LPE	LPE(18:0e)	1.47271	0.00161866	0.208756	C23 H51 O6 N1 P1
Cer	Cer(m17:0/24:0)	1.0676	0.402541	0.2077	C41 H84 O2 N1
Cer	Cer(m34:0)+H-H2O	0.0647341	0.489481	0.207266	C34 H68 O1 N1
PC	PC(35:1)	-0.322027	0.406614	0.206112	C43 H85 O8 N1 P1
TG	TG(15:0/14:0/16:0)	-0.189823	0.653633	0.205887	C48 H96 O6 N1
WE	WE(44:4)	0.958709	0.368959	0.20566	H84 C44 O2 N1
PE	PE(42:5e)	0.844646	0.483918	0.205102	C47 H87 O7 N1 P1
PI	PI(20:3e/20:5)	0.292438	0.331893	0.204782	C49 H81 O12 N0 P1 Na1
PC	PC(42:9e)	1.01597	0.464309	0.204766	C50 H85 O7 N1 P1
Cer	Cer(m41:4)	-0.106436	0.458851	0.204694	C41 H79 O2 N2
DG	DG(21:2)	0.597314	0.424241	0.203757	C24 H46 O5 N1
PC	PC(8:1e/24:0)	-0.209735	0.767614	0.202127	C40 H81 O7 N1 P1
PE	PE(12:1e/23:1)	0.396165	0.62416	0.201027	C40 H78 O7 N1 P1 Na1
PC	PC(18:4/20:2)	0.279813	0.728739	0.200572	C46 H81 O8 N1 P1
TG	TG(18:0/6:0/16:0)	0.60482	0.595708	0.198937	C43 H86 O6 N1
Hex2Cer	Hex2Cer(d18:0/26:0)	1.52088	0.164039	0.19755	C56 H110 O13 N1
Hex1Cer	Hex1Cer(m43:1+O)	-0.5138	0.118146	0.197493	C49 H96 O8 N1
TG	TG(16:0e/12:3/12:3)	0.478308	0.293994	0.196913	C43 H72 O5 Na1
PC	PC(20:4e/14:1)	-1.4168	0.311184	0.196874	C42 H77 O7 N1 P1
LPC	LPC(22:4)	0.519882	0.166534	0.196578	C30 H55 O7 N1 P1
TG	TG(4:0/18:2/18:2)	0.750185	0.477993	0.196495	C43 H75 O6
PC	PC(37:0e)	1.77768	0.383481	0.195654	C45 H93 O7 N1 P1
Cer	Cer(d22:0/18:0)	-0.488811	0.285652	0.19406	C40 H82 O3 N1
Hex2Cer	Hex2Cer(t37:5)	-0.4982	0.141855	0.194002	C49 H86 O14 N1
ChE	ChE(18:0)	0.585306	0.239444	0.192181	C45 H84 O2 N1
DG	DG(40:4e)	1.12006	0.269585	0.191484	C43 H82 O4 N1
PC	PC(33:1)	0.371636	0.692451	0.191307	C41 H81 O8 N1 P1
Cer	Cer(t43:3)	1.07385	0.234481	0.191148	C43 H82 O4 N1
PC	PC(19:3e)	-0.704659	0.0941124	0.189973	C27 H51 O7 N1 P1
TG	TG(18:0/8:0/8:0)	1.25808	0.318423	0.188842	C37 H74 O6 N1
PC	PC(29:1/8:0)	0.703198	0.609365	0.188738	C45 H89 O8 N1 P1
TG	TG(18:0e/10:4/11:3)	0.908697	0.34735	0.188257	C42 H69 O5
TG	TG(20:5/17:1/18:2)	0.413153	0.410865	0.187701	C58 H97 O6
TG	TG(38:5e)	0.742426	0.361506	0.187479	C41 H74 O5 N1
Cer	Cer(m34:1)+H-H2O	0.730773	0.144909	0.187349	C34 H66 O1 N1
Cer	Cer(m39:4)+H-H2O	0.788602	0.597309	0.185997	C39 H70 O1 N1
Cer	Cer(m36:0)+H-H2O	-0.57191	0.106631	0.185415	C36 H72 O1 N1
PE	PE(18:1/18:1)	-0.146719	0.821952	0.185163	C41 H78 O8 N1 P1 Na1
TG	TG(18:0e/14:2/16:0)	0.544507	0.449362	0.184781	C51 H100 O5 N1
TG	TG(20:0e/18:2/22:4)	0.559853	0.435613	0.184642	C63 H116 O5 N1
SM	SM(d44:6)	-0.0978645	0.765749	0.184063	C49 H90 O6 N2 P1
PC	PC(18:3e/18:3)	1.23735	0.0361514	0.183154	C44 H79 O7 N1 P1
PA	PA(38:3)	1.34067	0.477737	0.182965	C41 H79 O8 N1 P1
PC	PC(35:5)	-0.146334	0.822528	0.182488	C43 H77 O8 N1 P1
PC	PC(16:0/14:1)	-0.594791	0.477252	0.182382	C38 H75 O8 N1 P1
CerG3GNAc1	CerG3GNAc1(d42:2)	-0.53712	0.266955	0.180393	C68 H125 O23 N2
LPC	LPC(32:0)	0.233423	0.783502	0.179552	C40 H82 O7 N1 P1 Na1
PC	PC(42:6e)	1.41339	0.272998	0.179506	C50 H91 O7 N1 P1
SM	SM(d20:1/24:3)	0.0954652	0.870701	0.179049	C49 H94 O6 N2 P1
TG	TG(16:0/6:0/18:1)	-0.390687	0.770057	0.17833	C43 H84 O6 N1
CL	CL(82:6)	0.770865	0.565337	0.17818	C91 H167 O17 P2
PE	PE(18:0/18:2)	1.268	0.492328	0.177056	C41 H79 O8 N1 P1
PC	PC(30:0e)	0.745938	0.561419	0.176042	C38 H79 O7 N1 P1
PE	PE(40:6e)	0.322899	0.578946	0.176034	C45 H80 O7 N1 P1 Na1
TG	TG(37:4e)	0.855445	0.390845	0.175232	C40 H70 O5 Na1
TG	TG(16:1/20:4/22:6)	0.747919	0.193493	0.174819	C61 H100 O6 N1
LPC	LPC(20:1e)	-1.21107	0.264518	0.174234	C28 H59 O6 N1 P1
CerG3GNAc1	CerG3GNAc1(t44:1)+H-H2O	-0.874017	0.0886716	0.17419	C70 H129 O23 N2
SM	SM(d18:1/21:1)	0.615757	0.310966	0.174114	C44 H88 O6 N2 P1
LPC	LPC(18:0e)	0.496383	0.463602	0.174019	C26 H57 O6 N1 P1
TG	TG(14:0/18:2/20:5)	0.471168	0.34469	0.173871	C55 H96 O6 N1
TG	TG(16:0/6:0/20:4)	1.08414	0.309516	0.173526	C45 H79 O6
SM	SM(d33:1)	0.372198	0.541483	0.173401	C38 H78 O6 N2 P1
PI	PI(38:7)	-0.528073	0.187187	0.172931	C47 H78 O13 N0 P1
Hex1Cer	Hex1Cer(d20:0/24:0)	-1.7598	0.00585893	0.171634	C50 H100 O8 N1
Hex2Cer	Hex2Cer(m19:0/23:4)	0.707857	0.411154	0.171296	C54 H98 O12 N1
PS	PS(40:1)	-0.921815	0.398606	0.171074	C46 H89 O10 N1 P1
TG	TG(14:1e/20:4/21:1)	0.461884	0.603095	0.170643	C58 H106 O5 N1
PC	PC(12:1e/22:5)	0.711715	0.447587	0.170329	C42 H75 O7 N1 P1
TG	TG(17:0/17:0/22:0)	-0.0895913	0.682561	0.169844	C59 H118 O6 N1
TG	TG(20:5/18:2/20:4)	-0.230841	0.691057	0.169715	C61 H97 O6
CL	CL(78:6)	0.880326	0.507445	0.169712	C87 H159 O17 P2
PS	PS(20:1/18:1)	0.186803	0.844072	0.168992	C44 H83 O10 N1 P1
TG	TG(40:0)	1.06662	0.306712	0.168617	C43 H86 O6 N1
TG	TG(6:0/18:1/18:1)	-0.776846	0.613146	0.168533	C45 H86 O6 N1
TG	TG(14:0/10:2/20:2)	0.745125	0.368638	0.167871	C47 H83 O6
PC	PC(33:4)	0.744544	0.309362	0.167741	C41 H75 O8 N1 P1
DG	DG(21:5e)	-2.85205	0.0334415	0.167435	C24 H42 O4 N1
TG	TG(18:1/14:2/14:2)	0.740959	0.257753	0.166069	C49 H85 O6
Hex2Cer	Hex2Cer(m39:1+O)	0.633632	0.473679	0.165624	C51 H98 O13 N1
PI	PI(18:0/18:2)	0.0811978	0.913182	0.165291	C45 H84 O13 N0 P1
PE	PE(40:5e)	0.640886	0.44192	0.165194	C45 H82 O7 N1 P1 Na1
SM	SM(d42:7)	0.316273	0.729109	0.163967	C47 H84 O6 N2 P1
PC	PC(18:0/16:0)	1.20576	0.403685	0.163918	C42 H85 O8 N1 P1
AcCa	AcCa(21:0)	-0.089248	0.322618	0.163515	C28 H56 O4 N1
PI	PI(32:1)	-1.37868	0.0729102	0.162542	C41 H81 O13 N1 P1
PC	PC(20:2e/22:0)	0.551013	0.417251	0.161792	C50 H99 O7 N1 P1
DG	DG(38:6e)	0.42334	0.516613	0.16141	C41 H71 O4
PC	PC(35:6)	0.832423	0.417037	0.161044	C43 H75 O8 N1 P1
WE	WE(42:4)	0.85927	0.385502	0.160966	H80 C42 O2 N1
CerG3GNAc1	CerG3GNAc1(d34:1+O)	-1.04149	0.334573	0.16082	C60 H111 O24 N2
PC	PC(44:6e)	1.17703	0.362319	0.15972	C52 H95 O7 N1 P1
LPS	LPS(22:1)	0.623035	0.571322	0.159697	C28 H55 O9 N1 P1
ST	ST(d38:3+O)	-0.471171	0.434573	0.159447	C44 H85 O12 N2 S1
TG	TG(22:5/20:4/20:4)	0.905127	0.270247	0.159331	C65 H104 O6 N1
PE	PE(33:2e)	0.851044	0.517167	0.158542	C38 H75 O7 N1 P1
Cer	Cer(m41:2)+H-H2O	-0.171531	0.100967	0.158411	C41 H78 O1 N1
Cer	Cer(d20:0/18:0)	-0.179979	0.357228	0.158401	C38 H78 O3 N1
Hex1Cer	Hex1Cer(t18:0/24:1)	-0.358442	0.464502	0.157696	C48 H94 O9 N1
LPC	LPC(33:1)	-0.318882	0.778422	0.156959	C41 H82 O7 N1 P1 Na1
PC	PC(42:9)	0.227609	0.645048	0.156626	C50 H83 O8 N1 P1
DG	DG(36:6e)	-0.638323	0.197907	0.156441	C39 H67 O4
PC	PC(36:2)	-2.20535	0.26561	0.156414	C44 H85 O8 N1 P1
ChE	ChE(24:5)	0.550645	0.515733	0.154949	C51 H86 O2 N1
Hex2Cer	Hex2Cer(d19:0/24:0)	0.863576	0.354458	0.154414	C55 H108 O13 N1
PC	PC(40:9)	-0.310212	0.349333	0.154335	C48 H79 O8 N1 P1
PE	PE(18:0p/18:1)	0.110633	0.893277	0.154234	C41 H81 O7 N1 P1
PG	PG(20:3/18:2)	1.30007	0.064574	0.15386	C44 H81 O10 N1 P1
PE	PE(8:1e/12:2)	-0.114587	0.808593	0.153388	C25 H47 O7 N1 P1
MG	MG(34:1)	0.250116	0.766454	0.153065	C37 H72 O4 Na1
LPE	LPE(18:1p)	-0.212648	0.734387	0.152937	C23 H47 O6 N1 P1
DG	DG(17:0/18:1)	0.424626	0.417959	0.152878	C38 H76 O5 N1
Hex1Cer	Hex1Cer(d42:1+2O)	-0.596233	0.266106	0.152553	C48 H94 O10 N1
DG	DG(16:0/22:6)	0.337058	0.48127	0.151754	C41 H72 O5 N1
ChE	ChE(22:3)	0.641573	0.480586	0.150821	C49 H86 O2 N1
Cer	Cer(d18:0/17:0)	0.623055	0.499226	0.150522	C35 H72 O3 N1
TG	TG(16:0/13:0/18:3)	0.394105	0.277851	0.150118	C50 H94 O6 N1
PE	PE(14:0p/6:0)	0.222468	0.604217	0.149701	C25 H51 O7 N1 P1
PE	PE(22:5/18:2)	0.258217	0.558778	0.149223	C45 H76 O8 N1 P1 Na1
PC	PC(36:3)	0.949193	0.508537	0.149179	C44 H83 O8 N1 P1
Cer	Cer(m18:0/23:3)	0.503291	0.567574	0.149167	C41 H78 O2 N1
PE	PE(38:6e)	0.309769	0.716945	0.149096	C43 H77 O7 N1 P1
TG	TG(16:1/8:0/14:2)	1.26591	0.290686	0.148707	C41 H73 O6
PC	PC(18:3/18:2)	0.818812	0.361395	0.14665	C44 H79 O8 N1 P1
PE	PE(8:0e/14:4)	0.581606	0.298609	0.146606	C27 H49 O7 N1 P1
PC	PC(23:0/11:2)	-2.42326	0.302323	0.146331	C42 H81 O8 N1 P1
TG	TG(20:0e/6:0/6:0)	0.13931	0.541971	0.145785	C35 H68 O5 Na1
Cer	Cer(d45:4)	-0.381563	0.480571	0.145755	C45 H84 O3 N1
PE	PE(16:0p/6:0)	0.306669	0.503925	0.145214	C27 H55 O7 N1 P1
TG	TG(28:0/10:4/11:2)	0.200122	0.765058	0.145211	C52 H88 O6 Na1
PC	PC(30:1)	0.482813	0.540955	0.144812	C38 H75 O8 N1 P1
PC	PC(8:1e/12:0)	-0.212078	0.673105	0.14472	C28 H57 O7 N1 P1
Hex2Cer	Hex2Cer(d44:0+O)+H-H2O	0.640498	0.404557	0.144416	C56 H108 O13 N1
TG	TG(18:0/17:0/20:4)	0.206899	0.349863	0.143904	C58 H105 O6
LPC	LPC(17:1)	0.214451	0.621128	0.142874	C25 H51 O7 N1 P1
TG	TG(26:1/18:1/18:2)	0.327652	0.495024	0.142819	C65 H122 O6 N1
TG	TG(4:0/14:0/18:3)	0.831848	0.454053	0.142527	C39 H69 O6
DG	DG(18:0/20:1)	0.583872	0.391293	0.142023	C41 H82 O5 N1
Cer	Cer(m41:0)	-0.146772	0.192002	0.141152	C41 H84 O2 N1
TG	TG(12:0e/14:4/14:4)	0.40974	0.566282	0.141108	C43 H69 O5
LPC	LPC(38:0)	1.1082	0.421658	0.140871	C46 H94 O7 N1 P1 Na1
TG	TG(37:4e)	0.375312	0.451148	0.140096	C40 H71 O5
Cer	Cer(m18:0/21:2)	0.858271	0.425804	0.139119	C39 H76 O2 N1
Cer	Cer(m34:1)	0.696932	0.55032	0.138696	C34 H68 O2 N1
LPC	LPC(28:0)	-1.11828	0.176946	0.138111	C36 H75 O7 N1 P1
SM	SM(d20:1/23:4)	0.299917	0.69941	0.137712	C48 H90 O6 N2 P1
Hex2Cer	Hex2Cer(d18:0/23:0)	0.472802	0.572487	0.137464	C53 H104 O13 N1
PC	PC(39:6)	-0.531533	0.451482	0.137253	C47 H83 O8 N1 P1
PE	PE(20:3/18:2)	0.0957021	0.569485	0.136969	C43 H76 O8 N1 P1 Na1
PC	PC(39:5)	0.502095	0.670354	0.136806	C47 H85 O8 N1 P1
Cer	Cer(d19:2/20:0+O)	0.469799	0.703508	0.136722	C39 H76 O4 N1
PE	PE(10:0p/6:0)	0.211229	0.76356	0.136543	C21 H43 O7 N1 P1
TG	TG(18:0/12:1/12:1)	0.9578	0.450949	0.136473	C45 H86 O6 N1
TG	TG(20:0e/18:0/20:3)	0.340315	0.649594	0.135573	C61 H118 O5 N1
PC	PC(18:0/15:0)	0.38703	0.342546	0.13425	C41 H83 O8 N1 P1
Hex2Cer	Hex2Cer(m19:0/22:2)	0.902079	0.432534	0.133398	C53 H100 O12 N1
TG	TG(19:1/15:0/15:0)	0.578552	0.423115	0.132916	C52 H102 O6 N1
Cer	Cer(m21:0/23:2)	-0.523802	0.156185	0.13258	C44 H86 O2 N1
Cer	Cer(d30:0)	-0.35253	0.256037	0.132255	C30 H61 O3 N1 Na1
SPH	SPH(d22:0)+H-H2O	-0.447538	0.45275	0.132113	C22 H46 O1 N1
SM	SM(d18:1/21:0)	0.641499	0.201821	0.131351	C44 H90 O6 N2 P1
Cer	Cer(m18:0/20:0)	0.312559	0.512271	0.131332	C38 H78 O2 N1
Cer	Cer(m19:1/21:2)	0.487158	0.520003	0.129772	C40 H76 O2 N1
Cer	Cer(m36:1)+H-H2O	0.448912	0.155945	0.129007	C36 H70 O1 N1
TG	TG(15:0/12:0/18:2)	0.332457	0.34322	0.128991	C48 H92 O6 N1
SM	SM(d17:1/18:3)	0.235048	0.791627	0.128411	C40 H76 O6 N2 P1
PS	PS(12:0e/6:0)	-0.22942	0.796438	0.128185	C24 H49 O9 N1 P1
Hex1Cer	Hex1Cer(d34:1)	0.758134	0.487458	0.127274	C40 H81 O8 N2
PE	PE(18:2e/17:0)	-0.232691	0.69139	0.127206	C40 H79 O7 N1 P1
TG	TG(18:1e/20:4/20:4)	-0.302992	0.611927	0.126892	C61 H106 O5 N1
PC	PC(35:4e)	0.235697	0.778367	0.126667	C43 H81 O7 N1 P1
TG	TG(11:0/12:4/14:2)	-0.0176017	0.986939	0.126522	C40 H64 O6 Na1
PE	PE(16:0e/6:0)	0.270431	0.492648	0.126409	C27 H57 O7 N1 P1
TG	TG(18:2/20:4/20:4)	-0.113664	0.899276	0.124104	C61 H99 O6
TG	TG(4:0/12:0/12:2)	0.60358	0.406005	0.124063	C31 H58 O6 N1
LPC	LPC(18:2e)	-0.44208	0.315496	0.123052	C26 H53 O6 N1 P1
PC	PC(37:5e)	-0.198538	0.794424	0.122092	C45 H83 O7 N1 P1
PE	PE(14:0p/22:6)	-0.487096	0.493657	0.122028	C41 H71 O7 N1 P1
ChE	ChE(24:2)	0.890204	0.425564	0.121097	C51 H92 O2 N1
PC	PC(22:2/14:4)	0.633094	0.545098	0.120761	C44 H77 O8 N1 P1
SPH	SPH(m19:1)	0.287013	0.160157	0.12039	C19 H40 O1 N1
SM	SM(d16:1/20:4)	-0.273974	0.610072	0.120112	C41 H76 O6 N2 P1
TG	TG(18:1/20:4/22:6)	0.333124	0.604075	0.11997	C63 H104 O6 N1
DG	DG(36:1e)	0.46037	0.607012	0.119517	C39 H80 O4 N1
Cer	Cer(d42:3)	0.332288	0.575383	0.118753	C42 H80 O3 N1
SM	SM(d43:4)	-0.139405	0.797687	0.118378	C48 H92 O6 N2 P1
Cer	Cer(m36:5)	-0.172946	0.734515	0.117958	C36 H67 O2 N2
ST	ST(d40:6)	-1.27032	0.229217	0.117731	C46 H83 O11 N2 S1
Hex2Cer	Hex2Cer(m35:0+O)	0.824839	0.49304	0.117679	C47 H92 O13 N1
ST	ST(d38:0)+H-H2O	0.306024	0.838043	0.117443	C44 H86 O10 N1 S1
Hex1Cer	Hex1Cer(d18:0/22:0)	-0.328791	0.429605	0.117302	C46 H92 O8 N1
Cer	Cer(m19:0/24:2)	0.889709	0.187514	0.116785	C43 H84 O2 N1
DG	DG(36:2e)	-0.368086	0.484058	0.116762	C39 H75 O4
PS	PS(36:1)	0.457932	0.643307	0.116625	C42 H81 O10 N1 P1
PC	PC(29:0e)	-0.370149	0.648365	0.115957	C37 H77 O7 N1 P1
WE	WE(29:1/12:0)	-0.126774	0.309355	0.115895	H84 C41 O2 N1
Hex2Cer	Hex2Cer(d18:0/20:0)	0.565283	0.563782	0.115865	C50 H98 O13 N1
SM	SM(d38:5)	-0.395148	0.499213	0.115854	C43 H80 O6 N2 P1
PE	PE(36:2)	-2.00147	0.376455	0.115504	C41 H79 O8 N1 P1
DG	DG(34:3)	0.111035	0.611158	0.115233	C37 H67 O5
Cer	Cer(m18:0/26:1)	0.653067	0.465138	0.115127	C44 H88 O2 N1
PG	PG(16:1/22:5)	1.82853	0.23945	0.114844	C44 H79 O10 N1 P1
DG	DG(24:2e)	0.914996	0.497534	0.11422	C27 H54 O4 N1
TG	TG(19:0/18:1/20:3)	-0.143303	0.809372	0.113878	C60 H112 O6 N1
CerG3GNAc1	CerG3GNAc1(t42:1)+H-H2O	-0.360514	0.510661	0.11337	C68 H125 O23 N2
TG	TG(18:0/18:1/18:2)	-0.0726795	0.833531	0.113234	C57 H108 O6 N1
Cer	Cer(m17:0/22:0)	1.20862	0.335477	0.112869	C39 H80 O2 N1
PC	PC(14:1e)	0.236096	0.669858	0.112787	C22 H45 O7 N1 P1
AcCa	AcCa(20:0)	0.888981	0.50602	0.112011	C27 H54 O4 N1
PG	PG(22:5/18:2)	1.00295	0.017339	0.11182	C46 H81 O10 N1 P1
ChE	ChE(17:0)	-0.476168	0.425304	0.111579	C44 H82 O2 N1
PE	PE(20:4e/17:1)	0.597882	0.691307	0.111358	C42 H77 O7 N1 P1
SM	SM(d16:1/24:0)	-0.164296	0.726482	0.110895	C45 H92 O6 N2 P1
TG	TG(4:0/12:4/18:2)	0.925813	0.0866983	0.1099	C37 H59 O6
PE	PE(17:1e)	0.229714	0.67817	0.109595	C22 H45 O7 N1 P1
TG	TG(18:0e/18:2/22:6)	0.212483	0.824719	0.108965	C61 H108 O5 N1
PC	PC(36:7e)	-1.76188	0.249305	0.108121	C44 H77 O7 N1 P1
PC	PC(38:7)	0.669062	0.482399	0.108086	C46 H79 O8 N1 P1
TG	TG(18:0e/20:4/22:5)	0.401976	0.78861	0.107076	C63 H110 O5 N1
DG	DG(16:0/17:0)	0.655794	0.420298	0.106996	C36 H74 O5 N1
LPE	LPE(19:0)	-0.886654	0.490458	0.106354	C24 H51 O7 N1 P1
PC	PC(39:2)	-0.511635	0.624169	0.105771	C47 H91 O8 N1 P1
PC	PC(33:2)	-0.197042	0.775634	0.105461	C41 H79 O8 N1 P1
CL	CL(86:9)	0.207477	0.447523	0.104547	C95 H168 O17 P2 Na1
LPE	LPE(20:3)	-0.101346	0.834605	0.103815	C25 H47 O7 N1 P1
PC	PC(37:6)	0.0531653	0.902153	0.103724	C45 H79 O8 N1 P1
LPE	LPE(20:2)	0.411567	0.363941	0.103684	C25 H49 O7 N1 P1
PC	PC(30:5e)	1.26136	0.488203	0.103243	C38 H69 O7 N1 P1
PC	PC(22:0/10:2)	0.553935	0.355565	0.101892	C40 H77 O8 N1 P1
TG	TG(16:0/18:1/23:1)	0.171433	0.696994	0.101793	C60 H116 O6 N1
PC	PC(20:5/22:5)	1.34161	0.183597	0.101719	C50 H81 O8 N1 P1
PC	PC(44:3e)	0.18311	0.781199	0.101395	C52 H101 O7 N1 P1
SM	SM(d41:0)	-0.305686	0.642433	0.099791	C46 H96 O6 N2 P1
TG	TG(4:0/16:0/18:2)	-0.556004	0.746235	0.0992299	C41 H78 O6 N1
TG	TG(16:0/6:0/16:0)	0.397713	0.733145	0.0990138	C41 H82 O6 N1
PE	PE(35:3e)	0.479063	0.712553	0.0988277	C40 H77 O7 N1 P1
PC	PC(29:0)	-0.417047	0.367031	0.0981903	C37 H75 O8 N1 P1
SM	SM(d18:0/18:3)	0.0818951	0.787955	0.0976656	C41 H80 O6 N2 P1
TG	TG(15:0/16:1/18:3)	-0.194417	0.712716	0.0975676	C52 H93 O6
PC	PC(28:2e)	1.04615	0.295776	0.0965325	C36 H71 O7 N1 P1
TG	TG(18:0/22:4/22:5)	-0.105914	0.899376	0.0964906	C65 H112 O6 N1
PC	PC(38:7e)	-0.156142	0.717866	0.0964897	C46 H81 O7 N1 P1
PE	PE(10:0e/10:4)	0.12197	0.757903	0.0963434	C25 H45 O7 N1 P1
SM	SM(t40:1)	-0.436815	0.279989	0.0960547	C45 H92 O7 N2 P1
TG	TG(63:9)	0.501603	0.640391	0.0955821	C66 H110 O6 Na1
TG	TG(14:0/12:4/23:1)	0.254556	0.469991	0.0955505	C52 H91 O6
PC	PC(20:3/22:6)	-0.320827	0.545295	0.0952289	C50 H83 O8 N1 P1
Hex2Cer	Hex2Cer(d18:1/25:1)	0.373402	0.709184	0.0946206	C55 H104 O13 N1
PC	PC(40:5e)	0.10135	0.73243	0.0928244	C48 H89 O7 N1 P1
PE	PE(42:4e)	0.489502	0.601654	0.0924933	C47 H89 O7 N1 P1
PC	PC(40:7e)	0.216802	0.823345	0.091904	C48 H85 O7 N1 P1
PE	PE(38:5)	1.73929	0.434046	0.0916645	C43 H77 O8 N1 P1
PE	PE(30:4)	0.839538	0.423335	0.0915588	C35 H63 O8 N1 P1
PI	PI(34:3)	-1.28447	0.165961	0.0902562	C43 H81 O13 N1 P1
DG	DG(20:0/20:0)	0.326926	0.379261	0.0897015	C43 H88 O5 N1
PC	PC(12:0/11:4)	0.37984	0.609481	0.0885758	C31 H55 O8 N1 P1
PI	PI(40:6)	-0.717664	0.337293	0.0881937	C49 H87 O13 N1 P1
Hex2Cer	Hex2Cer(m43:1+O)	0.349092	0.636304	0.0875897	C55 H106 O13 N1
DG	DG(16:0/14:0)	0.352468	0.53153	0.0875224	C33 H68 O5 N1
TG	TG(16:1e/16:0/16:0)	0.159759	0.789254	0.0863476	C51 H102 O5 N1
PI	PI(36:4)	0.744343	0.122486	0.0861006	C45 H83 O13 N1 P1
PC	PC(38:4)	1.06579	0.490708	0.0858791	C46 H85 O8 N1 P1
PC	PC(38:0)	0.894649	0.214145	0.0857765	C46 H92 O8 N1 P1 Na1
Cer	Cer(m32:0)	0.731799	0.476692	0.0853756	C32 H69 O2 N2
TG	TG(12:1e/17:1/21:1)	-0.220589	0.799685	0.0843529	C53 H102 O5 N1
PS	PS(17:1/21:0)	-0.120338	0.893036	0.0836894	C44 H84 O10 N1 P1 Na1
GM3	GM3(d34:1+2O)	-0.768901	0.287963	0.0830896	C57 H105 O23 N2
DG	DG(34:0e)	0.294392	0.685552	0.0818516	C37 H78 O4 N1
PS	PS(42:1)	0.256065	0.753805	0.0816452	C48 H93 O10 N1 P1
PI	PI(18:0/18:1)	-0.0916321	0.822125	0.0810238	C45 H85 O13 N0 P1 Na1
Cer	Cer(d36:4)	0.546757	0.558805	0.0807271	C36 H66 O3 N1
SM	SM(d34:4)	0.236355	0.724297	0.0795245	C39 H74 O6 N2 P1
Cer	Cer(m18:0/25:1)	0.642816	0.582367	0.0785672	C43 H86 O2 N1
LPC	LPC(20:4e)	0.260386	0.751378	0.0784837	C28 H53 O6 N1 P1
PC	PC(40:6)	-0.097012	0.882283	0.0783796	C48 H85 O8 N1 P1
TG	TG(16:0/16:1/18:3)	-0.0382858	0.806522	0.0782742	C53 H95 O6
TG	TG(12:1e/14:2/14:2)	0.237015	0.619274	0.0774079	C43 H78 O5 N1
PC	PC(40:2)	0.161346	0.839418	0.0770158	C48 H93 O8 N1 P1
PC	PC(42:8)	-0.282421	0.639709	0.0768431	C50 H85 O8 N1 P1
PI	PI(18:1/18:1)	-0.429017	0.202253	0.0764055	C45 H83 O13 N0 P1 Na1
LPE	LPE(20:4e)	-0.171986	0.785113	0.076144	C25 H47 O6 N1 P1
TG	TG(16:0/9:0/18:1)	-0.257688	0.729721	0.0754479	C46 H90 O6 N1
CerG3GNAc1	CerG3GNAc1(m39:3)	0.601125	0.389704	0.0744535	C65 H117 O22 N2
DG	DG(17:0/18:2)	-0.219283	0.531098	0.0742603	C38 H74 O5 N1
TG	TG(46:10)	-0.520749	0.482814	0.0740862	C49 H78 O6 N1
TG	TG(30:2)	0.544988	0.549422	0.0731296	C33 H62 O6 N1
Cer	Cer(t43:1+O)	-0.153998	0.630954	0.0730864	C43 H89 O5 N2
TG	TG(6:0/6:0/20:4)	-0.151382	0.530763	0.0725952	C35 H62 O6 N1
Cer	Cer(d18:0/24:1)	0.315395	0.759307	0.0725822	C42 H84 O3 N1
PC	PC(32:6e)	2.00271	0.35349	0.0720246	C40 H71 O7 N1 P1
TG	TG(18:1/22:4/24:1)	0.221941	0.713793	0.0706659	C67 H122 O6 N1
Cer	Cer(d18:0/20:0)	0.192696	0.75453	0.0706628	C38 H78 O3 N1
WE	WE(49:6)	0.55876	0.569012	0.0702174	H90 C49 O2 N1
PI	PI(18:0/20:3)	-0.266319	0.510487	0.0702033	C47 H85 O13 N0 P1 Na1
Hex2Cer	Hex2Cer(t44:0)+H-H2O	-0.392603	0.670781	0.0692005	C56 H108 O13 N1
Cer	Cer(m19:0/25:3)	-0.290185	0.577562	0.0691754	C44 H84 O2 N1
WE	WE(27:2)	-0.193345	0.326626	0.0678701	H51 C27 O2
LPC	LPC(18:3)	-0.215924	0.58563	0.0675255	C26 H49 O7 N1 P1
TG	TG(12:1e/12:4/13:0)	0.217071	0.614308	0.0675082	C40 H69 O5
PC	PC(22:5/14:4)	0.107633	0.626362	0.0666635	C44 H71 O8 N1 P1
PI	PI(16:0/18:1)	-0.306193	0.555432	0.0665997	C43 H81 O13 N0 P1 Na1
DG	DG(18:0/18:0)	-0.0668081	0.848902	0.0663934	C39 H80 O5 N1
PC	PC(28:0)	-0.328887	0.633203	0.0663265	C36 H73 O8 N1 P1
SM	SM(d18:1/24:3)	0.0368426	0.946964	0.0656572	C47 H90 O6 N2 P1
Co	Co(Q9)	0.2249	0.744353	0.0655044	C54 H86 O4 N1
PA	PA(41:4)	0.564574	0.525857	0.0642873	C44 H83 O8 N1 P1
TG	TG(16:0e/18:0/23:0)	0.256098	0.777024	0.0639055	C60 H122 O5 N1
Hex2Cer	Hex2Cer(d13:0/19:0)	0.39383	0.621953	0.0636502	C44 H86 O13 N1
TG	TG(8:0/8:0/8:0)	0.913114	0.0862791	0.0636179	C27 H54 O6 N1
TG	TG(16:0e/14:0/16:0)	0.177758	0.782481	0.0634098	C49 H100 O5 N1
PC	PC(33:4e)	-0.797043	0.548277	0.0621392	C41 H77 O7 N1 P1
PE	PE(24:0e)	0.306304	0.489739	0.0617327	C29 H61 O7 N1 P1
SPH	SPH(d14:0)	0.0170843	0.944187	0.0614619	C14 H32 O2 N1
SPH	SPH(m17:1)	0.0865928	0.270196	0.0613835	C17 H36 O1 N1
ST	ST(d16:2/24:3)	0.212464	0.816877	0.0605282	C46 H85 O11 N2 S1
TG	TG(18:3/18:2/18:3)	-0.052114	0.917874	0.0603259	C57 H98 O6 N1
TG	TG(15:0/16:0/20:4)	0.0780964	0.781157	0.0600745	C54 H97 O6
PC	PC(30:3e)	0.400698	0.693933	0.0595099	C38 H73 O7 N1 P1
CerG3GNAc1	CerG3GNAc1(m39:2)	0.130387	0.856804	0.0586758	C65 H119 O22 N2
TG	TG(12:1e/10:0/10:0)	0.152233	0.84565	0.0580574	C35 H66 O5 Na1
DG	DG(23:3e)	0.102341	0.342965	0.0578835	C26 H47 O4
Cer	Cer(d30:0)	0.190119	0.666773	0.0569969	C30 H62 O3 N1
PA	PA(36:6e)	0.540841	0.584504	0.0566275	C39 H71 O7 N1 P1
PC	PC(42:1)	-0.255371	0.734875	0.0565056	C50 H99 O8 N1 P1
TG	TG(20:1/18:1/22:4)	0.0637922	0.911288	0.0558092	C63 H114 O6 N1
PG	PG(32:5)	0.158118	0.374329	0.054814	C38 H66 O10 N0 P1
PC	PC(37:3e)	0.162086	0.794433	0.0546047	C45 H86 O7 N1 P1 Na1
PC	PC(10:0e/10:2)	-0.095556	0.855143	0.0538782	C28 H55 O7 N1 P1
DG	DG(44:9)	0.26845	0.74907	0.0533521	C47 H78 O5 N1
Cer	Cer(d38:0+O)+H-H2O	-0.649986	0.611609	0.052659	C38 H76 O3 N1
LPC	LPC(22:0)	0.228227	0.664554	0.0526578	C30 H63 O7 N1 P1
PE	PE(40:1e)	-0.398495	0.733984	0.0525983	C45 H91 O7 N1 P1
PC	PC(42:7)	-0.176646	0.826486	0.0522797	C50 H87 O8 N1 P1
DG	DG(15:0/18:1)	0.174951	0.665748	0.0519318	C36 H72 O5 N1
SM	SM(d41:1)	0.154649	0.853266	0.0511781	C46 H94 O6 N2 P1
PC	PC(16:1e/18:1)	0.180055	0.839975	0.0504401	C42 H83 O7 N1 P1
PC	PC(33:3)	0.529105	0.573651	0.0499712	C41 H77 O8 N1 P1
PE	PE(42:0e)	-0.435368	0.732081	0.0498678	C47 H97 O7 N1 P1
Cer	Cer(m20:0/23:3)	0.493682	0.638454	0.0496899	C43 H82 O2 N1
LPC	LPC(24:0)	-0.192651	0.517924	0.0483003	C32 H67 O7 N1 P1
CerG3GNAc1	CerG3GNAc1(m39:1)	-0.116455	0.810118	0.0476934	C65 H121 O22 N2
Cer	Cer(m38:0+O)+H-H2O	-0.0302337	0.728019	0.0476765	C38 H76 O2 N1
DG	DG(22:2e)	0.0744034	0.922778	0.0474157	C25 H50 O4 N1
DG	DG(28:3)	-0.369017	0.724831	0.0473966	C31 H54 O5 Na1
Cer	Cer(m18:1/24:0)	0.0499998	0.801404	0.0473363	C42 H87 O2 N2
PS	PS(42:9)	-0.172495	0.711672	0.0471626	C48 H77 O10 N1 P1
TG	TG(8:0/8:0/10:0)	0.97806	0.280263	0.0469712	C29 H58 O6 N1
AcCa	AcCa(16:0)	-0.0578185	0.931776	0.0459794	C23 H46 O4 N1
DG	DG(42:6)	0.27268	0.794593	0.0459431	C45 H80 O5 N1
Hex3Cer	Hex3Cer(m34:1+O)	-0.105235	0.821737	0.0456291	C52 H101 O18 N2
AcCa	AcCa(18:0)	0.071322	0.926007	0.0454856	C25 H50 O4 N1
Hex3Cer	Hex3Cer(d34:0+O)	-0.601132	0.560902	0.0452614	C52 H100 O19 N1
PC	PC(44:3)	-0.15233	0.825723	0.0443485	C52 H99 O8 N1 P1
Cer	Cer(t17:1/22:0+O)	0.0239767	0.921371	0.043269	C39 H78 O5 N1
PC	PC(23:1)	0.442112	0.589907	0.0427457	C31 H60 O8 N1 P1 Na1
SM	SM(d17:0/20:4)	0.066084	0.907018	0.0422292	C42 H80 O6 N2 P1
PE	PE(38:4)	0.808115	0.64279	0.0420422	C43 H79 O8 N1 P1
TG	TG(18:3e/6:0/14:0)	-0.0305576	0.919307	0.0412242	C41 H75 O5
SM	SM(t32:1)	0.518356	0.672017	0.040338	C37 H76 O7 N2 P1
PC	PC(20:2e/22:6)	0.0991171	0.635588	0.0396088	C50 H87 O7 N1 P1
TG	TG(18:1/22:5/24:1)	-0.130426	0.850198	0.0392298	C67 H120 O6 N1
TG	TG(15:0/14:0/14:0)	0.0976549	0.851991	0.0387537	C46 H92 O6 N1
PS	PS(18:0/18:0)	-0.0618216	0.937096	0.0381863	C42 H82 O10 N1 P1 Na1
LPS	LPS(22:0)	-0.262206	0.800619	0.038011	C28 H57 O9 N1 P1
PI	PI(39:5)	-0.212351	0.368096	0.0373442	C48 H87 O13 N1 P1
PA	PA(26:2e)	0.13696	0.769814	0.0368877	C29 H59 O7 N1 P1
PI	PI(33:1)	-0.143341	0.498681	0.0366651	C42 H83 O13 N1 P1
PC	PC(34:6)	-0.0698023	0.72231	0.0366528	C42 H73 O8 N1 P1
TG	TG(18:1e/17:1/18:2)	0.0653595	0.933916	0.0351879	C56 H106 O5 N1
LPC	LPC(34:1)	-0.129056	0.860188	0.0349876	C42 H84 O7 N1 P1 Na1
WE	WE(22:0/17:1)	-0.136847	0.824108	0.0339945	H80 C39 O2 N1
LPE	LPE(22:3)	0.153778	0.71664	0.0335388	C27 H51 O7 N1 P1
PG	PG(18:1/22:5)	0.138617	0.775961	0.0333839	C46 H83 O10 N1 P1
TG	TG(8:0/10:3/10:4)	0.10127	0.821275	0.0328806	C31 H48 O6 N1
SM	SM(d33:2)	-0.203103	0.793197	0.0328766	C38 H76 O6 N2 P1
PG	PG(16:1/18:1)	0.631189	0.634345	0.0326912	C40 H79 O10 N1 P1
WE	WE(19:0/19:2)	-0.0394427	0.785784	0.032532	H76 C38 O2 N1
PS	PS(40:7)	-0.0571303	0.911659	0.0318862	C46 H77 O10 N1 P1
TG	TG(17:0/18:1/18:3)	0.0278806	0.887417	0.031806	C56 H101 O6
Cer	Cer(m17:0/24:1)	0.081627	0.877164	0.0315394	C41 H82 O2 N1
LPC	LPC(22:6)	0.123546	0.826166	0.0301848	C30 H51 O7 N1 P1
PS	PS(40:8)	0.0750185	0.913723	0.0290523	C46 H74 O10 N1 P1 Na1
Cer	Cer(d33:3)	-0.128951	0.408561	0.0286775	C33 H62 O3 N1
LPC	LPC(22:1)	0.065857	0.891948	0.0274808	C30 H61 O7 N1 P1
PE	PE(16:0p/22:6)	-0.100104	0.85169	0.0272117	C43 H75 O7 N1 P1
Hex2Cer	Hex2Cer(d32:3+2O)	-0.070269	0.835855	0.0268141	C44 H80 O15 N1
PC	PC(20:2/22:6)	-0.137318	0.792684	0.0267809	C50 H85 O8 N1 P1
PC	PC(10:0e/12:1)	0.0640298	0.895073	0.026762	C30 H61 O7 N1 P1
Cer	Cer(m20:0/16:0)	0.0422579	0.860134	0.026173	C36 H74 O2 N1
GM3	GM3(d34:1)	-0.152578	0.717362	0.0257391	C57 H105 O21 N2
PC	PC(32:2)	0.0735252	0.936892	0.025614	C40 H77 O8 N1 P1
SM	SM(d14:0/17:1)	0.153546	0.818148	0.0255589	C36 H74 O6 N2 P1
DG	DG(32:3)	0.101063	0.890239	0.024888	C35 H63 O5
SM	SM(d18:1/24:4)	0.0449538	0.909575	0.023673	C47 H88 O6 N2 P1
SM	SM(d44:3)	-0.0850736	0.853006	0.0235499	C49 H96 O6 N2 P1
PI	PI(38:6)	0.263206	0.680208	0.0234546	C47 H83 O13 N1 P1
PC	PC(35:2)	0.0302106	0.952939	0.0228891	C43 H83 O8 N1 P1
LPC	LPC(22:2)	-0.104774	0.828114	0.0223096	C30 H59 O7 N1 P1
TG	TG(57:7e)	-0.00571679	0.996277	0.0221842	C60 H108 O5 N1
TG	TG(4:0/11:4/15:0)	0.0195583	0.926083	0.021879	C33 H55 O6
PE	PE(44:12)	0.206748	0.801856	0.0211366	C49 H75 O8 N1 P1
TG	TG(29:0/22:3/22:6)	0.0384095	0.90885	0.0199906	C76 H134 O6 N1
Cer	Cer(m36:0+O)+H-H2O	0.0139826	0.900958	0.0197053	C36 H72 O2 N1
PC	PC(35:4)	0.082109	0.931844	0.0190492	C43 H79 O8 N1 P1
PI	PI(39:3)	-0.146943	0.83954	0.0184776	C48 H91 O13 N1 P1
Hex2Cer	Hex2Cer(t17:1/18:0)	0.0417593	0.909104	0.0183449	C47 H89 O14 N1 Na1
PC	PC(17:1/20:5)	0.0562411	0.897272	0.0182268	C45 H78 O8 N1 P1 Na1
Cer	Cer(m21:0/15:1)	0.0125048	0.902068	0.0175478	C36 H72 O2 N1
Cer	Cer(d34:2)+H-H2O	-0.0483906	0.647161	0.0172254	C34 H64 O2 N1
PS	PS(22:4/22:6)	0.119094	0.835565	0.0157724	C50 H79 O10 N1 P1
ST	ST(t40:7)	-0.120393	0.791519	0.0148573	C46 H81 O12 N2 S1
PE	PE(40:7e)	-0.0287392	0.919111	0.0148143	C45 H78 O7 N1 P1 Na1
Cer	Cer(d40:1)	0.192707	0.830094	0.0142904	C40 H80 O3 N1
PC	PC(34:4)	0.0500875	0.950242	0.0137286	C42 H77 O8 N1 P1
SM	SM(t18:0/16:1)	0.0725933	0.912666	0.0127167	C39 H80 O7 N2 P1
GM3	GM3(d34:1+O)	0.0202141	0.973987	0.0125636	C57 H105 O22 N2
Hex1Cer	Hex1Cer(m19:0/23:3)	-0.0284647	0.921893	0.0124169	C48 H90 O7 N1
LPC	LPC(17:0)	0.0229043	0.95973	0.0124017	C25 H53 O7 N1 P1
LPC	LPC(16:0)	0.161426	0.892404	0.0123978	C24 H51 O7 N1 P1
PC	PC(32:2e)	-0.0422305	0.95003	0.0121665	C40 H79 O7 N1 P1
Hex1Cer	Hex1Cer(m33:1+O)	-0.0349468	0.948495	0.0120616	C39 H76 O8 N1
PE	PE(18:0p/16:0)	0.0370021	0.896007	0.0119296	C39 H79 O7 N1 P1
Hex1Cer	Hex1Cer(d36:2+O)+H-H2O	0.0168317	0.977086	0.0108757	C42 H78 O8 N1
PC	PC(14:1e/20:4)	0.00496288	0.989308	0.0102317	C42 H77 O7 N1 P1
PS	PS(18:0/22:6)	0.00779109	0.988285	0.0099727	C46 H79 O10 N1 P1
Hex1Cer	Hex1Cer(t18:0/23:1)+H-H2O	0.00536214	0.988786	0.0099216	C47 H90 O8 N1
Cer	Cer(m35:0)+H-H2O	-0.00727223	0.899613	0.00964718	C35 H70 O1 N1
PC	PC(15:0/21:1)	-0.178178	0.885942	0.00952037	C44 H87 O8 N1 P1
LPC	LPC(18:3e)	0.0188002	0.976502	0.00926535	C26 H51 O6 N1 P1
PI	PI(18:0/18:0)	0.00800783	0.991562	0.00897151	C45 H87 O13 N0 P1 Na1
WE	WE(2:0/16:3)	0.00692701	0.990509	0.0083699	H34 C18 O2 N1
PE	PE(28:1)	-0.0362448	0.974926	0.00827658	C33 H65 O8 N1 P1
TG	TG(18:1/18:1/23:0)	0.026327	0.953096	0.00810603	C62 H120 O6 N1
PC	PC(40:1)	-0.00361125	0.996811	0.00779494	C48 H95 O8 N1 P1
PS	PS(18:0/20:5)	0.0297959	0.956628	0.00764404	C44 H77 O10 N1 P1
SM	SM(d30:1)	0.0472064	0.871733	0.00764007	C35 H72 O6 N2 P1
TG	TG(16:0/22:5/24:1)	-0.013667	0.984807	0.00718555	C65 H118 O6 N1
Cer	Cer(d34:0)+H-H2O	0.0106601	0.957588	0.00588133	C34 H68 O2 N1
SPH	SPH(m18:1)	-0.0171545	0.979626	0.00499519	C18 H38 O1 N1
PC	PC(24:1/14:2)	0.0970521	0.951911	0.0042127	C46 H87 O8 N1 P1
PC	PC(26:0/12:2)	-0.103463	0.920937	0.00405099	C46 H89 O8 N1 P1
Cer	Cer(d34:1)+H-H2O	0.0236811	0.953172	0.00367425	C34 H66 O2 N1
DG	DG(36:4e)	-0.0228994	0.977993	0.00303351	C39 H71 O4
DG	DG(40:6e)	-0.0421054	0.946051	0.00299847	C43 H75 O4
PC	PC(30:0/12:3)	0.0189075	0.984145	0.00253527	C50 H95 O8 N1 P1
SPHP	SPHP(d19:2)	-0.0320912	0.939349	0.00212257	C19 H39 O5 N1 P1
Hex1Cer	Hex1Cer(m19:0/23:2)	0.00226686	0.990654	0.00186718	C48 H92 O7 N1
Co	Co(Q8)	0.0349049	0.975897	0.00170012	C49 H78 O4 N1
PE	PE(28:0)	0.00419237	0.996634	0.000396416	C33 H67 O8 N1 P1

## Sheet: NEG
The identified lipid molecular species both CON and MEL groups in negtive ion mode
Class	Compounds	log2 FC(MEL/CON)	P-value	VIP	IonFormula
PE	PE(18:0/18:2)-H	-4.00996	0.367624	14.8846	C41 H77 O8 N1 P1
PE	PE(18:0e/18:2)-H	0.76798	0.51292	5.93388	C41 H79 O7 N1 P1
Hex2Cer	Hex2Cer(d34:1)-H	0.540198	0.485371	5.27968	C46 H86 O13 N1
PS	PS(18:0/18:1)-H	-0.366287	0.326483	5.01736	C42 H79 O10 N1 P1
PC	PC(16:0/18:1)	-0.35307	0.309619	4.667	C43 H83 O10 N1 P1
PE	PE(18:1/18:1)-H	0.936982	0.451572	4.62713	C41 H77 O8 N1 P1
PC	PC(16:2e/18:1)-CH3	3.90714	0.298361	3.75265	C41 H77 O7 N1 P1
Hex2Cer	Hex2Cer(d34:1)	0.531844	0.517223	3.57587	C47 H88 O15 N1
Cer	Cer(d18:1/16:0)	0.438519	0.474889	3.51413	C35 H68 O5 N1
Hex2Cer	Hex2Cer(d18:1/24:0)-H	0.562932	0.517455	3.4383	C54 H102 O13 N1
LPC	LPC(16:0)	-0.996943	0.0756417	3.23972	C25 H51 O9 N1 P1
PE	PE(18:1e/18:2)-H	1.34316	0.394536	2.95516	C41 H77 O7 N1 P1
PE	PE(18:1e/20:3)-H	0.829707	0.412643	2.95454	C43 H79 O7 N1 P1
Hex2Cer	Hex2Cer(d18:1/24:1)-H	0.331683	0.663313	2.78145	C54 H100 O13 N1
PC	PC(18:0e/18:2)	0.594405	0.539059	2.73654	C45 H87 O9 N1 P1
Hex1Cer	Hex1Cer(t36:1)	2.68694	0.423414	2.66023	C43 H82 O11 N1
PC	PC(18:0e/16:0)	0.691408	0.36972	2.47878	C43 H87 O9 N1 P1
PC	PC(18:1/18:1)	0.297125	0.674146	2.42889	C45 H85 O10 N1 P1
PE	PE(18:0/18:1)-H	-0.324589	0.341457	2.42575	C41 H79 O8 N1 P1
Cer	Cer(d18:1/24:1)	0.480438	0.536646	2.37215	C43 H82 O5 N1
PC	PC(18:0e/18:1)	0.833868	0.458841	2.33725	C45 H89 O9 N1 P1
PE	PE(16:1e/20:4)-H	-0.541436	0.126194	2.32172	C41 H73 O7 N1 P1
SM	SM(d42:2)	0.375213	0.455716	2.30869	C48 H94 O8 N2 P1
PE	PE(16:1e/18:1)-H	-0.606163	0.157321	2.26874	C39 H75 O7 N1 P1
PC	PC(16:0/20:3)	1.04784	0.593407	2.24229	C45 H83 O10 N1 P1
PC	PC(18:1e/18:2)	0.985999	0.481632	2.1958	C45 H85 O9 N1 P1
PI	PI(16:0/18:1)-H	-0.560397	0.162365	2.14499	C43 H80 O13 N0 P1
LPE	LPE(16:1e)-H	-0.718009	0.327127	2.09254	C21 H43 O6 N1 P1
Cer	Cer(d18:1/18:0)	0.690003	0.258247	1.94227	C37 H72 O5 N1
PE	PE(18:0e/20:3)-H	0.77131	0.469855	1.93379	C43 H81 O7 N1 P1
Hex2Cer	Hex2Cer(d40:1)-H	0.517616	0.535597	1.91147	C52 H98 O13 N1
PE	PE(18:0e/22:5)-H	1.04954	0.302785	1.88533	C45 H81 O7 N1 P1
SM	SM(d34:1)	0.283876	0.610004	1.87154	C40 H80 O8 N2 P1
Hex1Cer	Hex1Cer(d34:1)-H	-0.365134	0.266123	1.86925	C40 H76 O8 N1
PA	PA(22:6/21:0)-H	-0.337083	0.421551	1.86386	C46 H78 O8 N0 P1
PC	PC(18:0/18:2)	0.136925	0.82241	1.8572	C45 H85 O10 N1 P1
Cer	Cer(d18:1/24:0)	0.365252	0.560345	1.7053	C43 H84 O5 N1
Cer	Cer(m42:1+O)	0.363005	0.562464	1.6869	C43 H84 O5 N1
PC	PC(18:2e/17:0)	3.69874	0.401889	1.68437	C44 H85 O9 N1 P1
Cer	Cer(d18:1/22:0)	-0.381086	0.720963	1.62615	C41 H80 O5 N1
PE	PE(18:0e/18:1)-H	0.439363	0.609117	1.61928	C41 H81 O7 N1 P1
PC	PC(18:0e/20:4)	0.922739	0.309519	1.61762	C47 H87 O9 N1 P1
Cer	Cer(m40:1+O)	-0.349637	0.741658	1.59569	C41 H80 O5 N1
LPE	LPE(16:0)-H	-0.741855	0.236832	1.59176	C21 H43 O7 N1 P1
Hex3Cer	Hex3Cer(d29:1)-H	-1.78796	0.300598	1.57526	C47 H86 O18 N1
PE	PE(16:1e/22:6)-H	-0.357329	0.506457	1.53426	C43 H73 O7 N1 P1
LPE	LPE(18:1)-H	-0.420228	0.205977	1.51815	C23 H45 O7 N1 P1
PC	PC(18:0/16:0)	0.538408	0.419339	1.48948	C43 H85 O10 N1 P1
LPC	LPC(18:0)	-0.485119	0.248567	1.44558	C27 H55 O9 N1 P1
Hex2Cer	Hex2Cer(d35:1)	0.754417	0.431232	1.42932	C48 H90 O15 N1
PE	PE(16:0/18:1)-H	-0.280695	0.408932	1.40939	C39 H75 O8 N1 P1
PE	PE(20:0e/18:2)-H	0.933758	0.446836	1.38876	C43 H83 O7 N1 P1
Cer	Cer(d18:1/24:2)	0.654488	0.373499	1.364	C43 H80 O5 N1
Hex2Cer	Hex2Cer(d34:0)-H	0.414782	0.607074	1.33288	C46 H88 O13 N1
PE	PE(18:1e/22:6)-H	-0.28322	0.539207	1.32991	C45 H77 O7 N1 P1
Cer	Cer(m33:1+O)	0.878561	0.501334	1.32372	C34 H66 O5 N1
Cer	Cer(d17:1/16:0)	0.837571	0.517058	1.32237	C34 H66 O5 N1
PC	PC(16:0/16:0)	0.342205	0.560399	1.31722	C41 H81 O10 N1 P1
PE	PE(16:0e/18:2)-H	0.593218	0.609312	1.31442	C39 H75 O7 N1 P1
Hex2Cer	Hex2Cer(m34:0+O)	0.416045	0.607665	1.31051	C47 H90 O15 N1
PC	PC(16:0e/18:2)	0.664395	0.469768	1.28423	C43 H83 O9 N1 P1
LPC	LPC(18:1)	-0.68829	0.0966755	1.27948	C27 H53 O9 N1 P1
PC	PC(16:2e/19:0)	0.940626	0.415599	1.26705	C44 H85 O9 N1 P1
PE	PE(16:1e/22:5)-H	-0.378392	0.329954	1.26605	C43 H75 O7 N1 P1
LPE	LPE(18:1e)-H	-0.149128	0.810717	1.26597	C23 H47 O6 N1 P1
Hex2Cer	Hex2Cer(d41:1)	-2.12349	0.18196	1.26133	C54 H102 O15 N1
SM	SM(d33:1)	1.49954	0.269445	1.20512	C39 H78 O8 N2 P1
PS	PS(18:0/18:2)-H	0.293973	0.744981	1.13801	C42 H77 O10 N1 P1
PG	PG(18:0/16:0)-H	-0.282475	0.553194	1.13438	C40 H78 O10 N0 P1
PE	PE(18:0e/20:5)-H	0.951521	0.41813	1.12846	C43 H77 O7 N1 P1
Hex1Cer	Hex1Cer(d34:1+O)	-0.665018	0.305226	1.12017	C41 H78 O11 N1
PS	PS(20:2/18:2)-H	0.526232	0.313037	1.11881	C44 H77 O10 N1 P1
PI	PI(18:0/18:2)-H	-1.03764	0.0182828	1.11868	C45 H82 O13 N0 P1
PC	PC(18:0e/15:0)	0.950943	0.381575	1.10964	C42 H85 O9 N1 P1
PS	PS(38:4e)-H	0.351529	0.515611	1.08353	C44 H79 O9 N1 P1
PE	PE(18:0/20:4)-H	0.273689	0.616521	1.07584	C43 H77 O8 N1 P1
Cer	Cer(d32:1)	0.732857	0.453946	1.07053	C33 H64 O5 N1
Cer	Cer(d18:1/20:0)	0.798587	0.42814	1.05803	C39 H76 O5 N1
PE	PE(18:0e/22:4)-H	0.917039	0.377748	1.05588	C45 H83 O7 N1 P1
Cer	Cer(m32:1+O)	0.728686	0.454139	1.03683	C33 H64 O5 N1
Hex3Cer	Hex3Cer(m40:3)-H	0.354924	0.50686	1.02074	C58 H104 O17 N1
PI	PI(16:0/20:4)-H	-0.632042	0.223872	1.01923	C45 H78 O13 N0 P1
FA	FA(20:4)-H	-0.383584	0.29368	0.991858	O2 H31 C20
PC	PC(16:0/16:1)	-0.357504	0.365131	0.974082	C41 H79 O10 N1 P1
Cer	Cer(d18:1/17:0)	0.570141	0.448166	0.971926	C36 H70 O5 N1
PIP2	PIP2(36:1/18:2)-H	-0.684222	0.105152	0.9414	C63 H118 O19 N0 P3
PE	PE(18:0/22:5)-H	0.535023	0.485705	0.93821	C45 H79 O8 N1 P1
Cer	Cer(m35:1+O)	0.549623	0.461514	0.935463	C36 H70 O5 N1
LPI	LPI(18:0)-H	-1.37621	0.0931616	0.894167	C27 H52 O12 N0 P1
Hex2Cer	Hex2Cer(d33:1)	0.701262	0.482437	0.889552	C46 H86 O15 N1
PE	PE(18:0/20:3)-H	0.570476	0.492685	0.883678	C43 H79 O8 N1 P1
CL	CL(77:2)-2H	0.587521	0.510252	0.876638	C86 H162 O17 P2
LPE	LPE(18:0)-H	-0.0926195	0.856741	0.856652	C23 H47 O7 N1 P1
PC	PC(18:0e/22:5)	1.08722	0.296116	0.85555	C49 H89 O9 N1 P1
PC	PC(16:0/20:4)	-0.166577	0.603756	0.847689	C45 H81 O10 N1 P1
PS	PS(20:0/18:1)-H	-0.82007	0.0531511	0.834417	C44 H83 O10 N1 P1
PC	PC(18:0e/20:3)	0.798295	0.312461	0.834263	C47 H89 O9 N1 P1
PI	PI(18:0/18:1)-H	-0.445382	0.327823	0.828381	C45 H84 O13 N0 P1
PS	PS(38:7e)-H	-0.513145	0.0900539	0.827592	C44 H73 O9 N1 P1
PS	PS(18:0e/18:1)-H	-0.216265	0.649894	0.826098	C42 H81 O9 N1 P1
PG	PG(18:0/18:2)-H	1.91961	0.369232	0.817371	C42 H78 O10 N0 P1
SM	SM(d44:2)	-0.657076	0.0374052	0.809001	C50 H98 O8 N2 P1
Cer	Cer(d18:2/16:0)	0.529121	0.573945	0.805296	C35 H66 O5 N1
PI	PI(18:0/22:6)-H	-0.62897	0.406268	0.803663	C49 H82 O13 N0 P1
PI	PI(16:0/22:6)-H	-1.03707	0.236435	0.793595	C47 H78 O13 N0 P1
Hex1Cer	Hex1Cer(t40:0)	-0.298269	0.453974	0.790382	C47 H92 O11 N1
PI	PI(18:1/20:4)-H	-0.341447	0.35747	0.788691	C47 H80 O13 N0 P1
Cer	Cer(m34:1+O)	0.694687	0.51858	0.788139	C35 H68 O5 N1
LPC	LPC(17:0)	-0.878037	0.0443339	0.786695	C26 H53 O9 N1 P1
PC	PC(18:1e/17:0)	0.649314	0.481443	0.784621	C44 H87 O9 N1 P1
Cer	Cer(d41:5)-H	-0.322528	0.367586	0.783315	C41 H72 O3 N1
CL	CL(89:3)-2H	1.26688	0.230879	0.77882	C98 H184 O17 P2
OAHFA	OAHFA(47:4)-H	0.267519	0.589913	0.777178	C47 H83 O4
Hex2Cer	Hex2Cer(d36:1)	0.692635	0.448801	0.776405	C49 H92 O15 N1
PC	PC(16:0e/16:0)	0.449314	0.589277	0.761615	C41 H83 O9 N1 P1
PC	PC(18:0e/22:4)	1.78348	0.18954	0.759933	C49 H91 O9 N1 P1
PE	PE(18:0e/17:1)-H	0.758594	0.505218	0.750968	C40 H79 O7 N1 P1
PS	PS(18:0/22:5)-H	0.433215	0.46745	0.744599	C46 H79 O10 N1 P1
Cer	Cer(m42:1)	0.832618	0.406804	0.740008	C43 H84 O4 N1
PE	PE(40:8e)-H	-0.694112	0.3779	0.734857	C45 H75 O7 N1 P1
PS	PS(18:0/20:5)-H	-0.507862	0.580379	0.734788	C44 H75 O10 N1 P1
Hex2Cer	Hex2Cer(d44:2)	0.553008	0.553497	0.728909	C57 H106 O15 N1
PE	PE(18:1e/20:4)-H	-0.365473	0.432239	0.725604	C43 H77 O7 N1 P1
Cer	Cer(d14:1/22:1)	0.893188	0.283444	0.724131	C37 H70 O5 N1
PE	PE(14:1e/18:1)-H	-0.965059	0.149005	0.720006	C37 H71 O7 N1 P1
PI	PI(18:0/20:4)-H	-0.0298223	0.961102	0.715489	C47 H82 O13 N0 P1
PS	PS(38:5e)-H	0.865753	0.300917	0.711935	C44 H77 O9 N1 P1
Cer	Cer(d16:0/24:2)	0.734474	0.454001	0.704597	C41 H78 O5 N1
PC	PC(18:2e/18:2)	2.21137	0.198469	0.702006	C45 H83 O9 N1 P1
PE	PE(18:0/18:3)-H	0.738067	0.500337	0.700425	C41 H75 O8 N1 P1
LPE	LPE(18:0e)-H	0.438289	0.55891	0.698751	C23 H49 O6 N1 P1
Hex2Cer	Hex2Cer(d41:2)	0.533492	0.57253	0.696027	C54 H100 O15 N1
PC	PC(14:1e/16:0)	-0.228857	0.347384	0.689007	C39 H77 O9 N1 P1
Hex2Cer	Hex2Cer(d42:0)-H	0.537566	0.542366	0.688777	C54 H104 O13 N1
PI	PI(16:0/18:2)-H	-0.33855	0.258315	0.68765	C43 H78 O13 N0 P1
PC	PC(20:0e/18:2)	0.859507	0.360909	0.680367	C47 H91 O9 N1 P1
PG	PG(18:0/18:1)-H	-0.222196	0.677524	0.679446	C42 H80 O10 N0 P1
Cer	Cer(d40:1+O)	0.218871	0.692655	0.675715	C41 H80 O6 N1
PE	PE(14:1e/20:4)-H	-0.923938	0.104094	0.671294	C39 H69 O7 N1 P1
CL	CL(77:6)-2H	-0.547955	0.442604	0.670437	C86 H154 O17 P2
PC	PC(20:0e/16:0)	0.711663	0.437949	0.669197	C45 H91 O9 N1 P1
Hex2Cer	Hex2Cer(t42:1)	1.05639	0.331742	0.668846	C55 H104 O16 N1
LPE	LPE(18:2e)-H	-0.346976	0.640243	0.658124	C23 H45 O6 N1 P1
LPC	LPC(16:1)	-0.987468	0.0611628	0.65797	C25 H49 O9 N1 P1
PE	PE(18:0e/16:0)-H	0.738068	0.304302	0.657049	C39 H79 O7 N1 P1
PS	PS(17:0/18:1)-H	-1.43075	0.000856531	0.655049	C41 H77 O10 N1 P1
PC	PC(18:0/22:5)	0.467546	0.547519	0.646316	C49 H87 O10 N1 P1
PC	PC(16:0e/20:4)	0.680396	0.424448	0.643534	C45 H83 O9 N1 P1
Hex1Cer	Hex1Cer(m40:5)-H	0.775717	0.364948	0.638902	C46 H80 O7 N1
PE	PE(18:1/20:4)-H	-0.2424	0.723752	0.637606	C43 H75 O8 N1 P1
PS	PS(16:0/18:1)-H	-0.601293	0.246362	0.633374	C40 H75 O10 N1 P1
PC	PC(18:2e/20:3)	0.748386	0.434438	0.632535	C47 H85 O9 N1 P1
LPC	LPC(18:0e)	0.54937	0.419453	0.620638	C27 H57 O8 N1 P1
PS	PS(40:7e)-H	-0.156255	0.544187	0.619562	C46 H77 O9 N1 P1
Hex2Cer	Hex2Cer(m40:0+O)	0.622822	0.480151	0.616362	C53 H102 O15 N1
Hex2Cer	Hex2Cer(d42:3)-H	0.437682	0.445996	0.615614	C54 H98 O13 N1
PC	PC(16:0/22:4)	1.63549	0.160171	0.593751	C47 H85 O10 N1 P1
Hex2Cer	Hex2Cer(d44:1)	0.642644	0.498582	0.578782	C57 H108 O15 N1
LPE	LPE(14:1e)-H	-0.969004	0.152841	0.576542	C19 H39 O6 N1 P1
Cer	Cer(t35:0)-H	1.005	0.305502	0.573553	C35 H70 O4 N1
PE	PE(20:0e/18:1)-H	0.728322	0.491676	0.561325	C43 H85 O7 N1 P1
Hex2Cer	Hex2Cer(d43:1)	0.589879	0.530081	0.561011	C56 H106 O15 N1
Hex1Cer	Hex1Cer(d18:1/24:0)	-0.222849	0.391918	0.560911	C49 H94 O10 N1
PC	PC(17:0/18:1)	-0.652808	0.207093	0.55826	C44 H85 O10 N1 P1
Cer	Cer(d23:0/16:1)	0.673669	0.507409	0.5576	C40 H78 O5 N1
PS	PS(18:0e/18:2)-H	0.721696	0.544861	0.557507	C42 H79 O9 N1 P1
Hex1Cer	Hex1Cer(d44:1+O)	-1.01997	0.00193346	0.556993	C51 H98 O11 N1
Cer	Cer(d36:0)	0.717617	0.393024	0.553072	C37 H74 O5 N1
Hex1Cer	Hex1Cer(d44:2)	-1.0938	4.31979e-05	0.543943	C51 H96 O10 N1
PG	PG(22:5/22:5)-H	-0.799267	0.552029	0.541866	C50 H78 O10 N0 P1
PC	PC(18:2/18:2)	0.578498	0.334901	0.54055	C45 H81 O10 N1 P1
PE	PE(16:0e/20:4)-H	0.511517	0.554377	0.539961	C41 H75 O7 N1 P1
CL	CL(18:2/18:1/18:1/18:1)-H	-0.181268	0.768145	0.539676	C81 H147 O17 P2
LPC	LPC(18:1e)	0.350123	0.651674	0.532266	C27 H55 O8 N1 P1
PC	PC(18:0e/17:0)	0.953577	0.394149	0.528987	C44 H89 O9 N1 P1
Hex3Cer	Hex3Cer(m42:7)	-0.114096	0.399914	0.528958	C61 H102 O19 N1
PS	PS(40:6e)-H	0.39527	0.327437	0.528384	C46 H79 O9 N1 P1
Hex1Cer	Hex1Cer(d18:1/22:0)	-0.210727	0.575978	0.527497	C47 H90 O10 N1
SM	SM(d43:2)	0.570144	0.350095	0.525823	C49 H96 O8 N2 P1
Hex2Cer	Hex2Cer(m42:0+O)	0.465942	0.590532	0.52508	C55 H106 O15 N1
Cer	Cer(m20:1/23:0+O)	0.360797	0.465987	0.517434	C44 H86 O5 N1
PE	PE(16:0e/18:1)-H	0.324734	0.705445	0.509622	C39 H77 O7 N1 P1
SM	SM(t40:2)	-0.368077	0.411443	0.508812	C46 H90 O9 N2 P1
PI	PI(16:0/20:3)-H	-0.307579	0.339544	0.508198	C45 H80 O13 N0 P1
Hex2Cer	Hex2Cer(d32:1)	0.750056	0.436024	0.507367	C45 H84 O15 N1
LPC	LPC(16:1e)	-1.47323	0.0100278	0.506853	C25 H51 O8 N1 P1
PI	PI(17:0/18:1)-H	-0.751103	0.110857	0.504632	C44 H82 O13 N0 P1
PC	PC(16:2e/24:0)	1.4527	0.204721	0.499323	C49 H95 O9 N1 P1
PC	PC(16:2e/22:0)	-0.269512	0.652859	0.499011	C47 H91 O9 N1 P1
PC	PC(16:0/17:0)	0.374316	0.549232	0.498824	C42 H83 O10 N1 P1
PS	PS(41:1e)-H	-0.244868	0.678484	0.498136	C47 H91 O9 N1 P1
SM	SM(d42:3)	0.0948336	0.787969	0.494726	C48 H92 O8 N2 P1
PC	PC(14:0e/16:0)	-0.628397	0.0817896	0.494628	C39 H79 O9 N1 P1
PC	PC(37:4e)	0.823208	0.369382	0.492823	C46 H85 O9 N1 P1
PG	PG(16:0/18:1)-H	-0.000483056	0.99906	0.48966	C40 H76 O10 N0 P1
PS	PS(24:1/18:2)-H	1.27261	0.340909	0.487708	C48 H87 O10 N1 P1
PS	PS(20:2/20:2)-H	-0.829046	0.138357	0.485718	C46 H81 O10 N1 P1
Cer	Cer(d19:2/21:1)	1.28026	0.165406	0.48476	C41 H76 O5 N1
PE	PE(18:1e/18:1)-H	0.206866	0.740567	0.48473	C41 H79 O7 N1 P1
PS	PS(38:3e)-H	0.295434	0.607852	0.484633	C44 H81 O9 N1 P1
PE	PE(18:1e/22:5)-H	1.29516	0.206047	0.484505	C45 H79 O7 N1 P1
phSM	phSM(t18:1/18:3)	0.476737	0.412232	0.484103	C42 H78 O10 N2 P1
Cer	Cer(d18:1/23:0)	-2.02043	0.0222309	0.482631	C42 H82 O5 N1
PC	PC(17:0/22:4)	1.08798	0.38434	0.48253	C48 H87 O10 N1 P1
PC	PC(18:0/20:4)	0.00506183	0.989528	0.482451	C47 H85 O10 N1 P1
PS	PS(18:3e/22:6)-H	-0.253397	0.547113	0.482233	C46 H73 O9 N1 P1
PC	PC(18:0/18:0)	0.680839	0.468078	0.479237	C45 H89 O10 N1 P1
PC	PC(18:1e/16:0)	0.243977	0.697775	0.478133	C43 H85 O9 N1 P1
CL	CL(70:4)-H	-1.03256	0.135383	0.477749	C79 H145 O17 P2
Cer	Cer(d21:0/21:4)	1.28987	0.289771	0.469419	C43 H78 O5 N1
Cer	Cer(t34:1)	-0.283678	0.714568	0.466191	C35 H68 O6 N1
SM	SM(d36:1)	0.0666606	0.88343	0.465134	C42 H84 O8 N2 P1
PS	PS(40:5e)-H	0.496238	0.546868	0.464426	C46 H81 O9 N1 P1
PE	PE(16:0/16:1)-H	0.34047	0.619896	0.463882	C37 H71 O8 N1 P1
SM	SM(d32:1)	0.174901	0.78346	0.462017	C38 H76 O8 N2 P1
Hex1Cer	Hex1Cer(t44:2)	-0.633499	0.102078	0.461478	C51 H96 O11 N1
PC	PC(18:0/17:0)	0.550642	0.613616	0.458912	C44 H87 O10 N1 P1
PE	PE(16:0/18:2)-H	1.10828	0.185285	0.456534	C39 H73 O8 N1 P1
PS	PS(18:1/24:1)-H	-0.852427	0.347583	0.454696	C48 H89 O10 N1 P1
PE	PE(37:1e)-H	0.896324	0.486026	0.453136	C42 H83 O7 N1 P1
PG	PG(40:7)-H	-0.868856	0.456226	0.450518	C46 H76 O10 N0 P1
PC	PC(16:0/18:2)	-0.0279199	0.93818	0.448298	C43 H81 O10 N1 P1
phSM	phSM(d40:2)	-0.288741	0.538897	0.447655	C46 H90 O9 N2 P1
Cer	Cer(m37:1+O)	1.06233	0.37219	0.447263	C38 H74 O5 N1
PC	PC(38:2e)-CH3	1.01917	0.524937	0.447144	C45 H87 O7 N1 P1
PI	PI(17:0/20:4)-H	-0.543759	0.281578	0.446351	C46 H80 O13 N0 P1
Cer	Cer(d37:1)	1.05141	0.372406	0.445314	C38 H74 O5 N1
PS	PS(40:8e)-H	-0.313032	0.418845	0.44194	C46 H75 O9 N1 P1
Hex1Cer	Hex1Cer(d35:1)	-0.623823	0.138937	0.438711	C42 H80 O10 N1
PC	PC(20:1e/22:2)	1.99317	0.34481	0.43516	C51 H97 O9 N1 P1
CL	CL(18:1/18:1/18:1/18:1)-H	-0.281122	0.622646	0.432471	C81 H149 O17 P2
LPS	LPS(18:0)-H	-0.285368	0.748871	0.428316	C24 H47 O9 N1 P1
PE	PE(18:0/22:6)-H	-0.0211972	0.946554	0.427945	C45 H77 O8 N1 P1
PE	PE(16:0/22:6)-H	0.565581	0.362096	0.427595	C43 H73 O8 N1 P1
PC	PC(18:0e/20:0)	0.792639	0.358195	0.426774	C47 H95 O9 N1 P1
Hex2Cer	Hex2Cer(d43:2)	0.493715	0.595708	0.424465	C56 H104 O15 N1
LPC	LPC(17:1)	-0.909255	0.0442967	0.423173	C26 H51 O9 N1 P1
Cer	Cer(d16:0/24:0)	0.514235	0.498847	0.423008	C41 H82 O5 N1
PC	PC(16:0/14:0)	-0.213407	0.552919	0.421389	C39 H77 O10 N1 P1
PE	PE(40:7e)-H	0.80114	0.444916	0.421263	C45 H77 O7 N1 P1
SM	SM(d35:1)	0.0857579	0.866854	0.415257	C41 H82 O8 N2 P1
PC	PC(17:1/18:2)	-0.233965	0.682879	0.411452	C44 H81 O10 N1 P1
Hex1Cer	Hex1Cer(d44:1)	-1.11865	0.0222099	0.410185	C51 H98 O10 N1
PA	PA(36:2e)-H	2.58199	0.401144	0.4082	C39 H74 O7 N0 P1
CL	CL(68:4)-2H	0.574065	0.533494	0.404797	C77 H140 O17 P2
PG	PG(22:5/22:6)-H	-0.296373	0.746542	0.404513	C50 H76 O10 N0 P1
LPE	LPE(17:0)-H	-0.436869	0.471717	0.401378	C22 H45 O7 N1 P1
Cer	Cer(m20:0/20:0+O)	0.496231	0.510061	0.400365	C41 H82 O5 N1
Hex1Cer	Hex1Cer(t42:0+O)	-0.97124	0.269931	0.399943	C49 H96 O12 N1
PC	PC(16:1e/16:0)	-0.419369	0.404638	0.399027	C41 H81 O9 N1 P1
Hex2Cer	Hex2Cer(d38:1)	0.46352	0.556667	0.398949	C51 H96 O15 N1
PC	PC(16:0e/15:0)	0.567641	0.597594	0.398586	C40 H81 O9 N1 P1
PE	PE(17:0/18:1)-H	-0.699597	0.203676	0.398463	C40 H77 O8 N1 P1
CerG3GNAc1	CerG3GNAc1(t37:6)-2H	-0.638363	0.152745	0.396712	C63 H104 O24 N2
PE	PE(18:2/20:4)-H	2.41418	0.258889	0.396645	C43 H73 O8 N1 P1
WE	WE(42:5)-H	-2.31728	0.102714	0.396444	H73 C42 O2
LPC	LPC(14:0)	-1.68576	0.0253888	0.393353	C23 H47 O9 N1 P1
PS	PS(22:0/18:2)-H	-0.221232	0.693889	0.393075	C46 H85 O10 N1 P1
Hex2Cer	Hex2Cer(d33:1+O)	0.666692	0.253843	0.392472	C46 H86 O16 N1
Hex2Cer	Hex2Cer(d44:3)	0.587988	0.436909	0.391501	C57 H104 O15 N1
Hex1Cer	Hex1Cer(t40:0+O)	-0.833128	0.269677	0.390539	C47 H92 O12 N1
LPE	LPE(20:4)-H	0.0914372	0.815323	0.386746	C25 H43 O7 N1 P1
Hex3Cer	Hex3Cer(m40:2)-H	0.595232	0.472377	0.384425	C58 H106 O17 N1
SM	SM(d34:0)	0.253244	0.650499	0.379172	C40 H82 O8 N2 P1
PS	PS(18:0e/20:4)-H	0.531194	0.516778	0.37895	C44 H79 O9 N1 P1
Cer	Cer(d43:5)-H	-0.074531	0.584512	0.376079	C43 H76 O3 N1
Cer	Cer(d18:1/25:0)	0.482075	0.565445	0.375213	C44 H86 O5 N1
PS	PS(20:2e/18:3)-H	0.554349	0.59939	0.373437	C44 H77 O9 N1 P1
Hex1Cer	Hex1Cer(t42:0)	-0.198624	0.501406	0.371714	C49 H96 O11 N1
Cer	Cer(m35:2+O)	1.398	0.420001	0.369738	C36 H68 O5 N1
Cer	Cer(d18:1/17:1)	1.39685	0.420008	0.369644	C36 H68 O5 N1
PC	PC(17:1/16:0)	-0.405532	0.302194	0.365623	C42 H81 O10 N1 P1
PC	PC(18:1e/20:3)	0.577162	0.535789	0.365298	C47 H87 O9 N1 P1
Hex1Cer	Hex1Cer(d42:1+O)	-0.0216088	0.96638	0.365093	C49 H94 O11 N1
PC	PC(17:0/22:5)	-1.10005	0.104038	0.361998	C48 H85 O10 N1 P1
PC	PC(16:0/22:5)	-0.18543	0.728007	0.361938	C47 H83 O10 N1 P1
SM	SM(t42:2)	-0.457846	0.0787925	0.360236	C48 H94 O9 N2 P1
PE	PE(34:3e)-H	1.41979	0.456125	0.360123	C39 H73 O7 N1 P1
Hex2Cer	Hex2Cer(d38:2)-H	-0.589307	0.154599	0.359934	C50 H92 O13 N1
PE	PE(16:0/14:0)-H	0.583254	0.393376	0.354683	C35 H69 O8 N1 P1
PC	PC(14:0/14:0)-CH3	0.58325	0.393351	0.354681	C35 H69 O8 N1 P1
Hex1Cer	Hex1Cer(t42:1+O)	-0.855993	0.202246	0.353707	C49 H94 O12 N1
SM	SM(d36:0)	-0.359541	0.41499	0.353673	C42 H86 O8 N2 P1
PC	PC(18:1e/22:5)	0.93619	0.394662	0.35042	C49 H87 O9 N1 P1
PC	PC(18:0/18:1)	-0.241356	0.553594	0.350406	C45 H87 O10 N1 P1
PC	PC(16:1/16:1)	-0.828873	0.203608	0.349795	C41 H77 O10 N1 P1
Cer	Cer(d38:2)	1.29289	0.240659	0.348667	C39 H74 O5 N1
PE	PE(36:7e)-H	-0.34303	0.570402	0.347694	C41 H69 O7 N1 P1
PC	PC(16:1e/20:4)	-0.47855	0.432857	0.346946	C45 H81 O9 N1 P1
LPC	LPC(15:0)	-0.879503	0.0358991	0.345407	C24 H49 O9 N1 P1
Cer	Cer(d41:3)	1.09545	0.322095	0.343703	C42 H78 O5 N1
PC	PC(18:2/20:4)	0.677775	0.380926	0.339753	C47 H81 O10 N1 P1
PS	PS(42:7e)-H	0.605408	0.18873	0.339176	C48 H81 O9 N1 P1
PC	PC(37:2e)	1.07885	0.434337	0.338667	C46 H89 O9 N1 P1
PS	PS(42:6e)-H	0.780683	0.341378	0.338567	C48 H83 O9 N1 P1
PE	PE(32:1e)-H	-0.610328	0.151732	0.334535	C37 H73 O7 N1 P1
Hex1Cer	Hex1Cer(m40:4)-H	0.237233	0.719292	0.332695	C46 H82 O7 N1
PG	PG(42:9)-H	-0.951314	0.40841	0.332108	C48 H76 O10 N0 P1
PC	PC(33:2e)	0.691019	0.475642	0.330134	C42 H81 O9 N1 P1
Cer	Cer(d43:2)	0.439654	0.639358	0.329368	C44 H84 O5 N1
CL	CL(82:10)-2H	0.666519	0.391074	0.329136	C91 H156 O17 P2
Hex1Cer	Hex1Cer(t34:0)	0.0303622	0.936281	0.328817	C41 H80 O11 N1
PG	PG(20:3/22:5)-H	-0.750201	0.441123	0.327878	C48 H78 O10 N0 P1
SM	SM(d44:1)	-0.862735	0.0355559	0.326621	C50 H100 O8 N2 P1
CL	CL(66:8)-2H	0.356352	0.478217	0.326603	C75 H128 O17 P2
PS	PS(18:0/22:4)-H	0.371867	0.515443	0.326602	C46 H81 O10 N1 P1
Hex2Cer	Hex2Cer(d42:1+O)	0.517386	0.518299	0.326298	C55 H104 O16 N1
PI	PI(18:0/18:0)-H	-0.620873	0.427661	0.324666	C45 H86 O13 N0 P1
Hex2Cer	Hex2Cer(d42:4)	0.632434	0.413267	0.322865	C55 H98 O15 N1
Hex1Cer	Hex1Cer(d42:2)	0.00136557	0.997163	0.322724	C49 H92 O10 N1
Hex2Cer	Hex2Cer(d39:1)	0.668217	0.52753	0.322419	C52 H98 O15 N1
PE	PE(6:0/14:0)-H	0.546641	0.22313	0.322005	C25 H49 O8 N1 P1
PS	PS(42:9e)-H	-0.0687719	0.893298	0.321546	C48 H77 O9 N1 P1
PI	PI(18:0/20:3)-H	0.0709301	0.92745	0.321515	C47 H84 O13 N0 P1
PE	PE(18:1/18:2)-H	0.322539	0.625745	0.321386	C41 H75 O8 N1 P1
PG	PG(16:0/18:2)-H	1.1283	0.114238	0.319675	C40 H74 O10 N0 P1
PC	PC(16:0/14:0)-CH3	0.451996	0.246451	0.319306	C37 H73 O8 N1 P1
Hex2Cer	Hex2Cer(t42:0)	0.611239	0.494415	0.318997	C55 H106 O16 N1
PE	PE(35:0e)-H	0.917947	0.414533	0.318586	C40 H81 O7 N1 P1
Hex1Cer	Hex1Cer(m38:3)-H	0.315269	0.65884	0.316268	C44 H80 O7 N1
PI	PI(16:0/16:0)-H	0.428685	0.520581	0.315551	C41 H78 O13 N0 P1
PE	PE(16:0/16:0)-H	0.46269	0.240185	0.313843	C37 H73 O8 N1 P1
CL	CL(74:8)-H	1.15936	0.0402162	0.313185	C83 H145 O17 P2
PE	PE(19:0/18:1)-H	-0.690956	0.231366	0.309928	C42 H81 O8 N1 P1
GD1a	GD1a(m39:5)-2H	-0.497773	0.0897966	0.309807	C87 H144 O38 N4
SM	SM(d40:1)	-0.0820478	0.811507	0.305388	C46 H92 O8 N2 P1
PC	PC(18:1/20:4)	0.251524	0.580886	0.305152	C47 H83 O10 N1 P1
Hex1Cer	Hex1Cer(t40:1)	-0.328983	0.33711	0.302993	C47 H90 O11 N1
Hex2Cer	Hex2Cer(d36:0)	0.590615	0.498864	0.302435	C49 H94 O15 N1
PS	PS(18:2/18:2)-H	0.532809	0.472183	0.302429	C42 H73 O10 N1 P1
CL	CL(70:5)-H	-0.549362	0.168912	0.301827	C79 H143 O17 P2
PC	PC(34:2)-CH3	2.04369	0.326949	0.300768	C41 H77 O8 N1 P1
Hex2Cer	Hex2Cer(m36:0+O)	0.56285	0.519271	0.297671	C49 H94 O15 N1
CL	CL(78:9)-2H	0.376881	0.597724	0.29699	C87 H150 O17 P2
CL	CL(77:3)-2H	-0.517794	0.1169	0.29697	C86 H160 O17 P2
PC	PC(14:1e/23:0)	-0.389676	0.39134	0.295564	C46 H91 O9 N1 P1
PC	PC(16:0/20:5)	-0.663577	0.312998	0.295025	C45 H79 O10 N1 P1
Hex3Cer	Hex3Cer(d42:1)	-0.372647	0.00810712	0.294791	C61 H114 O20 N1
LPC	LPC(22:5)	1.35512	0.118165	0.294745	C31 H53 O9 N1 P1
Hex1Cer	Hex1Cer(t34:0+O)	-0.70293	0.268091	0.289895	C41 H80 O12 N1
Hex2Cer	Hex2Cer(t32:2+2O)	0.616735	0.305685	0.289385	C45 H82 O18 N1
Hex2Cer	Hex2Cer(m33:0+O)	0.582053	0.487513	0.289226	C46 H88 O15 N1
PI	PI(18:0e/20:4)-H	0.373286	0.682026	0.289185	C47 H84 O12 N0 P1
Hex2Cer	Hex2Cer(d33:0)	0.597183	0.474664	0.288759	C46 H88 O15 N1
SM	SM(d34:2)	-0.185829	0.78841	0.287146	C40 H78 O8 N2 P1
PS	PS(42:7)-H	0.249423	0.592941	0.285529	C48 H79 O10 N1 P1
Cer	Cer(d34:0+O)	0.170936	0.774994	0.281602	C35 H70 O6 N1
Cer	Cer(t17:0/17:0)	0.170936	0.774994	0.281602	C35 H70 O6 N1
PE	PE(20:0e/20:3)-H	0.569124	0.555922	0.281485	C45 H85 O7 N1 P1
PC	PC(18:1/18:2)-CH3	0.581997	0.518004	0.281364	C43 H79 O8 N1 P1
Hex2Cer	Hex2Cer(d43:3)	0.905534	0.306018	0.281186	C56 H102 O15 N1
PE	PE(38:2e)-H	0.636717	0.409426	0.27991	C43 H83 O7 N1 P1
Hex3Cer	Hex3Cer(t42:6)-H	0.604606	0.451672	0.27743	C60 H102 O19 N1
Cer	Cer(m38:0+O)	0.396874	0.582759	0.276071	C39 H78 O5 N1
SM	SM(t42:1)	-0.283323	0.358152	0.274143	C48 H96 O9 N2 P1
Hex2Cer	Hex2Cer(m35:0+O)	0.445213	0.549905	0.271286	C48 H92 O15 N1
Cer	Cer(d39:2)	0.898331	0.533669	0.269242	C40 H76 O5 N1
LPE	LPE(18:2)-H	0.087222	0.725743	0.269118	C23 H43 O7 N1 P1
PG	PG(18:1/18:1)-H	-0.370633	0.57097	0.26745	C42 H78 O10 N0 P1
PE	PE(20:4/20:4)-H	1.85214	0.079706	0.266698	C45 H73 O8 N1 P1
CL	CL(63:10)-2H	0.263432	0.466067	0.266598	C72 H118 O17 P2
Cer	Cer(m21:0/14:0+O)	0.514778	0.414062	0.264744	C36 H72 O5 N1
PS	PS(18:0/20:3)-H	-0.131983	0.736269	0.264374	C44 H79 O10 N1 P1
PS	PS(42:8e)-H	-0.0709806	0.815901	0.263191	C48 H79 O9 N1 P1
PC	PC(38:1e)-CH3	1.42203	0.413228	0.259689	C45 H89 O7 N1 P1
PC	PC(16:0e/18:3)	0.849009	0.365667	0.259068	C43 H81 O9 N1 P1
OAHFA	OAHFA(45:3)-H	0.506263	0.527678	0.25765	C45 H81 O4
SM	SM(t34:1)	-0.400887	0.150523	0.254806	C40 H80 O9 N2 P1
PC	PC(37:3e)	0.701655	0.506009	0.254793	C46 H87 O9 N1 P1
Hex1Cer	Hex1Cer(d34:0)	-0.0834745	0.886062	0.252745	C41 H80 O10 N1
Hex2Cer	Hex2Cer(m43:0+O)	0.989716	0.389869	0.251738	C56 H108 O15 N1
CL	CL(73:1)-2H	-0.209575	0.34772	0.249968	C82 H156 O17 P2
Hex2Cer	Hex2Cer(d42:1)-H	0.240251	0.775723	0.249853	C54 H102 O13 N1
Hex3Cer	Hex3Cer(m40:5)-H	0.393857	0.162294	0.248564	C58 H100 O17 N1
Hex2Cer	Hex2Cer(m42:6)	-0.276892	0.0298062	0.248351	C55 H94 O14 N1
Hex2Cer	Hex2Cer(t43:6)-H	-0.27708	0.0298537	0.248164	C55 H94 O14 N1
CL	CL(78:11)-2H	0.962469	0.421403	0.2478	C87 H146 O17 P2
PS	PS(18:0e/22:5)-H	-0.121934	0.901474	0.247409	C46 H81 O9 N1 P1
Hex3Cer	Hex3Cer(d42:2)	-0.446788	0.331281	0.247388	C61 H112 O20 N1
LPE	LPE(16:1)-H	0.109528	0.698654	0.247372	C21 H41 O7 N1 P1
Hex3Cer	Hex3Cer(d31:3)	0.394065	0.425596	0.246369	C50 H88 O20 N1
Hex2Cer	Hex2Cer(m41:0+O)	0.526155	0.543059	0.245809	C54 H104 O15 N1
PE	PE(18:2/18:2)-H	0.92691	0.407945	0.245806	C41 H73 O8 N1 P1
Cer	Cer(d42:0)	0.354583	0.571215	0.24545	C43 H86 O5 N1
Hex1Cer	Hex1Cer(t35:1)	-0.731283	0.185816	0.244879	C42 H80 O11 N1
Hex1Cer	Hex1Cer(d35:1+O)	-0.730915	0.185853	0.244855	C42 H80 O11 N1
Hex1Cer	Hex1Cer(t41:0+O)	-1.22888	0.101469	0.244734	C48 H94 O12 N1
GM3	GM3(d42:2)-H	-0.405628	0.57544	0.243687	C65 H117 O21 N2
PE	PE(20:0/18:1)-H	-0.199145	0.585268	0.243581	C43 H83 O8 N1 P1
PE	PE(22:1/18:2)-H	0.722844	0.485544	0.241334	C45 H83 O8 N1 P1
PS	PS(38:6e)-H	0.657983	0.392288	0.239229	C44 H75 O9 N1 P1
PIP	PIP(10:0)-H	1.12646	0.226408	0.237902	C19 H35 O16 N0 P2
PC	PC(20:2e/13:0)	-2.212	0.279037	0.236804	C42 H81 O9 N1 P1
PS	PS(20:0/18:2)-H	0.00714839	0.992378	0.236137	C44 H81 O10 N1 P1
LPE	LPE(22:4)-H	0.888865	0.28538	0.235941	C27 H47 O7 N1 P1
Hex3Cer	Hex3Cer(d40:1)	-0.299129	0.393296	0.23485	C59 H110 O20 N1
PI	PI(18:0e/20:3)-H	0.0153989	0.935231	0.23438	C47 H86 O12 N0 P1
PC	PC(15:0/18:2)	0.114915	0.895425	0.231718	C42 H79 O10 N1 P1
Hex1Cer	Hex1Cer(m42:0+O)	-0.381122	0.286474	0.231416	C49 H96 O10 N1
Hex3Cer	Hex3Cer(m34:0+O)	-0.462569	0.263342	0.231104	C53 H100 O20 N1
Hex1Cer	Hex1Cer(d38:1)	-0.327535	0.331886	0.230718	C45 H86 O10 N1
SM	SM(d38:1)	0.0778309	0.851	0.230525	C44 H88 O8 N2 P1
PC	PC(16:2e/20:4)	1.01713	0.392224	0.230011	C45 H79 O9 N1 P1
Hex2Cer	Hex2Cer(d40:2)-H	-0.234297	0.463447	0.229813	C52 H96 O13 N1
Hex2Cer	Hex2Cer(d34:2)	0.445198	0.482165	0.229629	C47 H86 O15 N1
Hex1Cer	Hex1Cer(d36:1)	-0.0728861	0.822711	0.229367	C43 H82 O10 N1
SM	SM(d44:0)	-2.5028	0.0330525	0.22917	C50 H102 O8 N2 P1
PE	PE(18:1/22:6)-H	-0.0882638	0.907575	0.229006	C45 H75 O8 N1 P1
LPC	LPC(20:4)	0.128201	0.804406	0.228572	C29 H51 O9 N1 P1
PE	PE(18:0/18:0)-H	0.862185	0.147525	0.227095	C41 H81 O8 N1 P1
PC	PC(18:1/18:2)	0.0320333	0.951647	0.226476	C45 H83 O10 N1 P1
PI	PI(18:0e/22:5)-H	-0.122772	0.873209	0.225536	C49 H86 O12 N0 P1
Cer	Cer(t42:0+O)	0.408359	0.374193	0.225472	C43 H86 O7 N1
Cer	Cer(d43:3)	0.45262	0.582647	0.225075	C44 H82 O5 N1
Hex1Cer	Hex1Cer(d40:1+O)	-0.272028	0.422487	0.224973	C47 H90 O11 N1
Hex3Cer	Hex3Cer(m40:4)-H	0.0301004	0.914276	0.224825	C58 H102 O17 N1
PS	PS(36:3e)-H	-0.138936	0.70927	0.224712	C42 H77 O9 N1 P1
PS	PS(36:1)-H	-0.20543	0.866806	0.22351	C42 H79 O10 N1 P1
PC	PC(17:1/20:4)	-1.23867	0.148104	0.223295	C46 H81 O10 N1 P1
Hex3Cer	Hex3Cer(t18:1/23:4)-H	1.01552	0.304094	0.222683	C59 H102 O19 N1
Hex1Cer	Hex1Cer(d33:1)	-0.538646	0.423961	0.222155	C40 H76 O10 N1
Hex3Cer	Hex3Cer(m42:6)	0.159774	0.536629	0.220483	C61 H104 O19 N1
PE	PE(18:1/22:5)-H	-1.88045	0.143516	0.216599	C45 H77 O8 N1 P1
OAHFA	OAHFA(40:7)-H	-1.10916	0.197251	0.215495	C40 H63 O4
Cer	Cer(d44:1+O)	-1.27304	0.0256918	0.2141	C45 H88 O6 N1
SM	SM(d38:0)	-0.542796	0.0630337	0.212944	C44 H90 O8 N2 P1
PE	PE(24:0/18:2)-H	1.72788	0.289768	0.212311	C47 H89 O8 N1 P1
LPG	LPG(18:0)-H	-0.256632	0.727517	0.210442	C24 H48 O9 N0 P1
PC	PC(15:0/16:0)	-0.00240472	0.997869	0.210314	C40 H79 O10 N1 P1
CL	CL(73:4)-2H	-1.26613	0.0305997	0.209243	C82 H150 O17 P2
Hex2Cer	Hex2Cer(d40:3)-H	-0.289233	0.573451	0.209077	C52 H94 O13 N1
PC	PC(40:0)	-1.29522	0.00321015	0.208734	C49 H97 O10 N1 P1
PS	PS(42:8)-H	-0.134886	0.591113	0.208424	C48 H77 O10 N1 P1
PG	PG(38:3)-H	1.47845	0.315772	0.208309	C44 H80 O10 N0 P1
PC	PC(18:2e/20:4)	-0.435244	0.330334	0.208179	C47 H83 O9 N1 P1
CL	CL(76:6)-H	1.21148	0.440157	0.207478	C85 H153 O17 P2
Hex3Cer	Hex3Cer(m39:4)-H	0.299914	0.669074	0.206229	C57 H100 O17 N1
PG	PG(16:0/16:0)-H	0.0976346	0.858217	0.206046	C38 H74 O10 N0 P1
PE	PE(36:5e)-H	-0.0220639	0.987157	0.205844	C41 H73 O7 N1 P1
Hex1Cer	Hex1Cer(d43:2)	-0.49515	0.0880661	0.204889	C50 H94 O10 N1
Hex1Cer	Hex1Cer(d41:1)	-0.183558	0.672749	0.204679	C48 H92 O10 N1
PE	PE(33:0e)-H	0.3731	0.498057	0.204521	C38 H77 O7 N1 P1
PI	PI(18:0/22:4)-H	-0.0343101	0.957209	0.204066	C49 H86 O13 N0 P1
CL	CL(65:11)-2H	0.309578	0.527544	0.203177	C74 H120 O17 P2
Hex3Cer	Hex3Cer(t42:0)	-0.329763	0.549708	0.202974	C61 H116 O21 N1
Hex3Cer	Hex3Cer(d29:2)-H	0.349878	0.580814	0.202755	C47 H84 O18 N1
PS	PS(40:4e)-H	-0.58845	0.462846	0.202687	C46 H83 O9 N1 P1
LPG	LPG(16:0)-H	-0.39618	0.678636	0.202653	C22 H44 O9 N0 P1
Hex3Cer	Hex3Cer(m42:5)	0.464306	0.491161	0.202178	C61 H106 O19 N1
PC	PC(38:3e)-CH3	0.768894	0.619188	0.202059	C45 H85 O7 N1 P1
LPC	LPC(19:1)	-1.69174	0.243676	0.201671	C28 H55 O9 N1 P1
Hex1Cer	Hex1Cer(m34:0+O)	-0.0484612	0.934283	0.201607	C41 H80 O10 N1
CL	CL(74:9)-H	-0.067516	0.900112	0.20075	C83 H143 O17 P2
phSM	phSM(d42:1)	-0.724078	0.106035	0.197856	C48 H96 O9 N2 P1
PC	PC(14:0e/18:2)	1.57402	0.502918	0.197629	C41 H79 O9 N1 P1
PE	PE(16:1e/18:2)-H	0.492653	0.661652	0.196164	C39 H73 O7 N1 P1
Hex2Cer	Hex2Cer(d28:1+2O)	0.127589	0.823029	0.195258	C41 H76 O17 N1
PE	PE(18:0/22:4)-H	0.214685	0.719741	0.194295	C45 H81 O8 N1 P1
SM	SM(d40:0)	-0.252944	0.5392	0.194271	C46 H94 O8 N2 P1
PG	PG(18:0/20:4)-H	1.14271	0.300772	0.193293	C44 H78 O10 N0 P1
Hex1Cer	Hex1Cer(t39:6)-H	0.403382	0.635652	0.193015	C45 H76 O9 N1
PE	PE(32:0e)-H	-0.432164	0.509609	0.192989	C37 H75 O7 N1 P1
SM	SM(d36:2)	-0.109132	0.869782	0.192956	C42 H82 O8 N2 P1
Hex1Cer	Hex1Cer(d44:0+O)	-1.10899	0.0278137	0.192651	C51 H100 O11 N1
Hex1Cer	Hex1Cer(t43:2)	-0.620277	0.243125	0.192	C50 H94 O11 N1
Cer	Cer(t42:1+O)	0.602147	0.297585	0.190955	C43 H84 O7 N1
Hex2Cer	Hex2Cer(d34:1+O)	-0.278361	0.692669	0.189334	C47 H88 O16 N1
Hex3Cer	Hex3Cer(m41:4)-H	0.342826	0.675034	0.188238	C59 H104 O17 N1
Cer	Cer(d44:1)	-0.862902	0.0719195	0.188136	C45 H88 O5 N1
Cer	Cer(d41:1+O)	0.037613	0.958251	0.186318	C42 H82 O6 N1
Cer	Cer(d15:0/26:2)	0.0874118	0.905699	0.184961	C42 H80 O5 N1
SM	SM(d43:1)	0.0344666	0.969664	0.1847	C49 H98 O8 N2 P1
CL	CL(80:8)-2H	1.21329	0.277678	0.183334	C89 H156 O17 P2
PC	PC(22:5/18:2)	0.476064	0.66354	0.183177	C49 H83 O10 N1 P1
Hex3Cer	Hex3Cer(t43:5)-H	0.425111	0.526318	0.183009	C61 H106 O19 N1
PS	PS(18:0e/20:3)-H	0.729711	0.446212	0.182524	C44 H81 O9 N1 P1
PE	PE(16:1/16:1)-H	1.0339	0.339967	0.182319	C37 H69 O8 N1 P1
SM	SM(t34:0)	-0.100754	0.828561	0.18142	C40 H82 O9 N2 P1
PC	PC(38:2)-CH3	0.547504	0.335645	0.181354	C45 H85 O8 N1 P1
PE	PE(18:1e/22:4)-H	0.630294	0.454432	0.181099	C45 H81 O7 N1 P1
Hex2Cer	Hex2Cer(d40:2)	0.168019	0.819839	0.180503	C53 H98 O15 N1
CL	CL(18:2/18:2/18:2/18:2)-H	0.446404	0.574339	0.180471	C81 H141 O17 P2
PC	PC(26:0/12:0)	-0.616515	0.137466	0.179885	C47 H93 O10 N1 P1
Hex3Cer	Hex3Cer(d34:0)	-0.283445	0.464085	0.177553	C53 H100 O20 N1
PS	PS(40:7)-H	-0.26802	0.585158	0.17661	C46 H75 O10 N1 P1
LPE	LPE(22:6)-H	0.193224	0.647914	0.175958	C27 H43 O7 N1 P1
PG	PG(16:0/16:1)-H	0.904932	0.318462	0.17567	C38 H72 O10 N0 P1
SM	SM(d39:1)	-0.171347	0.764617	0.175561	C45 H90 O8 N2 P1
CL	CL(77:11)-2H	0.614073	0.326	0.174918	C86 H144 O17 P2
PC	PC(42:2e)	0.970564	0.455174	0.174773	C51 H99 O9 N1 P1
PC	PC(36:5e)	0.931758	0.420204	0.174117	C45 H81 O9 N1 P1
Hex2Cer	Hex2Cer(t33:2)	0.571413	0.402612	0.172843	C46 H84 O16 N1
Cer	Cer(t38:0)	1.10317	0.0571534	0.171043	C39 H78 O6 N1
PC	PC(40:4e)-CH3	1.27946	0.469796	0.170323	C47 H87 O7 N1 P1
PC	PC(16:0/22:6)	0.437103	0.349065	0.168034	C47 H81 O10 N1 P1
CL	CL(78:8)-2H	0.515035	0.412061	0.16609	C87 H152 O17 P2
PC	PC(19:0/18:1)	0.00388048	0.996405	0.166032	C46 H89 O10 N1 P1
Hex1Cer	Hex1Cer(m38:0+O)	-0.876231	0.104158	0.165845	C45 H88 O10 N1
LPE	LPE(20:3)-H	0.468071	0.633965	0.165684	C25 H45 O7 N1 P1
Hex2Cer	Hex2Cer(d44:4)	0.601703	0.546065	0.165133	C57 H102 O15 N1
Cer	Cer(m20:0/21:0+O)	0.204779	0.744481	0.164798	C42 H84 O5 N1
PE	PE(30:1e)-H	-1.26952	0.158161	0.164199	C35 H69 O7 N1 P1
CL	CL(59:4)-2H	0.101887	0.709116	0.161777	C68 H122 O17 P2
PE	PE(17:0/20:4)-H	-0.135736	0.825803	0.161536	C42 H75 O8 N1 P1
PI	PI(18:0/16:0)-H	0.181346	0.752951	0.1615	C43 H82 O13 N0 P1
LPG	LPG(18:1)-H	0.362359	0.341648	0.159077	C24 H46 O9 N0 P1
Hex1Cer	Hex1Cer(m40:0+O)	-0.282476	0.534127	0.158396	C47 H92 O10 N1
Hex3Cer	Hex3Cer(m42:4)-H	0.214632	0.773462	0.158344	C60 H106 O17 N1
PC	PC(16:0/18:3)	-0.0638789	0.898644	0.15816	C43 H79 O10 N1 P1
LPC	LPC(20:2)	-0.208706	0.696512	0.158104	C29 H55 O9 N1 P1
LPE	LPE(22:0)-H	-0.0261664	0.961291	0.157232	C27 H55 O7 N1 P1
PE	PE(18:1/24:0)-H	-0.418417	0.431938	0.155817	C47 H91 O8 N1 P1
PE	PE(17:1/16:0)-H	0.0408275	0.921804	0.155586	C38 H73 O8 N1 P1
PC	PC(16:1e/18:2)	-0.963177	0.362931	0.154271	C43 H81 O9 N1 P1
phSM	phSM(d42:0)	-0.538105	0.184489	0.153731	C48 H98 O9 N2 P1
PI	PI(18:0e/16:0)-H	-0.143828	0.869426	0.153358	C43 H84 O12 N0 P1
SM	SM(d37:1)	0.281656	0.679179	0.152212	C43 H86 O8 N2 P1
Hex2Cer	Hex2Cer(m40:6)	-0.189307	0.516797	0.151091	C53 H90 O14 N1
PC	PC(42:4e)	1.09944	0.457537	0.150596	C51 H95 O9 N1 P1
SM	SM(d43:3)	-0.526808	0.0394818	0.14965	C49 H94 O8 N2 P1
Cer	Cer(d21:1/23:2)	0.0335087	0.954993	0.149279	C45 H84 O5 N1
PC	PC(16:1e/22:4)-CH3	0.418827	0.506933	0.148855	C45 H81 O7 N1 P1
SM	SM(t42:0)	-0.528304	0.184541	0.148394	C48 H98 O9 N2 P1
Cer	Cer(m43:0+O)	-0.691706	0.321057	0.148326	C44 H88 O5 N1
Hex1Cer	Hex1Cer(d43:1+O)	-0.52684	0.24328	0.148035	C50 H96 O11 N1
PA	PA(18:1e/10:4)-2H	-0.547383	0.385903	0.143582	C31 H51 O7 N0 P1
PI	PI(18:1e/20:4)-H	-0.103011	0.896148	0.143135	C47 H82 O12 N0 P1
PS	PS(22:1/18:2)-H	0.2741	0.763532	0.143052	C46 H83 O10 N1 P1
Hex3Cer	Hex3Cer(d34:1)	0.121935	0.736922	0.142718	C53 H98 O20 N1
PC	PC(15:0/20:4)	-0.591189	0.363158	0.141016	C44 H79 O10 N1 P1
PC	PC(20:1/18:2)	-0.045492	0.914456	0.140997	C47 H87 O10 N1 P1
Hex2Cer	Hex2Cer(m38:0+O)	0.347109	0.707823	0.140991	C51 H98 O15 N1
PI	PI(17:0/18:2)-H	-0.296258	0.442675	0.140712	C44 H80 O13 N0 P1
PC	PC(29:0/8:0)	-0.890185	0.0919714	0.139175	C46 H91 O10 N1 P1
Hex1Cer	Hex1Cer(m38:4)-H	0.409373	0.558757	0.13855	C44 H78 O7 N1
LPC	LPC(18:2)	-0.0510296	0.800803	0.137435	C27 H51 O9 N1 P1
Cer	Cer(t40:1)	3.73492	0.364649	0.137187	C41 H80 O6 N1
Cer	Cer(d39:1+O)-H	1.11093	0.380575	0.136737	C39 H76 O4 N1
Hex1Cer	Hex1Cer(m44:0+O)	-1.10446	0.0215073	0.136597	C51 H100 O10 N1
PE	PE(17:0/18:2)-H	-0.398988	0.623299	0.136345	C40 H75 O8 N1 P1
PE	PE(36:6e)-H	0.949691	0.388418	0.135365	C41 H71 O7 N1 P1
PS	PS(18:1/18:2)-H	0.0207263	0.973226	0.135027	C42 H75 O10 N1 P1
LPE	LPE(16:0e)-H	0.196023	0.799894	0.134005	C21 H45 O6 N1 P1
PS	PS(18:1/22:0)-H	0.071987	0.892767	0.132984	C46 H87 O10 N1 P1
PC	PC(22:0/18:2)	-0.322217	0.702466	0.131613	C49 H93 O10 N1 P1
Hex2Cer	Hex2Cer(d39:3)-H	-0.409801	0.484228	0.13119	C51 H92 O13 N1
Hex2Cer	Hex2Cer(m44:0+O)	0.771552	0.566671	0.130733	C57 H110 O15 N1
PC	PC(18:0/22:6)	0.0364907	0.936674	0.130274	C49 H85 O10 N1 P1
PC	PC(20:0e/22:5)	0.613753	0.623961	0.129721	C51 H93 O9 N1 P1
Cer	Cer(d42:1)	0.337988	0.630359	0.129482	C43 H84 O5 N1
PS	PS(18:0e/22:4)-H	0.460552	0.622391	0.126417	C46 H83 O9 N1 P1
PC	PC(17:0/20:3)	0.185228	0.861281	0.126176	C46 H85 O10 N1 P1
Cer	Cer(d48:0+O)	0.64191	0.462415	0.126176	C49 H98 O6 N1
SM	SM(d41:2)	0.0569022	0.913852	0.125879	C47 H92 O8 N2 P1
GM3	GM3(d42:1)-H	-0.104111	0.723558	0.12562	C65 H119 O21 N2
PI	PI(18:1/20:3)-H	0.0709328	0.895624	0.125081	C47 H82 O13 N0 P1
CL	CL(79:11)-2H	0.359877	0.586864	0.125025	C88 H148 O17 P2
CL	CL(81:11)-2H	0.289294	0.582689	0.124145	C90 H152 O17 P2
CL	CL(20:5/18:2/18:2/18:2)-H	0.52745	0.539323	0.123841	C83 H139 O17 P2
PE	PE(18:1/22:0)-H	-0.149702	0.740334	0.123371	C45 H87 O8 N1 P1
Hex2Cer	Hex2Cer(m40:4)-H	0.0787468	0.835543	0.122693	C52 H92 O12 N1
Hex1Cer	Hex1Cer(m42:6)	0.433901	0.503195	0.121462	C49 H84 O9 N1
GM3	GM3(t40:4)-2H	0.521672	0.487026	0.121457	C63 H108 O22 N2
Hex1Cer	Hex1Cer(m39:4)-H	0.223575	0.841566	0.120536	C45 H80 O7 N1
PC	PC(18:1/22:5)	0.447282	0.530874	0.119502	C49 H85 O10 N1 P1
PE	PE(22:0/18:2)-H	-0.0286954	0.954577	0.118036	C45 H85 O8 N1 P1
Cer	Cer(t46:0)	0.443528	0.0834862	0.116399	C47 H94 O6 N1
Hex2Cer	Hex2Cer(m32:0+O)	0.384676	0.659146	0.116008	C45 H86 O15 N1
PC	PC(20:4/20:4)	0.807428	0.509454	0.114711	C49 H81 O10 N1 P1
PC	PC(18:0/22:4)	-0.0831664	0.909244	0.114648	C49 H89 O10 N1 P1
Cer	Cer(d20:0/24:1)	-0.618332	0.148635	0.112314	C45 H88 O5 N1
Cer	Cer(d34:1+O)	0.060974	0.871334	0.110674	C35 H68 O6 N1
PS	PS(18:0/20:4)-H	0.0710134	0.92556	0.110558	C44 H77 O10 N1 P1
CL	CL(78:7)-H	0.609811	0.377071	0.109966	C87 H155 O17 P2
Hex2Cer	Hex2Cer(d42:2)	-0.71784	0.426921	0.109521	C55 H102 O15 N1
LPS	LPS(22:1)-H	0.29017	0.69101	0.105132	C28 H53 O9 N1 P1
Cer	Cer(t42:2)	1.24395	0.0616445	0.104016	C43 H82 O6 N1
PE	PE(38:3e)-H	-0.345735	0.587049	0.10365	C43 H81 O7 N1 P1
CL	CL(82:8)-2H	0.182251	0.764461	0.103491	C91 H160 O17 P2
PE	PE(36:4e)-H	0.0898666	0.942562	0.103411	C41 H75 O7 N1 P1
Cer	Cer(d42:2+O)	0.241774	0.591241	0.102779	C43 H82 O6 N1
Cer	Cer(d39:5)-H	-0.162488	0.711679	0.100294	C39 H68 O3 N1
PC	PC(32:3)-CH3	0.892692	0.488122	0.0987538	C39 H71 O8 N1 P1
PG	PG(36:4)-H	0.529371	0.542282	0.09874	C42 H74 O10 N0 P1
PC	PC(42:1e)	0.39174	0.814311	0.0976155	C51 H101 O9 N1 P1
Cer	Cer(t17:0/25:0)	0.378959	0.253229	0.0973883	C43 H86 O6 N1
SM	SM(d42:1)	0.294566	0.616429	0.0946891	C48 H96 O8 N2 P1
Hex2Cer	Hex2Cer(t34:0)	0.726968	0.299499	0.094408	C47 H90 O16 N1
PI	PI(18:0/20:2)-H	0.110306	0.870768	0.0938593	C47 H86 O13 N0 P1
PS	PS(36:4e)-H	0.195573	0.792691	0.0936327	C42 H75 O9 N1 P1
PS	PS(20:2/20:3)-H	0.274454	0.676957	0.0934578	C46 H79 O10 N1 P1
Cer	Cer(m44:1+O)	-0.600116	0.167383	0.0933054	C45 H88 O5 N1
Cer	Cer(m34:0+O)	0.108181	0.852385	0.093212	C35 H70 O5 N1
SM	SM(d35:2)	-0.152523	0.86488	0.0924809	C41 H80 O8 N2 P1
LPE	LPE(14:0)-H	0.423855	0.582913	0.0918081	C19 H39 O7 N1 P1
Cer	Cer(d18:0/26:2)	-0.298372	0.464128	0.0909291	C45 H86 O5 N1
PS	PS(20:0e/18:1)-H	-0.101915	0.918936	0.0883789	C44 H85 O9 N1 P1
Cer	Cer(d18:0/16:0)	0.104771	0.856593	0.085924	C35 H70 O5 N1
PG	PG(22:6/22:6)-H	-0.213947	0.63042	0.0859204	C50 H74 O10 N0 P1
PG	PG(18:2/18:2)-H	-0.0674179	0.920069	0.0856852	C42 H74 O10 N0 P1
PE	PE(17:0/20:3)-H	0.483084	0.579499	0.0843688	C42 H77 O8 N1 P1
Cer	Cer(d42:1+O)	-0.247487	0.442313	0.0824744	C43 H84 O6 N1
PC	PC(40:3e)	0.546903	0.681765	0.0823461	C49 H93 O9 N1 P1
SM	SM(d33:0)	0.15468	0.844646	0.0801643	C39 H80 O8 N2 P1
LPC	LPC(20:1)	0.187248	0.786466	0.0787582	C29 H57 O9 N1 P1
LPE	LPE(17:1)-H	-0.0595924	0.759811	0.0775356	C22 H43 O7 N1 P1
PS	PS(20:0/22:5)-H	2.04804	0.261057	0.0755978	C48 H83 O10 N1 P1
Hex2Cer	Hex2Cer(d38:3)-H	-0.266885	0.512721	0.0743224	C50 H90 O13 N1
PC	PC(17:0/18:2)	-0.142621	0.83983	0.073508	C44 H83 O10 N1 P1
Hex1Cer	Hex1Cer(m40:3)-H	0.451533	0.600012	0.0725564	C46 H84 O7 N1
Hex1Cer	Hex1Cer(d43:1)	-0.268136	0.471727	0.072511	C50 H96 O10 N1
PS	PS(34:3)-H	0.605032	0.238012	0.0716445	C40 H71 O10 N1 P1
Cer	Cer(m39:0+O)	0.199801	0.843131	0.0711422	C40 H80 O5 N1
SM	SM(d40:2)	0.0221946	0.957298	0.0710631	C46 H90 O8 N2 P1
LPC	LPC(20:3)	0.231842	0.527317	0.0703349	C29 H53 O9 N1 P1
PC	PC(40:0e)	-0.68919	0.470584	0.070301	C49 H99 O9 N1 P1
Hex3Cer	Hex3Cer(d34:1+O)	-0.0230386	0.980531	0.0696354	C53 H98 O21 N1
Cer	Cer(t17:0/25:1)	0.403692	0.454003	0.0691172	C43 H84 O6 N1
CL	CL(74:7)-H	0.403455	0.455216	0.0682311	C83 H147 O17 P2
Hex3Cer	Hex3Cer(d35:6)	-0.163661	0.62385	0.0680293	C54 H90 O20 N1
Hex2Cer	Hex2Cer(d40:1)	-0.18582	0.822666	0.0662881	C53 H100 O15 N1
PC	PC(18:1/22:6)	0.276479	0.713207	0.0656047	C49 H83 O10 N1 P1
Cer	Cer(t17:0/23:0)	0.327775	0.481342	0.0651447	C41 H82 O6 N1
Hex3Cer	Hex3Cer(d40:1+O)	-0.329477	0.78307	0.0650009	C59 H110 O21 N1
LPE	LPE(22:5)-H	-0.519022	0.268973	0.064935	C27 H45 O7 N1 P1
Cer	Cer(d22:1/18:0)	0.339776	0.677597	0.0636791	C41 H80 O5 N1
PI	PI(17:0/20:3)-H	0.239256	0.807148	0.0619918	C46 H82 O13 N0 P1
CL	CL(81:13)-2H	0.129821	0.865597	0.0619182	C90 H148 O17 P2
PC	PC(18:0/20:3)	-0.0196108	0.972165	0.059584	C47 H87 O10 N1 P1
PE	PE(33:1e)-H	-0.253777	0.83629	0.0586771	C38 H75 O7 N1 P1
SM	SM(d42:0)	-0.104852	0.8364	0.0585631	C48 H98 O8 N2 P1
LPE	LPE(20:1)-H	0.171679	0.717541	0.0581821	C25 H49 O7 N1 P1
PS	PS(42:6)-H	0.163011	0.700581	0.056768	C48 H81 O10 N1 P1
Hex1Cer	Hex1Cer(d40:2)	0.174034	0.650967	0.0556294	C47 H88 O10 N1
Cer	Cer(m22:0/18:0+2O)	0.348682	0.45819	0.0555173	C41 H82 O6 N1
CL	CL(77:1)-2H	0.0550994	0.782518	0.0554961	C86 H164 O17 P2
PC	PC(17:0/20:4)	-0.0592012	0.930512	0.054607	C46 H83 O10 N1 P1
PC	PC(18:0e/22:6)	0.830779	0.30667	0.0542133	C49 H87 O9 N1 P1
PE	PE(20:0/18:2)-H	0.121444	0.839088	0.0538237	C43 H81 O8 N1 P1
CL	CL(79:7)-H	0.185668	0.78795	0.0537324	C88 H157 O17 P2
PC	PC(18:1e/20:4)	0.225096	0.621517	0.0528968	C47 H85 O9 N1 P1
Cer	Cer(m41:1+O)	0.178491	0.842657	0.0518416	C42 H82 O5 N1
Hex2Cer	Hex2Cer(d32:4+2O)	0.353706	0.589875	0.0509248	C45 H78 O17 N1
CL	CL(63:6)-2H	-0.298128	0.315301	0.0496477	C72 H126 O17 P2
CL	CL(18:2/18:1/18:2/18:1)-H	0.210869	0.614193	0.0494531	C81 H145 O17 P2
PI	PI(18:0/22:5)-H	-0.0781735	0.871449	0.0489302	C49 H84 O13 N0 P1
LPC	LPC(16:0e)	0.0722187	0.909211	0.0488522	C25 H53 O8 N1 P1
Hex2Cer	Hex2Cer(t40:0)	0.424557	0.415784	0.0482392	C53 H102 O16 N1
phSM	phSM(d34:0)	0.0685937	0.801985	0.0472001	C40 H82 O9 N2 P1
PC	PC(18:0/20:1)	0.00800739	0.984814	0.0467419	C47 H91 O10 N1 P1
PA	PA(44:0)-2H	0.423216	0.617713	0.045886	C47 H91 O8 N0 P1
PS	PS(20:3/22:1)-H	0.0520202	0.961443	0.0454295	C48 H85 O10 N1 P1
PC	PC(40:3)-CH3	0.423521	0.75065	0.0443619	C47 H87 O8 N1 P1
PE	PE(18:0/16:0)-H	0.21216	0.211126	0.0429621	C39 H77 O8 N1 P1
Cer	Cer(t18:0/18:0)	0.517816	0.360516	0.042326	C37 H74 O6 N1
Cer	Cer(d41:1)	0.165266	0.853214	0.0422574	C42 H82 O5 N1
PE	PE(16:0/20:4)-H	0.120233	0.804208	0.0406046	C41 H73 O8 N1 P1
PE	PE(16:0/20:5)-H	0.263206	0.760981	0.040324	C41 H71 O8 N1 P1
PIP2	PIP2(40:4)-H	0.408491	0.491652	0.0391083	C49 H88 O19 N0 P3
PI	PI(18:0e/18:1)-H	-0.278349	0.754688	0.0380324	C45 H86 O12 N0 P1
PE	PE(40:5e)-H	0.0719229	0.900861	0.0380129	C45 H81 O7 N1 P1
PS	PS(40:6)-H	0.124102	0.647995	0.0374983	C46 H77 O10 N1 P1
SM	SM(d44:3)	-0.103186	0.760132	0.0368122	C50 H96 O8 N2 P1
CL	CL(79:7)-2H	0.105434	0.874959	0.0360714	C88 H156 O17 P2
Hex1Cer	Hex1Cer(d41:2)	0.123479	0.784667	0.0336633	C48 H90 O10 N1
Cer	Cer(d44:0+O)	-0.109274	0.572874	0.0319296	C45 H90 O6 N1
Cer	Cer(t41:0)	0.185013	0.629453	0.0319202	C42 H84 O6 N1
CL	CL(85:1)-2H	-0.118614	0.755065	0.0312898	C94 H180 O17 P2
PC	PC(16:0e/16:1)	-0.0760915	0.852393	0.0303483	C41 H81 O9 N1 P1
Hex1Cer	Hex1Cer(d41:1+O)	-0.0722308	0.681331	0.0285446	C48 H92 O11 N1
CL	CL(86:0)-2H	-0.0533396	0.906035	0.0284831	C95 H184 O17 P2
LPC	LPC(20:0)	0.134034	0.83605	0.02822	C29 H59 O9 N1 P1
PE	PE(19:0/18:2)-H	-0.0405229	0.938978	0.0272872	C42 H79 O8 N1 P1
PE	PE(30:1)-H	0.376952	0.223387	0.0267621	C35 H67 O8 N1 P1
Cer	Cer(t20:0/24:0)	-0.121899	0.517001	0.0262169	C45 H90 O6 N1
PG	PG(18:1/18:2)-H	0.351805	0.740178	0.0257506	C42 H76 O10 N0 P1
GM3	GM3(m38:2)-2H	-0.0149753	0.979904	0.0243123	C61 H108 O20 N2
PC	PC(35:4e)	-0.404701	0.6847	0.024305	C44 H81 O9 N1 P1
LPE	LPE(22:1)-H	0.320506	0.54374	0.0241796	C27 H53 O7 N1 P1
LPE	LPE(24:0)-H	0.396693	0.468115	0.0237913	C29 H59 O7 N1 P1
PS	PS(38:6)-H	-0.0235279	0.9544	0.0228348	C44 H73 O10 N1 P1
phSM	phSM(d40:0)	-0.224507	0.419829	0.0208557	C46 H94 O9 N2 P1
CL	CL(18:2/18:1/18:2/18:2)-H	0.210706	0.724769	0.0206309	C81 H143 O17 P2
Hex1Cer	Hex1Cer(t42:2)	0.0353333	0.916339	0.020298	C49 H92 O11 N1
PC	PC(20:1/18:1)	-0.0380123	0.931842	0.0199554	C47 H89 O10 N1 P1
Hex3Cer	Hex3Cer(d42:1+O)	0.0832322	0.933375	0.0199473	C61 H114 O21 N1
SM	SM(d41:1)	-0.30555	0.514236	0.0194693	C47 H94 O8 N2 P1
PI	PI(18:0e/18:2)-H	-0.0808483	0.923644	0.0180435	C45 H84 O12 N0 P1
SM	SM(d42:4)	0.410662	0.483673	0.0178925	C48 H90 O8 N2 P1
CL	CL(74:10)-H	0.152547	0.831153	0.0153866	C83 H141 O17 P2
SM	SM(d32:0)	-0.285858	0.632643	0.015249	C38 H78 O8 N2 P1
PE	PE(18:1e/16:0)-H	0.137894	0.67838	0.015197	C39 H77 O7 N1 P1
LPE	LPE(20:0e)-H	0.243763	0.739637	0.0148529	C25 H53 O6 N1 P1
PE	PE(52:2)-H	-1.20461	0.335559	0.0148342	C57 H109 O8 N1 P1
Cer	Cer(t44:1+O)	-0.606905	0.29047	0.0123374	C45 H88 O7 N1
Hex3Cer	Hex3Cer(t34:0)	0.777629	0.386029	0.0114785	C53 H100 O21 N1
Hex2Cer	Hex2Cer(d30:2+2O)	0.005998	0.994526	0.0108923	C43 H78 O17 N1
GM3	GM3(d40:1)-H	0.140929	0.441153	0.010788	C63 H115 O21 N2
CL	CL(77:4)-2H	0.107092	0.857886	0.00971885	C86 H158 O17 P2
LPE	LPE(24:1)-H	0.416199	0.481152	0.00909687	C29 H57 O7 N1 P1
PI	PI(18:0/20:1)-H	-0.109987	0.906216	0.00864478	C47 H88 O13 N0 P1
LPE	LPE(20:0)-H	0.0722294	0.881797	0.00844215	C25 H51 O7 N1 P1
SM	SM(t40:0)	-0.0764462	0.716444	0.00694187	C46 H94 O9 N2 P1
PC	PC(19:0/18:2)	-0.168312	0.688394	0.00613502	C46 H87 O10 N1 P1
Hex1Cer	Hex1Cer(d42:3)	0.203237	0.521866	0.00528221	C49 H90 O10 N1
SM	SM(d35:0)	-0.123696	0.767872	0.00503581	C41 H84 O8 N2 P1
PIP2	PIP2(48:4)-H	0.0562618	0.841298	0.00443342	C57 H104 O19 N0 P3
PS	PS(38:2e)-H	-0.666232	0.611876	0.00385951	C44 H83 O9 N1 P1
Cer	Cer(m44:0+O)	-0.440447	0.381467	0.00333008	C45 H90 O5 N1
PS	PS(36:2e)-H	-0.886553	0.470791	0.00331799	C42 H79 O9 N1 P1
PC	PC(14:1e/18:2)	-1.15495	0.414569	0.0024223	C41 H77 O9 N1 P1
Hex1Cer	Hex1Cer(d39:1)	0.00668716	0.990048	0.00183061	C46 H88 O10 N1
LPC	LPC(20:0e)	0.442168	0.61615	0.000259006	C29 H61 O8 N1 P1
PC	PC(52:2)-CH3	-1.02456	0.432431	1.79162e-06	C59 H113 O8 N1 P1
