# Supplementary material for: The Impact of Uterus-Derived Prostaglandins on the Composition of Uterine Fluid During the Period of Conceptus Elongation in Dairy Heifers
Source: Int J Mol Sci. 2025 Feb 20;26(5):1792. doi: 10.3390/ijms26051792 (PMC11899274; doi:10.3390/ijms26051792)
Supplement: Supplementary file 1 [file ijms-26-01792-s001.zip › supplement table S5.xlsx]

## Sheet: supplment table S5
Table S5 The differentially altered lipids analysis between CON and MEL groups
	Class	Compounds	log2 FC	P-value
19	TG	TG(37:6)	-0.973628	0.0276979
	TG	TG(18:3/17:1/18:2)	0.586027	0.0121732
	TG	TG(18:1/18:2/22:6)	0.615981	0.0240064
	TG	TG(18:1/18:1/22:1)	0.676877	0.0273862
	TG	TG(19:1/18:1/18:1)	0.691672	0.0452234
	TG	TG(15:0/18:2/20:5)	0.697117	0.031838
	TG	TG(17:0/18:1/18:2)	0.697587	0.0426409
	TG	TG(15:0/18:1/18:1)	0.699155	0.0469175
	TG	TG(22:5/18:2/18:2)	0.805432	0.0338197
	TG	TG(18:1/17:1/18:2)	0.805919	0.033259
	TG	TG(20:5/20:4/20:4)	0.847511	0.0185164
	TG	TG(18:1e/18:2/20:4)	0.860363	0.0318422
	TG	TG(18:1/18:2/18:2)	0.953971	0.0153969
	TG	TG(18:0/20:4/22:5)	1.00448	0.00256332
	TG	TG(6:0/9:0/18:2)	1.17789	0.0419337
	TG	TG(59:2e)	1.19647	0.0280787
	TG	TG(18:1/18:2/22:1)	1.24882	0.0128735
	TG	TG(18:2/14:3/18:2)	1.52197	0.0397558
	TG	TG(19:0/18:1/22:5)	1.78491	0.0401375
7	LPC	LPC(14:0)	-1.68576	0.0253888
	LPC	LPC(16:1e)	-1.47323	0.0100278
	LPC	LPC(17:1)	-0.909255	0.0442967
	LPC	LPC(15:0)	-0.879503	0.0358991
	LPC	LPC(17:0)	-0.878037	0.0443339
	LPC	LPC(19:0)	-0.823636	0.0313279
	LPC	LPC(35:0)	1.99778	0.0122554
6	CerG3GNAc1	CerG3GNAc1(d44:1)	-1.3867	0.00552895
	CerG3GNAc1	CerG3GNAc1(t40:0)+H-H2O	-0.814104	0.0287575
	CerG3GNAc1	CerG3GNAc1(d40:1)	-0.803958	0.0278782
	CerG3GNAc1	CerG3GNAc1(t42:0)+H-H2O	-0.801584	0.0228161
	CerG3GNAc1	CerG3GNAc1(d42:1)	-0.801541	0.0228967
	CerG3GNAc1	CerG3GNAc1(m37:1)	-0.660405	0.0299881
6	Hex1Cer	Hex1Cer(d20:0/24:0)	-1.7598	0.00585893
	Hex1Cer	Hex1Cer(d44:1)	-1.11865	0.0222099
	Hex1Cer	Hex1Cer(d44:0+O)	-1.10899	0.0278137
	Hex1Cer	Hex1Cer(m44:0+O)	-1.10446	0.0215073
	Hex1Cer	Hex1Cer(d44:2)	-1.0938	4.31979e-05
	Hex1Cer	Hex1Cer(d44:1+O)	-1.01997	0.00193346
4	SM	SM(d44:0)	-2.5028	0.0330525
	SM	SM(d35:2)	-2.23446	0.00627509
	SM	SM(d44:1)	-0.862735	0.0355559
	SM	SM(d44:2)	-0.657076	0.0374052
3	Cer	Cer(d18:1/23:0)	-2.02043	0.0222309
	Cer	Cer(d44:1+O)	-1.27304	0.0256918
	Cer	Cer(d20:0/24:0)	-0.705826	0.0357839
3	DG	DG(21:5e)	-2.85205	0.0334415
	DG	DG(37:1/20:1)	0.841978	0.0221483
	DG	DG(18:0/18:2)	0.920315	0.0181856
2	PI	PI(18:0/18:2)-H	-1.03764	0.0182828
	PI	PI(21:0/23:0)	0.921291	0.0166338
2	PC	PC(40:0)	-1.29522	0.00321015
	PC	PC(18:3e/18:3)	1.23735	0.0361514
2	CL	CL(73:4)-2H	-1.26613	0.0305997
	CL	CL(74:8)-H	1.15936	0.0402162
1	GM3	GM3(d44:1+O)	-1.5945	0.0277121
1	PS	PS(17:0/18:1)-H	-1.43075	0.000856531
1	SPH	SPH(d16:1)	0.59243	0.00455246
1	PG	PG(22:5/18:2)	1.00295	0.017339
1	LPE	LPE(18:0e)	1.47271	0.00161866
