# Supplementary material for: The Impact of Uterus-Derived Prostaglandins on the Composition of Uterine Fluid During the Period of Conceptus Elongation in Dairy Heifers
Source: Int J Mol Sci. 2025 Feb 20;26(5):1792. doi: 10.3390/ijms26051792 (PMC11899274; doi:10.3390/ijms26051792)
Supplement: Supplementary file 1 [file ijms-26-01792-s001.zip › supplement table S6.xlsx]

## Sheet: Sheet1
Table S6 The analysis of significantly correlated DAP-differential lipid metabolite pairs between CON and MEL groups
Protein	Metabolite	r	P-value
CD5L	LPE(18:0e)	-0.957131	1.06086e-06
ADIPOQ	LPE(18:0e)	-0.956794	1.10268e-06
ACAT2	Hex1Cer(d44:0+O)	0.956365	1.15761e-06
LGMN	LPE(18:0e)	0.954691	1.3934e-06
IGFBP1	LPE(18:0e)	0.95436	1.44425e-06
TOR4A	Hex1Cer(d20:0/24:0)	-0.953319	1.61384e-06
RDH10	Hex1Cer(d44:0+O)	0.95255	1.74891e-06
H1-10	PI(18:0/18:2)-H	-0.951969	1.85687e-06
FGD4	Hex1Cer(d20:0/24:0)	-0.951927	1.86483e-06
ITIH1	LPE(18:0e)	-0.948773	2.54849e-06
NCAM1	LPE(18:0e)	-0.944811	3.67415e-06
ITIH2	LPE(18:0e)	-0.944436	3.79813e-06
APOB	LPE(18:0e)	-0.943224	4.22222e-06
G3N148	LPE(18:0e)	-0.942626	4.4448e-06
SPTA1	LPC(14:0)	0.940759	5.19967e-06
CCDC22	Hex1Cer(d20:0/24:0)	-0.939516	5.75648e-06
G3MZE0	LPE(18:0e)	-0.937805	6.59885e-06
LTB4R	PI(18:0/18:2)-H	-0.936911	7.07604e-06
MISP	Hex1Cer(d20:0/24:0)	0.936224	7.46098e-06
PRDX2	Hex1Cer(d20:0/24:0)	0.935922	7.63553e-06
TMX1	Hex1Cer(d20:0/24:0)	-0.935631	7.80673e-06
CARD9	Hex1Cer(d20:0/24:0)	-0.935496	7.88681e-06
CDK2	Hex1Cer(d44:2)	-0.935448	7.91552e-06
APOA1	LPE(18:0e)	-0.93527	8.02318e-06
SNX17	SM(d44:0)	-0.934773	8.32851e-06
A0A3Q1M816	PI(18:0/18:2)-H	-0.934135	8.73476e-06
ZNF512	CerG3GNAc1(d44:1)	-0.933502	9.15233e-06
NRM	PI(18:0/18:2)-H	-0.933456	9.18324e-06
THY1	Hex1Cer(d20:0/24:0)	-0.933305	9.28548e-06
G3N0V0	LPE(18:0e)	-0.933059	9.454e-06
RHOA	CerG3GNAc1(d44:1)	-0.932852	9.59831e-06
ADGRE5	PI(18:0/18:2)-H	-0.932569	9.7975e-06
PON1	LPE(18:0e)	-0.932464	9.87183e-06
BNIP2	Hex1Cer(d20:0/24:0)	-0.932065	1.01603e-05
ARHGAP25	Hex1Cer(d20:0/24:0)	-0.931747	1.03947e-05
F2Z4J6	LPE(18:0e)	-0.930969	1.09859e-05
GTF2B	CerG3GNAc1(d44:1)	-0.930865	1.10669e-05
CLEC5A	CerG3GNAc1(d44:1)	-0.930787	1.11283e-05
RPTN	PI(18:0/18:2)-H	0.930708	1.11899e-05
LOC515276	PI(18:0/18:2)-H	-0.930704	1.11934e-05
ANKRD22	LPC(16:1e)	-0.930302	1.15137e-05
HGFAC	LPE(18:0e)	-0.930155	1.16331e-05
CD44	Hex1Cer(d20:0/24:0)	-0.929826	1.19025e-05
CDK2	Hex1Cer(d44:1)	-0.929813	1.19133e-05
Q29437	LPE(18:0e)	-0.929627	1.20682e-05
PHKB	SM(d44:0)	-0.929338	1.23122e-05
PPP6C	Hex1Cer(m44:0+O)	-0.928929	1.26638e-05
CLEC5A	Hex1Cer(d44:2)	-0.928797	1.27785e-05
ARHGAP4	Hex1Cer(d20:0/24:0)	-0.928742	1.28267e-05
ARID3A	Hex1Cer(d44:0+O)	-0.9285	1.30407e-05
ACSS2	Hex1Cer(d20:0/24:0)	0.928117	1.33853e-05
LOC528040	LPE(18:0e)	-0.927909	1.3575e-05
CAP1	Hex1Cer(d20:0/24:0)	-0.927395	1.40539e-05
MICAL1	Hex1Cer(d44:0+O)	-0.927328	1.41171e-05
HPCAL1	Hex1Cer(d20:0/24:0)	-0.927193	1.42451e-05
GLIPR1	LPC(14:0)	-0.927155	1.42814e-05
RAB6A	Hex1Cer(d20:0/24:0)	-0.927044	1.43881e-05
SHBG	LPE(18:0e)	-0.927039	1.4393e-05
PRKCB	PI(18:0/18:2)-H	-0.927023	1.44079e-05
SYK	Hex1Cer(d20:0/24:0)	-0.926835	1.45897e-05
GBE1	Hex1Cer(d20:0/24:0)	-0.926718	1.47039e-05
MINDY1	Hex1Cer(d20:0/24:0)	-0.926483	1.49355e-05
ALOX5AP	Hex1Cer(d20:0/24:0)	-0.92636	1.5058e-05
DENND1C	Hex1Cer(d20:0/24:0)	-0.926321	1.50962e-05
NRM	CerG3GNAc1(d44:1)	-0.92542	1.60176e-05
TRPV2	SM(d44:0)	-0.925347	1.60945e-05
CYP39A1	PI(18:0/18:2)-H	0.925325	1.61178e-05
LAMP1	CerG3GNAc1(d44:1)	-0.925057	1.64007e-05
CDK2	Hex1Cer(d20:0/24:0)	-0.924898	1.65714e-05
CTNNA1	Hex1Cer(d44:0+O)	0.924886	1.6584e-05
GNAI3	Hex1Cer(d20:0/24:0)	-0.924764	1.67161e-05
CA2	PI(18:0/18:2)-H	0.924572	1.69244e-05
CORO1A	Hex1Cer(d20:0/24:0)	-0.924262	1.72658e-05
CD44	Hex1Cer(d44:2)	-0.924256	1.72727e-05
ARPC1B	Hex1Cer(d20:0/24:0)	-0.924241	1.72895e-05
RASGRP2	Hex1Cer(d20:0/24:0)	-0.923782	1.78056e-05
ACY1	Hex1Cer(d44:0+O)	0.923713	1.7884e-05
TOR4A	Cer(d20:0/24:0)	-0.923699	1.79001e-05
TMBIM1	Hex1Cer(d44:0+O)	-0.923506	1.81213e-05
TPMT	Hex1Cer(d20:0/24:0)	-0.923123	1.8568e-05
CDK2	CerG3GNAc1(d44:1)	-0.922877	1.88583e-05
ILK	LPC(14:0)	-0.922334	1.95135e-05
CLUH	PI(18:0/18:2)-H	0.921932	2.00108e-05
H1-12	Hex1Cer(d20:0/24:0)	-0.921929	2.00141e-05
CLUH	Hex1Cer(d44:2)	0.921922	2.00227e-05
MS4A3	Hex1Cer(d20:0/24:0)	-0.921813	2.01596e-05
PLP2	Hex1Cer(d20:0/24:0)	-0.921648	2.03668e-05
PDCL3	Hex1Cer(m44:0+O)	0.921615	2.04085e-05
PPP3CB	SM(d44:0)	-0.92156	2.04783e-05
DNM2	Hex1Cer(d20:0/24:0)	-0.921433	2.06407e-05
CLEC5A	Hex1Cer(d20:0/24:0)	-0.921182	2.09637e-05
ELP3	PI(18:0/18:2)-H	0.92118	2.09657e-05
FRG1	Hex1Cer(d20:0/24:0)	-0.921078	2.10983e-05
HBA	Hex1Cer(d20:0/24:0)	0.921078	2.10987e-05
ITPRIP	LPC(14:0)	-0.921062	2.11191e-05
KCTD11	Hex1Cer(d20:0/24:0)	-0.920845	2.14031e-05
MT1A	Hex1Cer(d20:0/24:0)	0.920511	2.18459e-05
PROZ	LPE(18:0e)	-0.920461	2.19118e-05
TKFC	Hex1Cer(d20:0/24:0)	-0.920384	2.20163e-05
ATP5F1A	Hex1Cer(d44:0+O)	0.920223	2.2233e-05
CORO1C	Hex1Cer(d20:0/24:0)	-0.919996	2.25419e-05
HBB	Hex1Cer(d20:0/24:0)	0.919753	2.28772e-05
S100A9	Hex1Cer(d44:0+O)	-0.919598	2.30932e-05
PIP4K2A	Hex1Cer(d44:0+O)	-0.919345	2.34482e-05
LOC104968820	TG(37:6)	-0.919175	2.36891e-05
CPNE3	Hex1Cer(d20:0/24:0)	-0.919143	2.37353e-05
CARD9	SM(d44:0)	-0.918975	2.3976e-05
ANKRD22	Hex1Cer(d44:2)	-0.918866	2.41331e-05
VRK1	Hex1Cer(d20:0/24:0)	-0.918849	2.41579e-05
ARSB	Hex1Cer(d44:0+O)	-0.91878	2.42583e-05
CATHL3	Hex1Cer(d44:0+O)	-0.918521	2.46353e-05
LTB4R	Hex1Cer(d44:2)	-0.918334	2.49116e-05
LIMD2	LPC(14:0)	-0.91818	2.51418e-05
CLEC5A	LPC(16:1e)	-0.918019	2.53832e-05
RPL36	LPC(14:0)	0.917829	2.567e-05
CYFIP2	Hex1Cer(d20:0/24:0)	-0.917812	2.56961e-05
CGN1	LPE(18:0e)	-0.9178	2.5714e-05
GNAI3	Hex1Cer(d44:2)	-0.917708	2.5854e-05
FLNA	Hex1Cer(d20:0/24:0)	-0.917576	2.60555e-05
PSMG3	Hex1Cer(d44:0+O)	0.917546	2.61025e-05
LIMD2	Hex1Cer(d44:0+O)	-0.917509	2.61584e-05
STAT5A	Hex1Cer(d20:0/24:0)	-0.917483	2.61995e-05
MAL2	Hex1Cer(d44:0+O)	0.917477	2.62078e-05
ATP11B	Hex1Cer(d20:0/24:0)	-0.917395	2.63345e-05
ARL8B	Hex1Cer(d20:0/24:0)	-0.917367	2.63779e-05
CD44	LPC(16:1e)	-0.917173	2.66805e-05
CD47	Hex1Cer(m44:0+O)	-0.917163	2.66963e-05
NADSYN1	Hex1Cer(d20:0/24:0)	-0.917111	2.67784e-05
ARPC2	Hex1Cer(d20:0/24:0)	-0.916887	2.71307e-05
PGLYRP2	LPE(18:0e)	-0.916808	2.72568e-05
ADH5	Hex1Cer(d20:0/24:0)	0.916744	2.73591e-05
LOC112445649	PI(18:0/18:2)-H	-0.916675	2.74691e-05
DHCR7	Hex1Cer(d44:0+O)	0.916251	2.81549e-05
GYG1	Hex1Cer(d20:0/24:0)	-0.916235	2.81797e-05
CLUH	LPC(16:1e)	0.91622	2.82049e-05
TM7SF3	Hex1Cer(d44:0+O)	-0.915945	2.86574e-05
ACTB	Hex1Cer(d20:0/24:0)	-0.915833	2.88423e-05
GIT2	Hex1Cer(d20:0/24:0)	-0.915799	2.88993e-05
ELP3	Hex1Cer(d44:1)	0.915551	2.93151e-05
LOC107131209	LPE(18:0e)	-0.915407	2.9559e-05
PRG3	LPE(18:0e)	0.915259	2.98112e-05
SLC4A1	Hex1Cer(d20:0/24:0)	0.915257	2.98147e-05
CNBP	Hex1Cer(d20:0/24:0)	0.91525	2.98265e-05
TBC1D23	Hex1Cer(d44:0+O)	-0.915235	2.98513e-05
KLKB1	LPE(18:0e)	-0.915195	2.99202e-05
AZU1	Hex1Cer(d20:0/24:0)	-0.91514	3.00137e-05
GNG2	Hex1Cer(d20:0/24:0)	-0.914895	3.04366e-05
TJP2	Hex1Cer(d44:0+O)	0.914782	3.06346e-05
PSMG3	LPC(14:0)	0.914708	3.07639e-05
TLN1	Hex1Cer(d20:0/24:0)	-0.914413	3.12828e-05
CD44	CerG3GNAc1(d44:1)	-0.914274	3.15298e-05
ACTN1	Hex1Cer(d20:0/24:0)	-0.914115	3.18152e-05
SNAP23	Hex1Cer(d20:0/24:0)	-0.913744	3.24878e-05
PRR15	Hex1Cer(d44:0+O)	0.91373	3.2513e-05
DBNL	Hex1Cer(d20:0/24:0)	-0.91372	3.25319e-05
PTPN7	Hex1Cer(d20:0/24:0)	-0.913665	3.26324e-05
QPRT	PI(18:0/18:2)-H	0.913608	3.27365e-05
A0A3Q1MT20	LPC(14:0)	0.91347	3.29922e-05
SLC35B2	Hex1Cer(d20:0/24:0)	0.913375	3.31667e-05
UGP2	Hex1Cer(d20:0/24:0)	-0.9133	3.33071e-05
GBE1	Hex1Cer(d44:0+O)	-0.913257	3.33873e-05
FGR	Hex1Cer(d20:0/24:0)	-0.913228	3.34411e-05
RAB5B	Hex1Cer(d20:0/24:0)	-0.91301	3.38502e-05
PKN1	Hex1Cer(d20:0/24:0)	-0.913001	3.38671e-05
NRM	LPC(16:1e)	-0.912986	3.38957e-05
KIF12	LPE(18:0e)	-0.91288	3.40959e-05
ANXA3	Hex1Cer(d44:0+O)	-0.912801	3.42475e-05
CORO1C	Hex1Cer(d44:0+O)	-0.912796	3.42568e-05
PDXK	LPC(14:0)	0.91239	3.50368e-05
FRG1	Hex1Cer(d44:0+O)	-0.9121	3.56019e-05
CSDE1	CL(73:4)-2H	0.912037	3.57265e-05
GSDMD	Hex1Cer(d20:0/24:0)	-0.911806	3.61836e-05
ARPC1B	Hex1Cer(d44:2)	-0.911726	3.63429e-05
HEBP1	Hex1Cer(d20:0/24:0)	-0.911606	3.65831e-05
MYH9	Hex1Cer(d20:0/24:0)	-0.911525	3.67456e-05
NADSYN1	Hex1Cer(d44:0+O)	-0.911442	3.69142e-05
NRM	Hex1Cer(d44:2)	-0.911386	3.7026e-05
Q2T9M8	LPE(18:0e)	-0.911364	3.70708e-05
SNAP23	Hex1Cer(d44:0+O)	-0.911137	3.75349e-05
CRNN	Hex1Cer(d20:0/24:0)	0.911092	3.76265e-05
RNASE2	LPE(18:0e)	0.911091	3.76283e-05
PPP3CB	Cer(d44:1+O)	-0.911033	3.77468e-05
FES	Hex1Cer(d20:0/24:0)	-0.911025	3.77641e-05
G5E513	LPE(18:0e)	-0.91095	3.79177e-05
ARPC1B	CerG3GNAc1(d44:1)	-0.910852	3.81211e-05
VAT1L	Hex1Cer(d44:0+O)	-0.910836	3.81535e-05
RAC2	Hex1Cer(d44:0+O)	-0.910835	3.81571e-05
AGPAT1	Hex1Cer(d44:1+O)	-0.910742	3.83498e-05
H1-4	CerG3GNAc1(d44:1)	-0.910738	3.83569e-05
LMNB1	Hex1Cer(d20:0/24:0)	-0.910708	3.84207e-05
DOCK8	Hex1Cer(d20:0/24:0)	-0.910654	3.85334e-05
CRLF3	Hex1Cer(d20:0/24:0)	-0.910494	3.88675e-05
PKP2	PI(18:0/18:2)-H	0.910469	3.89214e-05
STAT5A	Hex1Cer(m44:0+O)	-0.910434	3.89947e-05
KCTD12	PI(18:0/18:2)-H	-0.910426	3.90108e-05
ARSA	LPE(18:0e)	0.910368	3.91349e-05
STK4	Hex1Cer(d44:0+O)	-0.910365	3.91404e-05
TMC6	Cer(d44:1+O)	-0.910151	3.95949e-05
BIN2	Hex1Cer(d20:0/24:0)	-0.91015	3.95971e-05
FERMT3	Hex1Cer(d20:0/24:0)	-0.910148	3.96026e-05
ATP8B4	Hex1Cer(d44:0+O)	-0.910072	3.97651e-05
LAP	Hex1Cer(d20:0/24:0)	0.909981	3.99596e-05
LBR	PI(18:0/18:2)-H	-0.909955	4.00153e-05
RPS10	LPC(14:0)	0.909918	4.00964e-05
USP16	PI(18:0/18:2)-H	0.909776	4.04017e-05
H1-4	PI(18:0/18:2)-H	-0.909768	4.0421e-05
HMGB1	Hex1Cer(d20:0/24:0)	-0.909767	4.04229e-05
RFLNB	PI(21:0/23:0)	0.909728	4.05065e-05
PSPH	CerG3GNAc1(d44:1)	0.909485	4.10381e-05
IRF6	PI(18:0/18:2)-H	0.909297	4.14533e-05
RPL36	Hex1Cer(d20:0/24:0)	0.909252	4.15516e-05
CYBC1	CerG3GNAc1(d44:1)	-0.909223	4.16153e-05
SUN2	Hex1Cer(d20:0/24:0)	-0.909218	4.16271e-05
LGALS7	Hex1Cer(d44:0+O)	0.909005	4.21033e-05
RPS10	Hex1Cer(d20:0/24:0)	0.908949	4.22275e-05
AHSP	Hex1Cer(d20:0/24:0)	0.908929	4.22738e-05
RAB11B	Hex1Cer(d20:0/24:0)	-0.908812	4.25376e-05
COMP	LPE(18:0e)	-0.908809	4.25435e-05
CDK2	Hex1Cer(d44:1+O)	-0.908778	4.26147e-05
ACAP2	Hex1Cer(d20:0/24:0)	-0.908747	4.26847e-05
ALCAM	LPC(14:0)	0.90872	4.27459e-05
CA4	Hex1Cer(d44:0+O)	-0.908682	4.28316e-05
AARS1	Hex1Cer(d44:0+O)	0.908628	4.29549e-05
FGR	Hex1Cer(d44:0+O)	-0.908539	4.31575e-05
MYO1F	Hex1Cer(d20:0/24:0)	-0.908503	4.32392e-05
ROCK1	Hex1Cer(d20:0/24:0)	-0.908387	4.35065e-05
PCP4	Hex1Cer(d20:0/24:0)	0.908386	4.3507e-05
GNAI3	CerG3GNAc1(d44:1)	-0.908379	4.3524e-05
gypb	PI(18:0/18:2)-H	0.908376	4.35297e-05
ITGAM	Hex1Cer(d20:0/24:0)	-0.908251	4.38185e-05
HCK	Hex1Cer(d44:0+O)	-0.908085	4.42045e-05
RAP1A	Hex1Cer(d44:2)	-0.907998	4.44067e-05
A0A3Q1MUR2	LPE(18:0e)	-0.907939	4.45454e-05
SNX17	Hex1Cer(d44:0+O)	-0.907893	4.46535e-05
GFPT1	Hex1Cer(d20:0/24:0)	0.907881	4.46814e-05
CPNE2	PI(18:0/18:2)-H	-0.907759	4.49687e-05
ARPC1B	PI(18:0/18:2)-H	-0.907731	4.50354e-05
ADD3	Hex1Cer(d20:0/24:0)	-0.907709	4.50859e-05
PYGL	Hex1Cer(d20:0/24:0)	-0.907656	4.5211e-05
GNAI3	LPC(16:1e)	-0.907391	4.58436e-05
LOC505658	Hex1Cer(d20:0/24:0)	-0.907342	4.59611e-05
ACTR3	Hex1Cer(d20:0/24:0)	-0.907283	4.61037e-05
BLOC1S3	PI(18:0/18:2)-H	-0.907245	4.61945e-05
BCAT1	Hex1Cer(d44:0+O)	0.907214	4.62696e-05
PSTPIP2	Hex1Cer(d20:0/24:0)	-0.9072	4.63034e-05
PSPH	Hex1Cer(d20:0/24:0)	0.907168	4.6379e-05
TBXAS1	CerG3GNAc1(d44:1)	-0.907148	4.64276e-05
E1B9F6	Hex1Cer(d44:0+O)	0.906993	4.68053e-05
ANXA3	Hex1Cer(d20:0/24:0)	-0.906955	4.68971e-05
STIM1	Hex1Cer(d44:0+O)	-0.906953	4.69014e-05
CXCL6	LPE(18:0e)	-0.906941	4.69317e-05
PIP4K2A	Hex1Cer(d20:0/24:0)	-0.906872	4.70993e-05
ARRB2	Hex1Cer(d20:0/24:0)	-0.906858	4.71351e-05
CAPZA1	CerG3GNAc1(d44:1)	-0.906848	4.71579e-05
HSPE1	Hex1Cer(d44:0+O)	0.906798	4.72825e-05
GPR84	CerG3GNAc1(d44:1)	-0.906649	4.76477e-05
STUB1	Hex1Cer(d44:0+O)	0.906216	4.87281e-05
ABHD11	Hex1Cer(d44:0+O)	0.906173	4.88347e-05
gypb	Hex1Cer(d44:2)	0.906048	4.91499e-05
YWHAB	Hex1Cer(d20:0/24:0)	-0.90595	4.93992e-05
MGC140461	LPE(18:0e)	0.905855	4.96405e-05
RAB32	CL(73:4)-2H	-0.90576	4.98831e-05
A0A3Q1LHE9	Hex1Cer(d20:0/24:0)	0.905709	5.00157e-05
RPS10	Cer(d44:1+O)	0.90565	5.01658e-05
ATP2A3	CerG3GNAc1(d44:1)	-0.905614	5.0258e-05
CASP1	Hex1Cer(d20:0/24:0)	-0.905588	5.03267e-05
CAPZA1	Hex1Cer(d20:0/24:0)	-0.905561	5.03947e-05
GPSM3	LPC(14:0)	-0.90555	5.0424e-05
TCIRG1	CerG3GNAc1(d44:1)	-0.905462	5.06527e-05
MCEMP1	Hex1Cer(d20:0/24:0)	-0.905389	5.08406e-05
CGN	Hex1Cer(d44:0+O)	0.905363	5.09092e-05
PSPH	Hex1Cer(m44:0+O)	0.905302	5.10687e-05
CRYM	Hex1Cer(m44:0+O)	0.905299	5.10748e-05
ELMO1	Hex1Cer(d20:0/24:0)	-0.905239	5.12329e-05
NDUFA4	LPC(14:0)	0.905207	5.1317e-05
DDAH2	Hex1Cer(d20:0/24:0)	0.905173	5.14048e-05
PRKCD	Hex1Cer(d20:0/24:0)	-0.905063	5.16936e-05
RAB7A	Hex1Cer(d20:0/24:0)	-0.904947	5.19999e-05
SH3BP1	Hex1Cer(d20:0/24:0)	-0.904843	5.2275e-05
GNG2	Hex1Cer(d44:0+O)	-0.904823	5.23279e-05
LOC100852077	PI(18:0/18:2)-H	-0.904678	5.27149e-05
RAB27A	Hex1Cer(d20:0/24:0)	-0.904676	5.27206e-05
F13B	LPE(18:0e)	-0.904614	5.28863e-05
HACD3	Hex1Cer(d20:0/24:0)	0.904596	5.29341e-05
CFL1	Hex1Cer(d44:0+O)	-0.904553	5.30501e-05
LOC529792	LPE(18:0e)	-0.904508	5.31718e-05
ALAD	Hex1Cer(d44:0+O)	0.904372	5.35378e-05
NLRX1	Hex1Cer(d20:0/24:0)	-0.904348	5.36052e-05
KNG2	LPE(18:0e)	-0.9043	5.37335e-05
KRT7	Hex1Cer(d44:0+O)	0.904292	5.37558e-05
TNFAIP6	Hex1Cer(d44:0+O)	-0.903994	5.45687e-05
CAPZA1	Hex1Cer(d44:2)	-0.903994	5.45701e-05
RAB33B	GM3(d44:1+O)	-0.903984	5.4597e-05
TMEM30A	Hex1Cer(d20:0/24:0)	-0.903975	5.46228e-05
CD44	Cer(d20:0/24:0)	-0.903676	5.54498e-05
PGM1	CerG3GNAc1(d44:1)	-0.903569	5.57465e-05
LBR	Hex1Cer(d20:0/24:0)	-0.903569	5.57487e-05
MOV10	Hex1Cer(d44:0+O)	0.903469	5.60282e-05
ATP11B	Hex1Cer(d44:2)	-0.903432	5.6132e-05
LSP1	Hex1Cer(d20:0/24:0)	-0.903349	5.63661e-05
H1-4	Hex1Cer(d44:2)	-0.903329	5.64215e-05
PLCG2	Hex1Cer(d20:0/24:0)	-0.903186	5.68263e-05
NHLRC2	Hex1Cer(d20:0/24:0)	-0.903158	5.6906e-05
RAP1B	LPC(16:1e)	-0.903062	5.71782e-05
GGT1	CerG3GNAc1(d44:1)	-0.902932	5.75497e-05
GC	LPE(18:0e)	-0.902901	5.76395e-05
LOC112443216	Hex1Cer(d44:0+O)	0.902809	5.79024e-05
HIP1R	Hex1Cer(d20:0/24:0)	-0.9028	5.79301e-05
LAMP1	Hex1Cer(d44:2)	-0.902643	5.83819e-05
WAS	Hex1Cer(d20:0/24:0)	-0.902641	5.83879e-05
CPN1	LPE(18:0e)	-0.902541	5.86786e-05
GSTM2	Hex1Cer(d44:0+O)	0.902536	5.86937e-05
AARS1	Hex1Cer(d20:0/24:0)	0.902526	5.8723e-05
MYL12B	Hex1Cer(d20:0/24:0)	-0.902517	5.87471e-05
H1-4	Hex1Cer(d20:0/24:0)	-0.902456	5.8926e-05
G3N0F3	Hex1Cer(d44:2)	-0.902324	5.93121e-05
RGS14	Hex1Cer(d20:0/24:0)	-0.902322	5.93175e-05
A2M	LPE(18:0e)	-0.902166	5.97774e-05
PTPN6	Hex1Cer(d20:0/24:0)	-0.902155	5.98109e-05
CMTM7	CerG3GNAc1(d44:1)	-0.902077	6.00402e-05
PFN2	Hex1Cer(d20:0/24:0)	0.902076	6.00434e-05
RAP1B	Hex1Cer(d20:0/24:0)	-0.902034	6.01686e-05
SLC35B2	LPC(16:1e)	0.901859	6.06892e-05
ACSS2	Hex1Cer(d44:2)	0.90183	6.07754e-05
EML4	Hex1Cer(d44:0+O)	0.901801	6.08632e-05
FDPS	LPC(14:0)	0.901795	6.0881e-05
A0A3Q1LU84	LPE(18:0e)	-0.90179	6.08964e-05
ANXA1	Hex1Cer(d20:0/24:0)	-0.901612	6.14315e-05
RASSF2	LPC(14:0)	-0.901543	6.16395e-05
TKFC	Hex1Cer(d44:2)	-0.901405	6.20555e-05
UPP1	Hex1Cer(d20:0/24:0)	-0.90138	6.21331e-05
SPTB	PI(18:0/18:2)-H	0.901373	6.21543e-05
S100A8	Hex1Cer(d44:0+O)	-0.901358	6.2199e-05
SLC35B2	Hex1Cer(d44:2)	0.901352	6.22181e-05
GAPDH	Hex1Cer(d20:0/24:0)	-0.901258	6.25045e-05
ALOX5AP	PI(18:0/18:2)-H	-0.901186	6.27238e-05
PDCL3	Hex1Cer(d44:0+O)	0.901168	6.27809e-05
CORO1C	LPC(14:0)	-0.901148	6.28408e-05
ACSL6	Hex1Cer(d20:0/24:0)	-0.901116	6.29404e-05
PDCL3	Hex1Cer(d20:0/24:0)	0.901086	6.30333e-05
STK4	LPC(14:0)	-0.901043	6.31644e-05
CPPED1	Hex1Cer(d20:0/24:0)	0.900974	6.33772e-05
A0A3Q1LTD8	Hex1Cer(d20:0/24:0)	-0.900947	6.34621e-05
G3N271	Hex1Cer(d44:0+O)	-0.900831	6.38222e-05
RDH10	Hex1Cer(d20:0/24:0)	0.900707	6.42067e-05
SARS1	Hex1Cer(d20:0/24:0)	-0.900678	6.42972e-05
H2BC18	PI(18:0/18:2)-H	-0.900671	6.4321e-05
ARHGEF1	Hex1Cer(d20:0/24:0)	-0.900664	6.43408e-05
VAV1	Hex1Cer(d20:0/24:0)	-0.900458	6.4987e-05
GALM	LPC(14:0)	0.900409	6.51441e-05
PGD	Hex1Cer(d20:0/24:0)	-0.900392	6.51975e-05
HRG	CerG3GNAc1(d44:1)	0.900332	6.53877e-05
FMNL1	Hex1Cer(d20:0/24:0)	-0.900269	6.55859e-05
MS4A3	Hex1Cer(d44:2)	-0.900247	6.56566e-05
AGPAT1	Hex1Cer(d20:0/24:0)	-0.900228	6.57177e-05
ALOX5AP	Hex1Cer(d44:2)	-0.900177	6.58799e-05
SKAP2	Hex1Cer(d20:0/24:0)	-0.900089	6.61592e-05
PPP1R12A	Hex1Cer(d20:0/24:0)	-0.89998	6.65086e-05
LOC112445649	CerG3GNAc1(d44:1)	-0.899771	6.71836e-05
PSTPIP1	LPC(14:0)	-0.899714	6.73669e-05
CRLF3	Hex1Cer(d44:2)	-0.899641	6.76037e-05
CYBC1	Hex1Cer(d44:2)	-0.899548	6.79076e-05
H1-10	Hex1Cer(d44:2)	-0.899453	6.82163e-05
CYP4B1	LPC(14:0)	0.89941	6.83589e-05
RPL23	Hex1Cer(d20:0/24:0)	0.899376	6.84692e-05
SELENBP1	Hex1Cer(d44:0+O)	0.899192	6.90759e-05
CRLF3	LPC(16:1e)	-0.899185	6.90977e-05
LTB4R	Hex1Cer(d20:0/24:0)	-0.899177	6.91269e-05
ANXA11	Hex1Cer(d20:0/24:0)	-0.899175	6.9133e-05
MKRN1	SM(d44:0)	-0.89906	6.95127e-05
DOCK2	LPC(14:0)	-0.898981	6.97745e-05
ODF2	LPE(18:0e)	0.89898	6.97809e-05
ADGRE3	Hex1Cer(d44:0+O)	-0.898961	6.98419e-05
SERPINH1	Hex1Cer(d20:0/24:0)	0.898711	7.06822e-05
ADD3	LPC(14:0)	-0.898708	7.06912e-05
LOC112445649	Hex1Cer(d44:2)	-0.898622	7.09806e-05
LTB4R	Hex1Cer(d44:1)	-0.89859	7.10893e-05
OSBPL8	Hex1Cer(d20:0/24:0)	-0.898558	7.11954e-05
HRG	Hex1Cer(d20:0/24:0)	0.898557	7.12018e-05
TKFC	CerG3GNAc1(d44:1)	-0.89851	7.13585e-05
PPP6C	Hex1Cer(d44:0+O)	-0.898502	7.1386e-05
ABCA13	CerG3GNAc1(d44:1)	-0.898444	7.15851e-05
STOM	Hex1Cer(d20:0/24:0)	-0.898389	7.17695e-05
ANKRD22	Hex1Cer(d20:0/24:0)	-0.898336	7.19514e-05
FMNL1	Hex1Cer(d44:0+O)	-0.898306	7.20527e-05
LMNB1	CerG3GNAc1(d44:1)	-0.898306	7.20536e-05
SNX27	Cer(d44:1+O)	-0.898099	7.27637e-05
HSD17B13	PI(18:0/18:2)-H	0.898073	7.28544e-05
RAC2	LPC(14:0)	-0.898063	7.28887e-05
HMGCS1	Hex1Cer(d20:0/24:0)	0.898062	7.28919e-05
ALB	LPE(18:0e)	-0.897966	7.32224e-05
SLC35B2	CerG3GNAc1(t40:0)+H-H2O	0.897931	7.33467e-05
PGM1	Hex1Cer(d20:0/24:0)	-0.897887	7.34977e-05
MTHFD1	Hex1Cer(d44:0+O)	0.897883	7.35128e-05
H2BC18	CerG3GNAc1(d44:1)	-0.897857	7.36011e-05
RRM1	Hex1Cer(d44:0+O)	0.897776	7.38825e-05
RPL21	Hex1Cer(d20:0/24:0)	0.897763	7.39294e-05
MS4A3	LPC(16:1e)	-0.897687	7.41936e-05
SEPTIN6	Hex1Cer(d20:0/24:0)	-0.897605	7.44814e-05
ACTB	PI(18:0/18:2)-H	-0.897588	7.45411e-05
ARRB2	LPC(14:0)	-0.897583	7.45578e-05
AFP	LPE(18:0e)	-0.897573	7.45939e-05
ALOX5AP	CerG3GNAc1(d44:1)	-0.897559	7.46439e-05
ACTN4	CerG3GNAc1(d44:1)	-0.897461	7.49888e-05
FKBP11	Hex1Cer(d20:0/24:0)	-0.897451	7.50248e-05
GCN1	Hex1Cer(d44:0+O)	0.897417	7.51444e-05
OCIAD2	Hex1Cer(d44:0+O)	0.897202	7.59047e-05
H2BC18	LPC(16:1e)	-0.8972	7.5913e-05
E1BHA5	LPC(14:0)	0.897147	7.61026e-05
S100A2	Hex1Cer(d44:0+O)	0.897122	7.61917e-05
TBC1D10C	Hex1Cer(d20:0/24:0)	-0.897082	7.63329e-05
REL	CerG3GNAc1(d44:1)	-0.897074	7.63615e-05
GSC2	LPE(18:0e)	-0.897062	7.64069e-05
AARS1	LPC(14:0)	0.896937	7.68534e-05
LAMTOR2	Hex1Cer(d20:0/24:0)	-0.896913	7.69389e-05
ABCB9	LPE(18:0e)	-0.89685	7.71664e-05
ADGRE5	Hex1Cer(d44:2)	-0.896713	7.7663e-05
PTPRC	Hex1Cer(d44:0+O)	-0.896672	7.7811e-05
LOC104968820	PS(17:0/18:1)-H	-0.89654	7.82934e-05
PLP2	Cer(d20:0/24:0)	-0.896534	7.83126e-05
CHUK	Hex1Cer(d20:0/24:0)	-0.89652	7.83649e-05
PSPH	LPC(16:1e)	0.896511	7.83993e-05
BCL2L15	Hex1Cer(d44:0+O)	-0.896507	7.84134e-05
RALB	LPC(14:0)	-0.896488	7.8483e-05
DPYSL3	Hex1Cer(d20:0/24:0)	0.896413	7.87551e-05
RHOA	Hex1Cer(d44:2)	-0.896397	7.88159e-05
SCRN1	LPC(14:0)	0.896312	7.91271e-05
A0A3Q1LHE9	CerG3GNAc1(d44:1)	0.89631	7.91328e-05
RAP1B	CerG3GNAc1(d44:1)	-0.896148	7.97324e-05
SVIP	Hex1Cer(d44:0+O)	-0.896143	7.97509e-05
CRYM	Hex1Cer(d44:0+O)	0.896137	7.9773e-05
STK10	Hex1Cer(d20:0/24:0)	-0.896126	7.98144e-05
HK3	Hex1Cer(d20:0/24:0)	-0.896115	7.98539e-05
RP2	Hex1Cer(d44:0+O)	-0.896108	7.98794e-05
CRYZ	LPC(14:0)	0.896094	7.99322e-05
SLC35B2	CerG3GNAc1(d40:1)	0.896054	8.00821e-05
THY1	Hex1Cer(m44:0+O)	-0.896032	8.01617e-05
RP2	Hex1Cer(d20:0/24:0)	-0.896013	8.0233e-05
SLC12A2	Hex1Cer(d44:0+O)	0.895807	8.10001e-05
GTF2B	Hex1Cer(d44:1)	-0.895804	8.10115e-05
SRM	Hex1Cer(d20:0/24:0)	0.895791	8.10631e-05
ALOX5AP	LPC(16:1e)	-0.895774	8.11254e-05
RGS14	Hex1Cer(d44:0+O)	-0.89574	8.12548e-05
MCEMP1	Hex1Cer(d44:0+O)	-0.895722	8.13203e-05
PGM1	Hex1Cer(d44:2)	-0.895718	8.13359e-05
ADI1	Hex1Cer(d44:0+O)	0.895706	8.13802e-05
MT1A	Hex1Cer(d44:0+O)	0.895696	8.14195e-05
PDXK	Hex1Cer(d20:0/24:0)	0.895691	8.14358e-05
MS4A3	PI(18:0/18:2)-H	-0.895666	8.15297e-05
PLP2	CerG3GNAc1(t42:0)+H-H2O	-0.895621	8.17001e-05
GRB2	Hex1Cer(d20:0/24:0)	-0.895514	8.21051e-05
PLP2	CerG3GNAc1(d42:1)	-0.895468	8.22804e-05
LCP1	Hex1Cer(d20:0/24:0)	-0.895431	8.24188e-05
RAP1A	Hex1Cer(d20:0/24:0)	-0.895429	8.24295e-05
THEMIS2	Hex1Cer(d20:0/24:0)	-0.895423	8.24491e-05
GCA	Hex1Cer(d20:0/24:0)	-0.895423	8.24517e-05
VIM	Hex1Cer(d20:0/24:0)	-0.895405	8.25197e-05
PDLIM2	CL(73:4)-2H	-0.895353	8.27183e-05
G3N0F3	CerG3GNAc1(d44:1)	-0.8953	8.29202e-05
CAPZB	Hex1Cer(d20:0/24:0)	-0.895295	8.2937e-05
UNC13D	Hex1Cer(d20:0/24:0)	-0.895288	8.29641e-05
HCK	Hex1Cer(d20:0/24:0)	-0.895189	8.33442e-05
H2AZ2	PI(18:0/18:2)-H	-0.895153	8.34815e-05
RAP1A	LPC(16:1e)	-0.895076	8.37779e-05
KCTD12	Hex1Cer(m44:0+O)	-0.895037	8.3929e-05
CLUH	CerG3GNAc1(d44:1)	0.895004	8.40526e-05
TF	LPE(18:0e)	-0.894992	8.41024e-05
ARSB	LPC(14:0)	-0.894985	8.41265e-05
RPL36A	Hex1Cer(d44:0+O)	0.894971	8.41814e-05
RAP1A	CerG3GNAc1(d44:1)	-0.894958	8.42331e-05
CDIPT	Hex1Cer(d20:0/24:0)	-0.894953	8.42515e-05
RAB32	Hex1Cer(m44:0+O)	-0.894894	8.44792e-05
IQSEC1	Hex1Cer(d20:0/24:0)	-0.894873	8.45613e-05
LBR	LPC(16:1e)	-0.894869	8.45761e-05
E1BHA5	Hex1Cer(d20:0/24:0)	0.894654	8.54125e-05
ARHGEF2	Hex1Cer(d20:0/24:0)	-0.894643	8.54544e-05
RALB	Hex1Cer(d44:0+O)	-0.894532	8.58906e-05
KRT19	Hex1Cer(d44:0+O)	0.894483	8.60833e-05
RRAGC	Hex1Cer(d20:0/24:0)	-0.894465	8.61539e-05
NUDT16	PI(18:0/18:2)-H	0.894459	8.61785e-05
FASN	Hex1Cer(d44:0+O)	0.894433	8.62776e-05
ZNF512	Hex1Cer(d44:2)	-0.89439	8.64486e-05
ITGB2	Hex1Cer(d20:0/24:0)	-0.894333	8.66743e-05
TMX1	Hex1Cer(m44:0+O)	-0.894225	8.71029e-05
ATP8A1	CerG3GNAc1(d44:1)	-0.894084	8.76617e-05
ARHGAP9	Hex1Cer(d20:0/24:0)	-0.89405	8.77966e-05
INPP5D	Hex1Cer(d20:0/24:0)	-0.894019	8.79202e-05
SERPINB1	Hex1Cer(d20:0/24:0)	-0.893989	8.80415e-05
TJP1	Hex1Cer(d20:0/24:0)	0.893962	8.81506e-05
BTK	LPC(14:0)	-0.893939	8.82402e-05
LMNB1	Hex1Cer(m44:0+O)	-0.893931	8.82727e-05
H1-12	Hex1Cer(d44:2)	-0.893918	8.83248e-05
WDR1	Hex1Cer(d20:0/24:0)	-0.893906	8.83743e-05
INPP5D	Hex1Cer(d44:0+O)	-0.8939	8.83996e-05
PLCG2	PI(18:0/18:2)-H	-0.893854	8.85838e-05
ARHGDIB	Hex1Cer(d44:0+O)	-0.893847	8.86114e-05
SULT1C4	LPE(18:0e)	0.893839	8.86408e-05
ANKRD22	CerG3GNAc1(d44:1)	-0.893822	8.87104e-05
A0A3Q1M3A8	Hex1Cer(d20:0/24:0)	0.893779	8.88847e-05
DEFB6	Hex1Cer(d20:0/24:0)	-0.893759	8.89653e-05
FRG1	Hex1Cer(m44:0+O)	-0.893659	8.93684e-05
A0A3Q1MNZ5	Hex1Cer(d20:0/24:0)	-0.893648	8.94114e-05
CCDC88B	Hex1Cer(d20:0/24:0)	-0.89363	8.94853e-05
SGPP1	CerG3GNAc1(d44:1)	-0.893577	8.97004e-05
INPP5K	Hex1Cer(d20:0/24:0)	-0.893447	9.02293e-05
DEF6	LPC(14:0)	-0.893404	9.04071e-05
GCN1	LPC(14:0)	0.89338	9.05015e-05
PIP4K2A	Hex1Cer(m44:0+O)	-0.893349	9.06313e-05
MBL	LPE(18:0e)	-0.893322	9.07402e-05
NUDC	Hex1Cer(d44:0+O)	0.893313	9.07793e-05
MS4A3	CerG3GNAc1(d44:1)	-0.893301	9.08261e-05
CLUH	Hex1Cer(d20:0/24:0)	0.893283	9.08988e-05
G3MYH3	Hex1Cer(d20:0/24:0)	-0.893263	9.09846e-05
PDLIM1	Hex1Cer(d20:0/24:0)	0.893141	9.14829e-05
NAAA	Hex1Cer(d20:0/24:0)	-0.893108	9.16208e-05
RASSF2	Hex1Cer(d20:0/24:0)	-0.893046	9.18765e-05
SCP2	Hex1Cer(d44:0+O)	0.89303	9.19432e-05
OSTF1	Hex1Cer(d20:0/24:0)	-0.892966	9.22064e-05
ARL8B	Hex1Cer(d44:2)	-0.892899	9.24844e-05
PFKFB2	Hex1Cer(d20:0/24:0)	-0.892889	9.25278e-05
F1MUF2	PI(18:0/18:2)-H	-0.892887	9.2538e-05
CYP51A1	Hex1Cer(d20:0/24:0)	0.892865	9.26293e-05
PAPSS1	CL(73:4)-2H	-0.892864	9.26307e-05
SIPA1	Hex1Cer(d20:0/24:0)	-0.892802	9.289e-05
ACTN1	Hex1Cer(d44:2)	-0.892696	9.33345e-05
ELP3	CerG3GNAc1(d44:1)	0.892692	9.33483e-05
H1-4	LPC(16:1e)	-0.892627	9.36234e-05
RRAGA	Hex1Cer(d20:0/24:0)	-0.892612	9.36844e-05
TTR	LPE(18:0e)	-0.892585	9.37973e-05
TRAPPC12	CerG3GNAc1(d44:1)	-0.892583	9.38056e-05
LSP1	Hex1Cer(d44:0+O)	-0.892565	9.38846e-05
TOR4A	LPC(16:1e)	-0.892519	9.4078e-05
ITPRIP	Hex1Cer(d44:0+O)	-0.89251	9.41153e-05
PDLIM2	PI(18:0/18:2)-H	-0.89246	9.4326e-05
ANXA8	Hex1Cer(d44:0+O)	0.89245	9.43682e-05
AGL	Hex1Cer(d20:0/24:0)	-0.892416	9.45117e-05
CCDC22	Hex1Cer(d44:2)	-0.892403	9.45643e-05
PDLIM1	Hex1Cer(d44:0+O)	0.89223	9.5302e-05
PFN2	PI(18:0/18:2)-H	0.892227	9.53132e-05
GIT2	CerG3GNAc1(d44:1)	-0.892208	9.53954e-05
SNX17	LPC(14:0)	-0.892204	9.5411e-05
TMX1	CerG3GNAc1(d44:1)	-0.892123	9.57578e-05
ARHGEF1	Hex1Cer(d44:0+O)	-0.892081	9.59339e-05
ADPRH	LPE(18:0e)	-0.892046	9.60854e-05
PDCD6	CerG3GNAc1(d44:1)	-0.891981	9.63663e-05
PDCD6	Hex1Cer(d20:0/24:0)	-0.891934	9.6565e-05
CDC42	Hex1Cer(d20:0/24:0)	-0.89193	9.65823e-05
CPNE3	PI(18:0/18:2)-H	-0.89186	9.68867e-05
ARPC5	Hex1Cer(d20:0/24:0)	-0.891846	9.69447e-05
RHOA	Hex1Cer(d20:0/24:0)	-0.891799	9.71476e-05
USP10	Hex1Cer(d44:0+O)	0.891792	9.71773e-05
TCOF1	Hex1Cer(d20:0/24:0)	0.891786	9.72039e-05
STXBP2	Hex1Cer(d44:0+O)	-0.89178	9.72324e-05
ARPC1B	LPC(16:1e)	-0.891729	9.74507e-05
CNP	Hex1Cer(d20:0/24:0)	-0.891713	9.7519e-05
PSTPIP1	Hex1Cer(d44:0+O)	-0.891691	9.76137e-05
LCP2	Hex1Cer(d20:0/24:0)	-0.891588	9.80646e-05
SPG21	Hex1Cer(d44:0+O)	-0.891558	9.81955e-05
LOC112445649	Hex1Cer(d20:0/24:0)	-0.891556	9.82004e-05
AHSP	Hex1Cer(d44:1)	0.891483	9.85217e-05
TJP3	Hex1Cer(d44:0+O)	0.891462	9.86126e-05
GDI1	Hex1Cer(d44:0+O)	-0.89144	9.87085e-05
SLC4A1	PI(18:0/18:2)-H	0.891427	9.87661e-05
S100G	Hex1Cer(d44:0+O)	0.891375	9.89951e-05
SEMA4B	Hex1Cer(d44:0+O)	0.891374	9.89988e-05
SGPP1	Hex1Cer(d44:2)	-0.891243	9.95751e-05
ADD1	Hex1Cer(d20:0/24:0)	-0.891222	9.96642e-05
PRDX2	Hex1Cer(d44:2)	0.891213	9.97058e-05
PARVG	PI(18:0/18:2)-H	-0.891145	0.000100006
KCTD11	LPC(14:0)	-0.89112	0.000100119
TBXAS1	LPC(16:1e)	-0.891117	0.000100131
ABCA13	SM(d44:0)	-0.891034	0.000100497
PI4KA	GM3(d44:1+O)	-0.890987	0.000100705
ITGAM	Hex1Cer(d44:0+O)	-0.890984	0.00010072
ARHGAP30	LPC(14:0)	-0.890924	0.000100986
HACD3	PI(18:0/18:2)-H	0.890917	0.000101018
RAB11B	Hex1Cer(m44:0+O)	-0.890893	0.000101125
ABHD11	LPC(14:0)	0.890828	0.000101414
SYNE1	PI(18:0/18:2)-H	-0.890801	0.000101535
HMGB2	Hex1Cer(d44:0+O)	-0.890795	0.000101563
FAM114A1	LPC(14:0)	0.890743	0.000101794
LCN2	Hex1Cer(d20:0/24:0)	-0.890713	0.000101929
PLS1	LPC(14:0)	0.890677	0.000102091
VRK1	Hex1Cer(m44:0+O)	-0.890562	0.00010261
GSDMD	CerG3GNAc1(d44:1)	-0.890559	0.000102624
KRT8	Hex1Cer(d44:0+O)	0.890514	0.000102827
PIP4K2A	LPC(14:0)	-0.890438	0.00010317
CDIPT	Cer(d44:1+O)	-0.8904	0.00010334
CRYZ	Hex1Cer(d20:0/24:0)	0.890391	0.000103381
CRLF3	CerG3GNAc1(t40:0)+H-H2O	-0.890372	0.000103469
NDUFA4	Hex1Cer(d20:0/24:0)	0.890352	0.00010356
RPL23	Hex1Cer(d44:0+O)	0.890328	0.000103668
LMNB1	PI(18:0/18:2)-H	-0.890305	0.000103772
ATP2A3	Hex1Cer(d44:2)	-0.890243	0.000104058
PKP2	LPC(16:1e)	0.89021	0.000104206
ACTN1	CerG3GNAc1(d44:1)	-0.890186	0.000104315
GNAI2	Hex1Cer(d44:0+O)	-0.890161	0.000104431
LY6G6C	LPE(18:0e)	0.89006	0.00010489
CATHL7	Hex1Cer(d20:0/24:0)	-0.890054	0.000104918
ARPC5	PI(18:0/18:2)-H	-0.890022	0.000105066
LZTFL1	Hex1Cer(d20:0/24:0)	0.889988	0.000105224
A0A3Q1LHE9	PI(18:0/18:2)-H	0.889968	0.000105317
JUP	Hex1Cer(d44:0+O)	0.889967	0.000105322
PTPN6	Hex1Cer(d44:0+O)	-0.889936	0.000105463
NUP210	Hex1Cer(d20:0/24:0)	-0.889933	0.000105478
RAP2B	Hex1Cer(d44:2)	-0.889927	0.000105506
FGD4	LPC(14:0)	-0.889899	0.000105631
RAB44	Hex1Cer(d44:0+O)	-0.889851	0.000105855
HVCN1	Hex1Cer(d20:0/24:0)	-0.88985	0.000105861
HMGN5	LPC(14:0)	-0.889827	0.000105968
NFKB1	Hex1Cer(d20:0/24:0)	-0.889765	0.000106251
MAL2	LPC(14:0)	0.889711	0.000106503
SNAP23	Hex1Cer(m44:0+O)	-0.889698	0.000106565
ABCA13	Hex1Cer(d20:0/24:0)	-0.889682	0.00010664
OLR1	Hex1Cer(d44:0+O)	-0.889652	0.000106776
UGP2	Hex1Cer(d44:2)	-0.889627	0.000106894
LMNB1	Hex1Cer(d44:2)	-0.889617	0.000106942
ALAD	Hex1Cer(d20:0/24:0)	0.889608	0.000106984
GTF2B	Hex1Cer(d20:0/24:0)	-0.889588	0.000107075
ACAT2	Hex1Cer(d20:0/24:0)	0.889588	0.000107078
ACTR2	Hex1Cer(d20:0/24:0)	-0.889557	0.000107219
DOCK2	Hex1Cer(d20:0/24:0)	-0.889542	0.000107292
H2AZ2	CL(73:4)-2H	-0.889504	0.000107468
LBR	Hex1Cer(d44:2)	-0.889415	0.000107886
CLEC5A	PI(18:0/18:2)-H	-0.889403	0.000107941
CHUK	SM(d44:0)	-0.889387	0.000108017
AHSP	CerG3GNAc1(d44:1)	0.889376	0.000108067
NHLRC2	Hex1Cer(m44:0+O)	-0.889375	0.000108071
STXBP2	Hex1Cer(d20:0/24:0)	-0.88934	0.000108237
CPNE3	Hex1Cer(d44:2)	-0.889331	0.000108278
SYTL1	Hex1Cer(d20:0/24:0)	-0.889309	0.000108385
IRF6	LPC(19:0)	0.889299	0.000108428
ADGRG3	Hex1Cer(d44:0+O)	-0.889207	0.000108863
FGD4	Hex1Cer(d44:2)	-0.889192	0.000108935
SGPP1	LPC(16:1e)	-0.889181	0.000108987
APAF1	Hex1Cer(d20:0/24:0)	-0.889149	0.000109137
CD47	Hex1Cer(d44:0+O)	-0.889137	0.000109194
HMGB2	Hex1Cer(d20:0/24:0)	-0.889094	0.000109397
H1-12	CerG3GNAc1(d44:1)	-0.889078	0.000109472
PLP2	LPC(16:1e)	-0.889039	0.000109657
MAP3K3	Cer(d44:1+O)	-0.889037	0.00010967
RPL13	LPC(14:0)	0.888956	0.000110053
CATHL1	Hex1Cer(d20:0/24:0)	-0.888944	0.000110113
MPO	PI(18:0/18:2)-H	-0.888866	0.000110482
A0A3Q1LHE9	Hex1Cer(d44:1)	0.888858	0.000110524
CRLF3	CerG3GNAc1(d40:1)	-0.888841	0.000110601
KRT19	Hex1Cer(d20:0/24:0)	0.888814	0.000110733
PIK3CG	Hex1Cer(d20:0/24:0)	-0.888808	0.000110762
RAP1B	Hex1Cer(d44:0+O)	-0.8888	0.000110801
ADI1	Hex1Cer(d20:0/24:0)	0.888732	0.000111123
MKRN1	Cer(d44:1+O)	-0.888652	0.00011151
CRLF3	Hex1Cer(m44:0+O)	-0.88865	0.000111517
BLOC1S3	Hex1Cer(d44:2)	-0.888635	0.000111593
OSBPL8	LPC(14:0)	-0.888599	0.000111767
ITIH3	LPE(18:0e)	-0.888542	0.000112042
E1B9F6	LPC(14:0)	0.888494	0.000112271
MYO18A	Hex1Cer(d20:0/24:0)	-0.888492	0.000112284
LBR	CerG3GNAc1(d44:1)	-0.888446	0.000112506
ABCA13	LPC(16:1e)	-0.888422	0.000112621
CYP4B1	Hex1Cer(d44:0+O)	0.888418	0.000112642
EPM2AIP1	Cer(d20:0/24:0)	0.888345	0.000112993
IMPA2	Hex1Cer(d20:0/24:0)	-0.88831	0.000113168
ATP11B	CerG3GNAc1(d44:1)	-0.888264	0.00011339
ADD3	Hex1Cer(d44:0+O)	-0.888263	0.000113394
RAB31	Hex1Cer(d20:0/24:0)	-0.888253	0.000113443
VRK3	Hex1Cer(d44:0+O)	-0.888251	0.000113454
PMPCB	CerG3GNAc1(d44:1)	0.888245	0.000113485
KRT7	Hex1Cer(d20:0/24:0)	0.888192	0.00011374
PTPRC	Hex1Cer(d20:0/24:0)	-0.88819	0.000113752
TNFAIP8L2	Hex1Cer(d44:0+O)	-0.888162	0.000113887
SLC2A3	Hex1Cer(d44:0+O)	-0.888159	0.000113902
VASP	Hex1Cer(d44:0+O)	-0.888027	0.00011455
NRM	Hex1Cer(d44:1)	-0.887975	0.000114806
MSN	Hex1Cer(d20:0/24:0)	-0.887897	0.00011519
SYNGR1	PI(18:0/18:2)-H	0.887835	0.000115498
WIPF1	LPC(14:0)	-0.887834	0.000115504
NRF1	CL(73:4)-2H	-0.887812	0.00011561
CDK1	Hex1Cer(d44:0+O)	0.887804	0.00011565
CYBA	Hex1Cer(m44:0+O)	-0.887741	0.000115965
S100A11	Hex1Cer(d44:0+O)	-0.887687	0.00011623
AZU1	CerG3GNAc1(d44:1)	-0.887671	0.000116309
VIM	LPC(14:0)	-0.887646	0.000116433
PKN1	PI(18:0/18:2)-H	-0.887641	0.000116462
ANKRD44	Hex1Cer(d20:0/24:0)	-0.887632	0.000116505
RAB4B	Hex1Cer(m44:0+O)	-0.88759	0.000116713
FGR	Hex1Cer(m44:0+O)	-0.887555	0.000116887
ELP3	Hex1Cer(d44:2)	0.887549	0.00011692
CORO1A	Hex1Cer(d44:0+O)	-0.887503	0.000117151
ADGRE5	CerG3GNAc1(d44:1)	-0.887496	0.000117183
MPO	CerG3GNAc1(d44:1)	-0.887442	0.000117457
RAB6A	Hex1Cer(d44:0+O)	-0.887427	0.000117527
RPL36	Cer(d44:1+O)	0.887388	0.000117724
IRAK3	CL(73:4)-2H	-0.887373	0.000117802
ARHGAP9	PI(18:0/18:2)-H	-0.887349	0.000117924
SPTB	Hex1Cer(m44:0+O)	0.887338	0.000117977
SPTB	Hex1Cer(d20:0/24:0)	0.887334	0.000117998
GAPT	Hex1Cer(d20:0/24:0)	-0.887325	0.00011804
ADGRE1	LPC(14:0)	-0.887312	0.000118108
PKN1	Hex1Cer(d44:0+O)	-0.887296	0.000118186
PDCD6	Hex1Cer(m44:0+O)	-0.887229	0.000118527
CYBC1	Hex1Cer(d20:0/24:0)	-0.887216	0.00011859
A0A3Q1M3A8	LPC(14:0)	0.887196	0.00011869
TP53I11	Hex1Cer(d44:0+O)	-0.887023	0.000119568
USP16	Hex1Cer(d20:0/24:0)	0.886964	0.000119872
ANKRD22	LPC(17:0)	-0.88684	0.000120503
NISCH	CL(73:4)-2H	-0.886784	0.000120788
MOB3A	Hex1Cer(d44:0+O)	-0.886783	0.000120794
LAP	LPC(14:0)	0.88677	0.000120862
CMTM7	Hex1Cer(d44:2)	-0.886742	0.000121006
HSP90AB1	LPC(14:0)	0.886676	0.000121343
AHSP	LPC(16:1e)	0.886613	0.000121668
CNBP	LPC(14:0)	0.886607	0.000121701
NRM	Hex1Cer(d20:0/24:0)	-0.886604	0.000121716
HP1BP3	Hex1Cer(d20:0/24:0)	-0.886593	0.000121773
LAMP1	Hex1Cer(d20:0/24:0)	-0.886495	0.000122278
SNAP23	LPC(16:1e)	-0.88644	0.000122564
VAT1	Hex1Cer(d44:0+O)	-0.886408	0.000122727
ATP6V0D1	CerG3GNAc1(d44:1)	-0.886303	0.000123274
GRN	LPE(18:0e)	0.886302	0.00012328
PC	Hex1Cer(d20:0/24:0)	0.886298	0.0001233
ANKRD22	LPC(17:1)	-0.886279	0.000123396
ASAP1	Hex1Cer(d20:0/24:0)	-0.886257	0.000123514
DOCK2	Hex1Cer(d44:0+O)	-0.886163	0.000124002
PRKAR1A	PI(18:0/18:2)-H	-0.886139	0.000124129
ZNF512	Hex1Cer(d20:0/24:0)	-0.886137	0.00012414
MISP	Hex1Cer(d44:0+O)	0.88613	0.000124176
CFL1	Hex1Cer(d20:0/24:0)	-0.886114	0.000124259
ARL8B	CerG3GNAc1(d44:1)	-0.886092	0.000124379
MINDY1	Hex1Cer(m44:0+O)	-0.88608	0.000124438
CTNNA1	Hex1Cer(d20:0/24:0)	0.886066	0.000124515
MOB3A	LPC(14:0)	-0.886051	0.00012459
MAL2	Hex1Cer(d20:0/24:0)	0.88605	0.000124597
FKBP4	Hex1Cer(d44:0+O)	0.886002	0.000124848
TBC1D23	LPC(14:0)	-0.885953	0.000125108
PPM1F	Hex1Cer(d44:0+O)	-0.885937	0.000125189
RAB6A	Hex1Cer(m44:0+O)	-0.885855	0.000125625
ACTR3	Hex1Cer(d44:0+O)	-0.885801	0.00012591
HRG	SM(d44:0)	0.885767	0.000126092
SPTA1	Hex1Cer(d20:0/24:0)	0.885764	0.000126105
CRNN	CerG3GNAc1(d44:1)	0.885744	0.000126209
CGGBP1	Hex1Cer(d44:0+O)	-0.885738	0.000126242
COPG2	SM(d44:0)	-0.885714	0.000126372
GPD2	CerG3GNAc1(d44:1)	-0.885588	0.000127042
AMPD3	Hex1Cer(d20:0/24:0)	-0.885557	0.000127204
S100A9	Hex1Cer(d20:0/24:0)	-0.885552	0.000127231
SRI	Hex1Cer(d20:0/24:0)	-0.885543	0.000127282
PMPCB	CL(73:4)-2H	0.885539	0.000127302
CATHL1	Hex1Cer(d44:0+O)	-0.885476	0.000127638
BRD4	Hex1Cer(d44:0+O)	-0.885454	0.000127756
CRYZ	Hex1Cer(d44:0+O)	0.885447	0.000127794
APBB1IP	Hex1Cer(d20:0/24:0)	-0.88539	0.000128102
FKBP4	Hex1Cer(d20:0/24:0)	0.885319	0.000128481
IRF1	PI(18:0/18:2)-H	-0.88528	0.000128693
SELENBP1	LPC(14:0)	0.885262	0.000128789
ARPC3	Hex1Cer(d20:0/24:0)	-0.885241	0.000128902
CPNE3	Hex1Cer(m44:0+O)	-0.885208	0.000129081
DYSF	Hex1Cer(d20:0/24:0)	-0.885177	0.000129248
HSP90AB1	Hex1Cer(d44:0+O)	0.885168	0.000129296
TPM1	Hex1Cer(d20:0/24:0)	-0.885163	0.000129322
RAB5B	CerG3GNAc1(d44:1)	-0.885161	0.000129334
LMNB1	LPC(16:1e)	-0.885151	0.000129389
ADH5	Hex1Cer(d44:2)	0.885131	0.000129496
KRT19	PI(18:0/18:2)-H	0.885089	0.000129723
WAS	Hex1Cer(d44:0+O)	-0.885084	0.000129748
CSNK1G1	GM3(d44:1+O)	-0.885074	0.000129804
A0A3Q1LHE9	Hex1Cer(m44:0+O)	0.885066	0.000129848
RPS10	SM(d44:0)	0.885021	0.000130089
GPSM3	Hex1Cer(d20:0/24:0)	-0.885012	0.00013014
GIT2	Hex1Cer(d44:2)	-0.88489	0.000130806
FMO2	CerG3GNAc1(d44:1)	-0.884833	0.000131118
CYBA	Hex1Cer(d44:0+O)	-0.884806	0.000131266
CYBB	Hex1Cer(d20:0/24:0)	-0.884773	0.000131442
CLUH	Cer(d20:0/24:0)	0.884688	0.000131911
TMBIM1	Hex1Cer(d20:0/24:0)	-0.884649	0.000132125
ARPC1B	Hex1Cer(d44:1)	-0.884642	0.000132163
GLRX	Hex1Cer(d44:0+O)	-0.884637	0.000132188
NTAQ1	Hex1Cer(d20:0/24:0)	-0.884606	0.000132361
CFL1	LPC(14:0)	-0.884587	0.000132465
RHOA	LPC(16:1e)	-0.884527	0.000132797
CTNND1	Hex1Cer(d44:0+O)	0.884493	0.000132981
HMGN5	Hex1Cer(d44:0+O)	-0.884478	0.000133066
CD44	PI(18:0/18:2)-H	-0.884474	0.000133086
ASS1	Hex1Cer(d20:0/24:0)	-0.884465	0.000133137
AGPAT1	Hex1Cer(d44:2)	-0.884443	0.000133258
RAP1A	CL(73:4)-2H	-0.884339	0.000133837
PKP1	Hex1Cer(d44:0+O)	0.884339	0.000133837
RPL21	Cer(d44:1+O)	0.884301	0.000134049
RAP1B	Hex1Cer(m44:0+O)	-0.884285	0.000134135
VAV1	LPC(14:0)	-0.884279	0.000134168
CRIP2	Hex1Cer(d44:0+O)	0.884276	0.000134186
TOR4A	Hex1Cer(d44:2)	-0.88427	0.00013422
SHTN1	Hex1Cer(d44:0+O)	0.884257	0.00013429
EXOC5	CL(73:4)-2H	-0.884239	0.000134391
SCRN2	LPC(14:0)	-0.884229	0.00013445
ITPRIP	Hex1Cer(d20:0/24:0)	-0.884211	0.000134547
OSBPL8	Cer(d44:1+O)	-0.884147	0.000134908
NCKAP1L	Hex1Cer(d20:0/24:0)	-0.884131	0.000134994
RPS10	Hex1Cer(d44:0+O)	0.884117	0.000135075
CDC42	Hex1Cer(d44:2)	-0.884116	0.000135082
CAPZA1	PI(18:0/18:2)-H	-0.884107	0.000135128
ABI1	Hex1Cer(d20:0/24:0)	-0.884104	0.000135144
KCTD12	CerG3GNAc1(d44:1)	-0.884055	0.000135422
HMGCS1	Hex1Cer(d44:0+O)	0.884038	0.000135515
RAB8B	Hex1Cer(d20:0/24:0)	-0.884	0.000135729
CDC42	CL(73:4)-2H	-0.883985	0.000135816
RGS19	LPC(14:0)	-0.883928	0.000136136
ARHGAP45	Hex1Cer(d20:0/24:0)	-0.883917	0.000136194
NECAP2	Hex1Cer(d20:0/24:0)	-0.883875	0.00013643
IL16	Hex1Cer(d20:0/24:0)	-0.883818	0.000136754
NEU1	LPE(18:0e)	0.883778	0.000136981
ACAT2	LPC(14:0)	0.883772	0.000137013
PSPH	Hex1Cer(d44:2)	0.883741	0.000137188
FGD4	LPC(16:1e)	-0.883732	0.00013724
ADAP1	Hex1Cer(m44:0+O)	-0.883727	0.000137267
HKDC1	Hex1Cer(d20:0/24:0)	0.883714	0.000137343
SERPINH1	Hex1Cer(m44:0+O)	0.883698	0.000137434
GPD2	Hex1Cer(d20:0/24:0)	-0.883696	0.000137447
C18H19orf33	Hex1Cer(d44:0+O)	0.883641	0.000137756
RAB4B	Hex1Cer(d20:0/24:0)	-0.883641	0.000137757
PLEKHO2	Hex1Cer(d20:0/24:0)	-0.883636	0.000137785
GRK6	Hex1Cer(d44:0+O)	-0.883611	0.000137927
ZNF512	CL(73:4)-2H	-0.883605	0.000137963
NADSYN1	LPC(14:0)	-0.883601	0.000137984
NDUFA4	Hex1Cer(d44:0+O)	0.883509	0.000138509
SASH3	Hex1Cer(d44:0+O)	-0.883337	0.00013949
SNX17	Cer(d44:1+O)	-0.883332	0.000139517
LCN2	Hex1Cer(d44:0+O)	-0.883327	0.000139548
TMBIM1	Hex1Cer(m44:0+O)	-0.883321	0.000139584
SEC24D	Cer(d44:1+O)	0.88332	0.000139591
NUP210	GM3(d44:1+O)	-0.883249	0.000139996
TOR4A	Hex1Cer(d44:1)	-0.883216	0.000140188
ARAP1	Hex1Cer(d20:0/24:0)	-0.883212	0.000140207
CDIPT	SM(d44:0)	-0.883166	0.000140476
SCRN1	Hex1Cer(d20:0/24:0)	0.883156	0.000140533
CAMK2G	Hex1Cer(m44:0+O)	-0.883155	0.000140541
CCDC22	CerG3GNAc1(d44:1)	-0.88306	0.000141087
UGP2	PI(18:0/18:2)-H	-0.883059	0.000141091
ADGRE3	LPC(14:0)	-0.883059	0.000141093
ACTB	Hex1Cer(d44:2)	-0.88303	0.000141259
REL	PS(17:0/18:1)-H	-0.88302	0.000141321
SGPP1	Hex1Cer(d20:0/24:0)	-0.882978	0.000141564
CNP	SM(d44:0)	-0.882974	0.000141584
FDPS	Hex1Cer(d44:0+O)	0.882942	0.000141773
SPTB	Hex1Cer(d44:2)	0.882919	0.000141905
SPTB	LPC(16:1e)	0.882914	0.000141934
CAMK2G	Hex1Cer(d20:0/24:0)	-0.882882	0.000142118
MYO1G	Hex1Cer(d20:0/24:0)	-0.882868	0.000142202
NUP210	CerG3GNAc1(d44:1)	-0.88285	0.000142304
ALCAM	Hex1Cer(d20:0/24:0)	0.882764	0.000142808
STX2	Hex1Cer(d44:0+O)	-0.882736	0.000142974
VAT1L	Hex1Cer(d20:0/24:0)	-0.882708	0.000143134
SKAP2	Hex1Cer(d44:0+O)	-0.882685	0.000143271
ADAP1	Hex1Cer(d44:0+O)	-0.882657	0.000143432
AZU1	Hex1Cer(m44:0+O)	-0.882637	0.000143552
CLEC5A	Hex1Cer(d44:1)	-0.882592	0.000143813
LOC519132	Hex1Cer(d20:0/24:0)	-0.882588	0.000143839
TMBIM1	LPC(14:0)	-0.882542	0.00014411
TSC22D4	CL(73:4)-2H	-0.882481	0.000144469
ALDH7A1	Hex1Cer(d44:0+O)	0.882387	0.000145021
CRYAB	Hex1Cer(d44:0+O)	0.882334	0.000145335
PRDX5	Hex1Cer(d20:0/24:0)	-0.882329	0.000145367
--	PI(18:0/18:2)-H	-0.882315	0.000145452
OSTF1	PI(18:0/18:2)-H	-0.882236	0.000145919
ALOX5AP	Hex1Cer(d44:1)	-0.882232	0.000145942
MAP3K3	LPC(14:0)	-0.882218	0.000146024
TBXAS1	Hex1Cer(d44:2)	-0.882177	0.000146272
CORO7	Hex1Cer(d44:0+O)	-0.882176	0.000146275
B4GALT5	Hex1Cer(d20:0/24:0)	-0.882005	0.000147298
CDK1	LPC(14:0)	0.881959	0.00014757
RPS27L	LPC(14:0)	0.881898	0.000147935
CAMK2G	CerG3GNAc1(t40:0)+H-H2O	-0.881867	0.000148126
STK10	Hex1Cer(d44:0+O)	-0.881854	0.000148202
ARL8B	PI(18:0/18:2)-H	-0.88181	0.000148467
TCOF1	Hex1Cer(d44:0+O)	0.881793	0.00014857
NRM	CerG3GNAc1(t42:0)+H-H2O	-0.881788	0.000148601
STAT5A	Hex1Cer(d44:0+O)	-0.881784	0.00014862
RAP1B	Hex1Cer(d44:2)	-0.881748	0.000148843
DSTN	Hex1Cer(d44:0+O)	0.881736	0.000148914
NRM	CerG3GNAc1(d42:1)	-0.881648	0.000149446
PLS1	Hex1Cer(d44:0+O)	0.881635	0.000149521
DENND1C	Hex1Cer(m44:0+O)	-0.881626	0.000149578
Q2KIX7	CL(73:4)-2H	0.881577	0.000149872
LZTFL1	Hex1Cer(d44:0+O)	0.881572	0.000149906
PRAM1	Hex1Cer(d44:0+O)	-0.881552	0.000150029
ATP8B4	Hex1Cer(d20:0/24:0)	-0.881538	0.00015011
ARRB2	Hex1Cer(d44:0+O)	-0.881489	0.00015041
A0A3Q1MBN5	Hex1Cer(d20:0/24:0)	-0.881454	0.000150622
SPTB	CerG3GNAc1(t40:0)+H-H2O	0.881413	0.000150872
PUDP	LPC(14:0)	-0.881361	0.000151188
PLCG2	Hex1Cer(d44:2)	-0.881308	0.000151514
LAMP1	CL(73:4)-2H	-0.881305	0.000151531
DENND1C	Hex1Cer(d44:1)	-0.881301	0.000151558
CDC6	LPC(35:0)	-0.881271	0.000151737
GDI1	LPC(14:0)	-0.881212	0.000152103
SGPP1	CL(73:4)-2H	-0.881161	0.000152415
TMX1	Hex1Cer(d44:2)	-0.881159	0.000152424
TKFC	LPC(16:1e)	-0.881103	0.00015277
VAV3	CL(73:4)-2H	-0.881088	0.000152862
STK10	LPC(14:0)	-0.881075	0.000152945
ELP3	LPC(16:1e)	0.881047	0.000153117
ANKRD22	CerG3GNAc1(t40:0)+H-H2O	-0.881024	0.000153262
VRK1	CerG3GNAc1(d44:1)	-0.88098	0.000153531
ANXA11	LPC(14:0)	-0.880974	0.000153567
WAS	LPC(14:0)	-0.880926	0.000153867
RAP1A	PI(18:0/18:2)-H	-0.880925	0.000153869
GNB4	Hex1Cer(d20:0/24:0)	-0.880855	0.000154303
TF	LPE(18:0e)	-0.880826	0.000154485
CRLF3	CerG3GNAc1(d44:1)	-0.880809	0.000154588
PPP6C	Hex1Cer(d20:0/24:0)	-0.88074	0.000155019
INTS10	Hex1Cer(d44:1)	-0.880728	0.000155094
TRPV2	Hex1Cer(d20:0/24:0)	-0.880689	0.00015534
AHSP	Hex1Cer(d44:2)	0.880684	0.000155367
CNP	LPC(14:0)	-0.880662	0.000155504
ANKRD22	CerG3GNAc1(d40:1)	-0.880652	0.000155569
PDLIM2	CerG3GNAc1(d44:1)	-0.880527	0.000156354
ABCA13	Hex1Cer(m44:0+O)	-0.880353	0.000157443
S100A12	Hex1Cer(d44:0+O)	-0.880338	0.000157538
STXBP5	Hex1Cer(d20:0/24:0)	-0.880337	0.000157549
PFN2	Hex1Cer(d44:0+O)	0.880313	0.000157695
UBE2L6	PI(18:0/18:2)-H	-0.88029	0.000157844
CYBA	Hex1Cer(d20:0/24:0)	-0.880227	0.000158243
TJP1	Hex1Cer(d44:0+O)	0.880162	0.000158654
RAB7A	Hex1Cer(m44:0+O)	-0.880092	0.000159095
CAMK2G	CerG3GNAc1(d40:1)	-0.880085	0.000159141
CRNN	PI(18:0/18:2)-H	0.880061	0.000159295
TM7SF3	Hex1Cer(d20:0/24:0)	-0.88004	0.000159429
CASP1	Hex1Cer(d44:0+O)	-0.880015	0.000159588
NCF1	Hex1Cer(d20:0/24:0)	-0.879971	0.000159867
DENND1C	Hex1Cer(d44:0+O)	-0.879951	0.000159998
LBR	Hex1Cer(d44:1)	-0.87995	0.00016
LRCH4	Hex1Cer(d44:0+O)	-0.879896	0.000160347
ATP5F1A	Hex1Cer(d20:0/24:0)	0.879893	0.000160366
GCN1	Hex1Cer(d20:0/24:0)	0.87986	0.000160578
DOCK8	Hex1Cer(m44:0+O)	-0.879852	0.000160631
SPTB	CerG3GNAc1(d40:1)	0.87985	0.000160645
TCIRG1	Hex1Cer(d44:2)	-0.879828	0.00016078
NSDHL	Hex1Cer(d44:0+O)	0.87982	0.000160831
RPS13	Hex1Cer(d20:0/24:0)	0.87979	0.000161028
SH3BGRL3	Hex1Cer(d44:0+O)	-0.879703	0.000161583
PARVG	Hex1Cer(d20:0/24:0)	-0.879646	0.000161954
TWF1	Hex1Cer(d44:0+O)	0.879645	0.000161957
MYO5B	LPC(14:0)	0.879638	0.000162004
A0A3Q1MN72	LPE(18:0e)	-0.879626	0.000162084
CYP51A1	Hex1Cer(d44:0+O)	0.87961	0.000162187
PFKFB4	LPC(14:0)	-0.879583	0.000162357
GFPT1	Hex1Cer(d44:0+O)	0.879575	0.000162413
CRNN	Hex1Cer(d44:2)	0.879562	0.000162492
MCEMP1	LPC(14:0)	-0.879541	0.000162631
ABI1	Hex1Cer(d44:0+O)	-0.87951	0.000162831
GNAI2	Hex1Cer(d20:0/24:0)	-0.87948	0.000163023
AKAP13	Hex1Cer(d20:0/24:0)	-0.879454	0.000163193
CD47	Hex1Cer(d20:0/24:0)	-0.879413	0.000163461
H2BC18	Hex1Cer(m44:0+O)	-0.879407	0.000163498
DAGLB	Hex1Cer(d20:0/24:0)	-0.879371	0.000163735
PDS5B	Hex1Cer(d20:0/24:0)	-0.879349	0.000163877
MYH14	Hex1Cer(d44:0+O)	0.879291	0.000164253
A0A3Q1MT20	Hex1Cer(d44:0+O)	0.879289	0.000164268
CPNE3	CerG3GNAc1(d44:1)	-0.879165	0.000165079
CAPZA1	Hex1Cer(d44:1)	-0.879145	0.000165207
FDPS	Hex1Cer(d20:0/24:0)	0.879118	0.000165381
ELANE	Hex1Cer(d44:0+O)	-0.879062	0.000165748
KRT8	PI(18:0/18:2)-H	0.879038	0.000165911
CSNK1G1	Hex1Cer(d20:0/24:0)	-0.879001	0.000166152
ARPC4	PI(18:0/18:2)-H	-0.87898	0.000166289
GTF2B	Hex1Cer(d44:2)	-0.878945	0.00016652
APAF1	LPC(14:0)	-0.878945	0.000166521
H2AZ2	LPC(16:1e)	-0.878918	0.000166697
DEF6	Hex1Cer(d44:0+O)	-0.878892	0.000166869
REL	Hex1Cer(d44:2)	-0.878862	0.000167065
AACS	Hex1Cer(d20:0/24:0)	0.878833	0.00016726
IKZF1	Hex1Cer(d44:0+O)	-0.878764	0.000167716
LOC505658	Hex1Cer(d44:0+O)	-0.878714	0.000168046
LZTFL1	PI(18:0/18:2)-H	0.878665	0.000168374
BCL2L15	Hex1Cer(d20:0/24:0)	-0.878634	0.000168577
LOC112446645	LPC(14:0)	-0.878537	0.000169228
CKMT1	LPC(14:0)	0.878438	0.000169884
SRPK1	Hex1Cer(d44:0+O)	0.878393	0.000170187
RPL36A	PI(18:0/18:2)-H	0.878368	0.000170356
gypb	CerG3GNAc1(d44:1)	0.878353	0.000170453
ELP3	Hex1Cer(d20:0/24:0)	0.87833	0.000170612
HDLBP	Hex1Cer(d44:0+O)	0.878277	0.000170966
SLC35B2	Cer(d20:0/24:0)	0.878253	0.000171125
PLCG2	CerG3GNAc1(d44:1)	-0.878215	0.000171383
PPA1	Hex1Cer(d20:0/24:0)	0.878129	0.000171962
LMNA	Hex1Cer(d44:0+O)	0.878088	0.000172241
ACTR2	LPC(14:0)	-0.878077	0.000172313
LTB4R	CerG3GNAc1(d44:1)	-0.878069	0.00017237
BCL2L15	LPC(14:0)	-0.878062	0.000172415
BTF3	Hex1Cer(d44:0+O)	0.878054	0.000172468
VAT1	Hex1Cer(d20:0/24:0)	-0.878023	0.00017268
SLC4A1	Hex1Cer(d44:2)	0.87799	0.000172904
CDIPT	Hex1Cer(d44:0+O)	-0.877981	0.000172962
TMED3	Hex1Cer(d20:0/24:0)	-0.877976	0.000172999
RPS21	Hex1Cer(d44:0+O)	0.877963	0.00017309
LXN	Hex1Cer(d20:0/24:0)	-0.877937	0.000173267
RP2	Hex1Cer(m44:0+O)	-0.877915	0.00017341
ARPC2	LPC(14:0)	-0.877875	0.000173686
YWHAB	CerG3GNAc1(d44:1)	-0.877873	0.000173699
RHOG	Hex1Cer(d20:0/24:0)	-0.877868	0.000173733
PYGL	Hex1Cer(d44:0+O)	-0.877814	0.000174102
CMTM7	PI(18:0/18:2)-H	-0.877809	0.000174137
SUN2	Hex1Cer(d44:2)	-0.877613	0.00017548
SYTL1	Hex1Cer(d44:0+O)	-0.877577	0.000175726
TMX1	LPC(16:1e)	-0.877508	0.000176197
HKDC1	Hex1Cer(d44:0+O)	0.877502	0.000176238
CDC42	CerG3GNAc1(d44:1)	-0.877485	0.000176358
MPO	Hex1Cer(d44:2)	-0.877482	0.000176379
ARPC4	Hex1Cer(d20:0/24:0)	-0.87746	0.000176526
PKN1	Hex1Cer(d44:2)	-0.877404	0.000176916
ALDH1A1	Hex1Cer(d44:0+O)	0.877386	0.00017704
ATP8B4	PI(18:0/18:2)-H	-0.877344	0.000177326
IGFALS	LPC(35:0)	-0.877328	0.000177438
PDXK	Hex1Cer(d44:0+O)	0.877282	0.000177761
A0A3Q1MT20	Hex1Cer(d20:0/24:0)	0.877248	0.000177993
GYS1	Hex1Cer(d20:0/24:0)	-0.877221	0.00017818
CKMT1	Hex1Cer(d20:0/24:0)	0.877207	0.000178279
DSG2	Hex1Cer(d44:1)	0.877143	0.000178724
CAMK2G	Hex1Cer(d44:0+O)	-0.877123	0.000178863
TOR4A	Hex1Cer(d44:0+O)	-0.877122	0.000178872
ATP2A3	PI(18:0/18:2)-H	-0.87706	0.000179302
GDI1	Hex1Cer(d20:0/24:0)	-0.877057	0.000179324
ASS1	Hex1Cer(d44:0+O)	-0.876985	0.000179827
PLP2	CerG3GNAc1(d40:1)	-0.876974	0.000179901
APBB1IP	Hex1Cer(d44:0+O)	-0.876938	0.000180156
NADSYN1	Hex1Cer(d44:2)	-0.876922	0.00018027
CD44	Hex1Cer(d44:1)	-0.876885	0.000180528
CARD9	Cer(d20:0/24:0)	-0.876851	0.000180769
ARID3A	LPC(14:0)	-0.876807	0.000181079
GSDMD	Hex1Cer(d44:2)	-0.8768	0.000181123
C4	LPE(18:0e)	-0.876791	0.00018119
ACTR3	PI(18:0/18:2)-H	-0.87679	0.000181195
PDLIM1	LPC(14:0)	0.876765	0.00018137
DDAH2	LPC(14:0)	0.876758	0.000181419
CMTM7	Hex1Cer(d20:0/24:0)	-0.876674	0.000182012
PLP2	Hex1Cer(m44:0+O)	-0.87667	0.000182041
GNAI3	Hex1Cer(d44:1)	-0.876669	0.000182049
NECAP2	Hex1Cer(d44:0+O)	-0.87664	0.000182252
RAB21	CerG3GNAc1(d44:1)	-0.876618	0.00018241
RAB32	Hex1Cer(d20:0/24:0)	-0.876614	0.000182439
HPCAL1	Hex1Cer(m44:0+O)	-0.876607	0.000182483
LMO7	Hex1Cer(d20:0/24:0)	0.876588	0.000182623
CTTN	Hex1Cer(d44:0+O)	0.876571	0.000182742
CKMT1	Hex1Cer(d44:0+O)	0.876571	0.000182742
LOC613363	Hex1Cer(d20:0/24:0)	-0.876548	0.000182902
DPY19L1	Hex1Cer(d20:0/24:0)	-0.876548	0.000182903
FRG1	LPC(14:0)	-0.876534	0.000183007
CRIP1	PI(18:0/18:2)-H	0.876531	0.000183022
APOA2	LPE(18:0e)	-0.876505	0.000183207
SH3KBP1	LPC(14:0)	-0.876455	0.000183562
PRDX2	PI(18:0/18:2)-H	0.876452	0.000183587
TKFC	Hex1Cer(m44:0+O)	-0.876392	0.000184015
CFH	LPE(18:0e)	-0.876365	0.000184204
TKFC	PI(18:0/18:2)-H	-0.876309	0.000184601
WDR81	SM(d44:0)	-0.876289	0.000184748
RAB21	Hex1Cer(m44:0+O)	-0.876251	0.000185019
BIN2	Hex1Cer(d44:0+O)	-0.876228	0.000185182
RAB4B	LPC(14:0)	-0.87619	0.000185453
HRG	Hex1Cer(d44:2)	0.876178	0.000185543
CORO1A	LPC(14:0)	-0.876157	0.000185689
PRKAR1A	Hex1Cer(d20:0/24:0)	-0.876147	0.000185765
SERPINH1	CerG3GNAc1(d44:1)	0.876126	0.000185912
ZNF512	Hex1Cer(d44:1)	-0.876089	0.000186178
PLP2	CerG3GNAc1(t40:0)+H-H2O	-0.876012	0.000186738
CA2	CerG3GNAc1(t40:0)+H-H2O	0.875991	0.000186884
LSP1	LPC(14:0)	-0.875954	0.000187153
DSG2	Hex1Cer(d20:0/24:0)	0.875879	0.000187693
IKZF1	Hex1Cer(m44:0+O)	-0.875863	0.000187812
DIAPH2	Hex1Cer(d44:2)	-0.87574	0.000188699
LIMD2	Cer(d44:1+O)	-0.87572	0.000188851
RHOG	Hex1Cer(m44:0+O)	-0.875703	0.000188972
MTHFD1	Hex1Cer(d20:0/24:0)	0.875695	0.00018903
PEPD	LPE(18:0e)	-0.875693	0.000189043
ZNF512	Hex1Cer(m44:0+O)	-0.875652	0.000189339
HACD3	Hex1Cer(d44:2)	0.875607	0.000189672
FHIP2A	LPC(14:0)	-0.875589	0.000189803
RSL1D1	Hex1Cer(d44:0+O)	0.875587	0.000189813
PSTPIP2	LPC(14:0)	-0.875544	0.000190127
DPYSL3	PI(18:0/18:2)-H	0.875517	0.000190328
AKAP13	Hex1Cer(d44:0+O)	-0.875515	0.00019034
LBR	Hex1Cer(d44:0+O)	-0.875505	0.000190412
TMX1	Hex1Cer(d44:0+O)	-0.875474	0.000190639
LASP1	Hex1Cer(d44:0+O)	-0.875446	0.000190848
PAK2	LPC(14:0)	-0.875437	0.000190915
ANXA11	Hex1Cer(d44:0+O)	-0.875396	0.000191215
DPY19L1	SM(d44:0)	-0.875393	0.000191238
NCF4	Hex1Cer(d20:0/24:0)	-0.875375	0.000191366
SYTL1	Hex1Cer(m44:0+O)	-0.875347	0.000191572
BRD4	Hex1Cer(d20:0/24:0)	-0.875346	0.000191577
A0A3Q1M1I7	Hex1Cer(d20:0/24:0)	-0.875318	0.000191784
ARPC1B	Cer(d20:0/24:0)	-0.875316	0.000191804
CATHL1	LPC(14:0)	-0.875315	0.00019181
ACY1	Hex1Cer(m44:0+O)	0.875304	0.000191886
NT5C2	Hex1Cer(d20:0/24:0)	-0.875237	0.000192386
ADH5	LPC(14:0)	0.875235	0.000192395
DEK	Hex1Cer(d20:0/24:0)	-0.875215	0.000192544
ELMO1	LPC(14:0)	-0.875208	0.000192594
ACTB	CerG3GNAc1(d44:1)	-0.875206	0.000192612
WLS	Hex1Cer(d20:0/24:0)	-0.875161	0.000192942
NCKAP1L	PI(18:0/18:2)-H	-0.875157	0.000192976
ADGRE5	LPC(16:1e)	-0.875138	0.000193112
VRK1	SM(d44:0)	-0.875138	0.000193112
MYO1D	Hex1Cer(d44:0+O)	0.875116	0.000193278
DDAH2	Hex1Cer(d44:0+O)	0.875113	0.000193301
LSS	LPC(14:0)	0.875102	0.000193381
HBB	Hex1Cer(m44:0+O)	0.875063	0.000193668
PIP4K2A	SM(d44:0)	-0.87503	0.000193917
SNAP23	LPC(14:0)	-0.875021	0.000193978
H1-1	CerG3GNAc1(t42:0)+H-H2O	-0.875015	0.000194026
KCTD12	LPC(16:1e)	-0.874997	0.000194156
ADGRE1	Hex1Cer(d44:0+O)	-0.874952	0.000194492
DIAPH2	Hex1Cer(d44:0+O)	-0.874949	0.000194512
SPHK2	Hex1Cer(d44:0+O)	0.874947	0.000194534
SIPA1	PI(18:0/18:2)-H	-0.874943	0.000194562
UGP2	CerG3GNAc1(d44:1)	-0.874928	0.000194669
MYO9B	Hex1Cer(d20:0/24:0)	-0.874896	0.000194913
VIM	Hex1Cer(d44:0+O)	-0.874885	0.00019499
HEBP1	LPC(14:0)	-0.874877	0.000195051
CA4	LPC(14:0)	-0.874845	0.000195291
RGS19	Hex1Cer(d20:0/24:0)	-0.874841	0.000195321
H1-1	CerG3GNAc1(d42:1)	-0.874814	0.000195525
PRDX2	Hex1Cer(d44:1)	0.874808	0.000195564
LAMP1	PI(18:0/18:2)-H	-0.874791	0.000195693
PFN1	Hex1Cer(d44:0+O)	-0.874788	0.000195713
ACSS2	LPC(14:0)	0.874769	0.00019586
SLC35F6	GM3(d44:1+O)	-0.874697	0.000196399
WLS	LPC(14:0)	-0.87467	0.0001966
PRKCD	Hex1Cer(d44:2)	-0.874648	0.000196763
RAB32	CerG3GNAc1(d44:1)	-0.874619	0.000196982
LOC104968820	LPC(16:1e)	-0.874601	0.000197115
SLC35B2	LPC(17:0)	0.874572	0.000197338
GLIPR1	Hex1Cer(d44:0+O)	-0.874547	0.000197522
CYTH1	LPC(14:0)	-0.874529	0.000197658
ADGRG3	Hex1Cer(d20:0/24:0)	-0.874525	0.000197689
SVIL	Hex1Cer(d44:0+O)	-0.874485	0.000197991
H1-1	Hex1Cer(m44:0+O)	-0.874412	0.000198539
KCTD11	SM(d44:0)	-0.874357	0.000198959
SYK	Hex1Cer(m44:0+O)	-0.874339	0.00019909
SNX27	Hex1Cer(d20:0/24:0)	-0.874268	0.000199632
ITGB2	Hex1Cer(d44:0+O)	-0.874265	0.000199653
ATG7	LPC(16:1e)	-0.874247	0.000199794
AHSP	PI(18:0/18:2)-H	0.874214	0.000200041
HBB	Hex1Cer(d44:0+O)	0.87418	0.000200298
TCIRG1	Hex1Cer(d20:0/24:0)	-0.874021	0.000201513
LRCH4	PI(18:0/18:2)-H	-0.874008	0.000201612
CA2	CerG3GNAc1(d40:1)	0.874006	0.000201626
PTK2B	CL(73:4)-2H	-0.873993	0.00020173
DNM2	CerG3GNAc1(d44:1)	-0.873983	0.000201802
RPL21	LPC(14:0)	0.873979	0.000201838
HPCAL1	Hex1Cer(d44:1)	-0.873953	0.000202037
PTPN6	LPC(14:0)	-0.873928	0.000202224
CPNE3	LPC(16:1e)	-0.873924	0.000202256
gypb	Hex1Cer(d20:0/24:0)	0.873873	0.000202646
TLN1	Hex1Cer(d44:0+O)	-0.873852	0.000202809
ARID3A	Hex1Cer(m44:0+O)	-0.873847	0.000202848
KRT17	Hex1Cer(d44:0+O)	0.873838	0.000202914
ALOX5AP	Hex1Cer(m44:0+O)	-0.873812	0.000203116
GPCPD1	GM3(d44:1+O)	-0.873782	0.00020335
ARHGAP25	Hex1Cer(d44:0+O)	-0.87378	0.000203366
TPMT	CerG3GNAc1(d44:1)	-0.873696	0.000204012
H1-4	Hex1Cer(m44:0+O)	-0.873644	0.000204408
ITGB2	LPC(14:0)	-0.873642	0.000204426
GLIPR1	Cer(d44:1+O)	-0.873616	0.00020463
PRDX2	LPC(16:1e)	0.873555	0.000205103
HACD3	Cer(d20:0/24:0)	0.873548	0.000205156
KCNAB2	Hex1Cer(m44:0+O)	-0.873546	0.00020517
PDCD6	CL(73:4)-2H	-0.873543	0.000205195
FKBP11	LPC(14:0)	-0.873518	0.000205385
LCP1	Hex1Cer(d44:0+O)	-0.873507	0.000205471
CYBC1	LPC(16:1e)	-0.873475	0.000205721
FYB1	Hex1Cer(d20:0/24:0)	-0.873429	0.000206076
RAB11B	Hex1Cer(d44:0+O)	-0.873416	0.000206182
ATP8B4	LPC(14:0)	-0.873392	0.00020637
RPRD1B	Hex1Cer(d20:0/24:0)	-0.873377	0.000206488
RFLNB	DG(18:0/18:2)	0.873351	0.000206689
BIN2	LPC(14:0)	-0.873343	0.000206747
HIP1R	CerG3GNAc1(d44:1)	-0.873299	0.000207095
HDLBP	LPC(14:0)	0.873287	0.000207185
CRLF3	Cer(d20:0/24:0)	-0.873261	0.000207388
ACTB	Hex1Cer(m44:0+O)	-0.873246	0.000207507
ARPC1B	Hex1Cer(m44:0+O)	-0.873228	0.000207647
DPYSL3	Hex1Cer(m44:0+O)	0.873219	0.000207718
SEMA4A	Hex1Cer(d44:0+O)	-0.873196	0.000207897
A0A3Q1LTD8	LPC(14:0)	-0.873171	0.000208098
CYFIP2	Hex1Cer(m44:0+O)	-0.873111	0.000208569
VAT1	LPC(14:0)	-0.873088	0.000208743
HMGB1	Hex1Cer(d44:0+O)	-0.873085	0.000208769
CYRIB	Hex1Cer(d20:0/24:0)	-0.873062	0.000208953
KCNAB2	Hex1Cer(d44:0+O)	-0.873056	0.000208999
H1-12	PI(18:0/18:2)-H	-0.873054	0.000209016
CAPRIN1	Cer(d44:1+O)	0.873018	0.000209297
CYP51A1	LPC(14:0)	0.873011	0.000209348
H1-1	Cer(d20:0/24:0)	-0.872992	0.000209499
QPRT	CerG3GNAc1(t40:0)+H-H2O	0.872968	0.000209692
PC	PI(18:0/18:2)-H	0.872957	0.000209777
AZU1	Hex1Cer(d44:2)	-0.872926	0.000210023
SORD	CL(73:4)-2H	-0.872885	0.00021035
HBA	LPC(14:0)	0.872846	0.000210651
PRDX2	CerG3GNAc1(d44:1)	0.872823	0.000210835
CNBP	Hex1Cer(d44:2)	0.872751	0.000211408
TRAF3IP3	CerG3GNAc1(d44:1)	-0.872732	0.000211561
HPCAL1	Hex1Cer(d44:0+O)	-0.872717	0.000211675
CASP1	LPC(14:0)	-0.872674	0.000212017
H2AZ2	CerG3GNAc1(d44:1)	-0.872674	0.00021202
ATP8A1	Hex1Cer(d20:0/24:0)	-0.872665	0.00021209
FMNL1	LPC(14:0)	-0.872644	0.000212259
PSTPIP1	Hex1Cer(d20:0/24:0)	-0.872604	0.000212577
PGD	CerG3GNAc1(d44:1)	-0.87259	0.000212685
LOC784768	Hex1Cer(d20:0/24:0)	0.872548	0.000213027
BTK	Hex1Cer(d44:0+O)	-0.872546	0.000213041
NUP210	Hex1Cer(d44:1)	-0.872494	0.000213456
gypb	LPC(16:1e)	0.872491	0.000213478
MAFG	LPC(14:0)	-0.872488	0.0002135
IRF6	LPC(17:1)	0.872449	0.000213811
CAPZA1	LPC(16:1e)	-0.872434	0.000213935
CRNN	Hex1Cer(m44:0+O)	0.872427	0.000213989
LOC518495	PI(18:0/18:2)-H	-0.872403	0.000214186
ADGRE3	Hex1Cer(d20:0/24:0)	-0.872381	0.000214359
RPS28	Hex1Cer(d44:0+O)	0.872348	0.000214626
RAB5B	SM(d44:0)	-0.872304	0.000214981
TBC1D10C	PI(18:0/18:2)-H	-0.872302	0.000214995
FKBP4	LPC(14:0)	0.872297	0.000215036
CLUH	CerG3GNAc1(t40:0)+H-H2O	0.872276	0.000215207
SRI	LPC(14:0)	-0.87225	0.000215412
RASAL3	Hex1Cer(d20:0/24:0)	-0.872248	0.000215428
NADSYN1	LPC(16:1e)	-0.872244	0.000215462
ADH5	LPC(16:1e)	0.872226	0.000215609
ACTN4	Hex1Cer(d44:2)	-0.872223	0.00021563
CYFIP2	LPC(14:0)	-0.872194	0.000215862
VASP	LPC(14:0)	-0.872145	0.00021626
MAP7	Hex1Cer(d20:0/24:0)	0.872141	0.000216295
PKP2	LPC(17:1)	0.872128	0.000216399
GGA3	Cer(d44:1+O)	-0.872107	0.000216564
BRD4	LPC(14:0)	-0.872082	0.000216766
LOC100852077	Hex1Cer(d44:2)	-0.872074	0.000216837
ADGRE3	Hex1Cer(d44:0+O)	-0.872033	0.000217169
GBE1	Hex1Cer(m44:0+O)	-0.872024	0.000217242
RAB21	Hex1Cer(d20:0/24:0)	-0.872009	0.000217357
LCP2	LPC(14:0)	-0.871935	0.00021796
LRCH4	CL(73:4)-2H	-0.8719	0.000218248
RPTN	LPC(16:1e)	0.871898	0.00021826
CARMIL1	PI(18:0/18:2)-H	0.871856	0.000218602
FLNA	Hex1Cer(m44:0+O)	-0.871854	0.000218622
PSPH	PI(18:0/18:2)-H	0.871841	0.000218726
RPL36	Hex1Cer(d44:0+O)	0.871837	0.000218761
LTB4R	Hex1Cer(d44:1+O)	-0.871798	0.000219079
CYFIP2	Hex1Cer(d44:0+O)	-0.871784	0.000219188
ARL8B	Hex1Cer(m44:0+O)	-0.871783	0.000219202
QPRT	CerG3GNAc1(d40:1)	0.871762	0.000219368
TPMT	Hex1Cer(d44:2)	-0.871752	0.000219453
H1-4	Hex1Cer(d44:1)	-0.871736	0.000219584
PREX1	Hex1Cer(d20:0/24:0)	-0.871718	0.00021973
CCDC88B	LPC(14:0)	-0.871709	0.000219806
HMGCS1	LPC(14:0)	0.871678	0.000220055
SPTB	Hex1Cer(d44:0+O)	0.871628	0.000220468
GALE	Hex1Cer(d44:0+O)	0.871601	0.00022069
ACSM3	Hex1Cer(d20:0/24:0)	-0.871595	0.000220736
ITGA3	Hex1Cer(d20:0/24:0)	0.871527	0.0002213
RASGRP2	Hex1Cer(d44:2)	-0.87152	0.000221352
CA2	Hex1Cer(d44:2)	0.871496	0.000221555
IPO4	Hex1Cer(d44:0+O)	0.871489	0.00022161
MYL12B	Hex1Cer(m44:0+O)	-0.871454	0.000221901
HCLS1	Hex1Cer(d44:0+O)	-0.871417	0.000222207
RRBP1	Hex1Cer(d44:0+O)	0.871402	0.000222326
IMPA2	LPC(14:0)	-0.871376	0.000222539
LAMP1	LPC(16:1e)	-0.871372	0.000222579
PRR15	LPC(14:0)	0.871348	0.000222776
NHLRC2	Hex1Cer(d44:2)	-0.871312	0.000223068
MINDY1	Hex1Cer(d44:0+O)	-0.8713	0.000223169
ANKRD22	LPC(14:0)	-0.871296	0.000223207
PPP6C	SM(d44:0)	-0.871238	0.000223688
CLEC5A	Cer(d20:0/24:0)	-0.871211	0.000223906
ANXA3	LPC(14:0)	-0.871204	0.000223969
PPP3CB	LPC(14:0)	-0.871183	0.000224143
E1B9F6	Hex1Cer(d20:0/24:0)	0.871178	0.000224179
CLUH	CerG3GNAc1(d40:1)	0.871178	0.000224182
WDR81	Cer(d44:1+O)	-0.871173	0.000224222
CRNN	LPC(16:1e)	0.871086	0.000224949
RPS15	Hex1Cer(d44:0+O)	0.871039	0.000225341
SARS1	Hex1Cer(m44:0+O)	-0.871019	0.000225506
ARHGAP9	Hex1Cer(d44:0+O)	-0.871006	0.000225613
F1N160	LPE(18:0e)	-0.871004	0.000225636
USP16	Hex1Cer(d44:2)	0.870966	0.000225949
RAB27A	Hex1Cer(m44:0+O)	-0.870938	0.000226183
THY1	Cer(d20:0/24:0)	-0.870899	0.000226508
GNAI3	PI(18:0/18:2)-H	-0.870898	0.000226516
RAB5B	Hex1Cer(d44:2)	-0.870896	0.000226534
ATP2A3	Hex1Cer(d20:0/24:0)	-0.870876	0.000226702
ASAP1	Hex1Cer(d44:0+O)	-0.870855	0.000226879
H2AZ2	Hex1Cer(d44:2)	-0.870833	0.00022706
SUN2	CerG3GNAc1(d44:1)	-0.87081	0.000227254
PIGR	Hex1Cer(d20:0/24:0)	0.87081	0.000227256
DPYSL3	LPC(16:1e)	0.870727	0.000227956
PKP2	CerG3GNAc1(d40:1)	0.870707	0.000228123
IL16	LPC(14:0)	-0.870707	0.000228125
CDK2	LPC(16:1e)	-0.870645	0.000228646
MYH14	LPC(14:0)	0.870634	0.000228735
DPYSL3	Hex1Cer(d44:0+O)	0.870632	0.000228751
MYO6	Hex1Cer(d44:0+O)	0.870631	0.000228761
FERMT3	Hex1Cer(m44:0+O)	-0.870611	0.000228931
IDI1	Hex1Cer(d44:0+O)	0.870563	0.000229337
DPYSL3	CerG3GNAc1(d44:1)	0.870506	0.00022982
RASAL3	Hex1Cer(d44:0+O)	-0.870471	0.000230118
RAC2	Hex1Cer(d20:0/24:0)	-0.870416	0.000230585
DYSF	LPC(14:0)	-0.870413	0.000230609
AK1	LPC(14:0)	0.870349	0.000231154
PKN1	LPC(16:1e)	-0.870317	0.00023143
ANXA8	LPC(14:0)	0.870296	0.000231603
MYO1G	LPC(14:0)	-0.870293	0.000231629
MTHFD1	PI(18:0/18:2)-H	0.87026	0.000231908
HID1	Hex1Cer(d44:0+O)	0.870257	0.000231935
FKBP11	PI(18:0/18:2)-H	-0.870195	0.000232462
HCK	Hex1Cer(m44:0+O)	-0.870195	0.000232467
PRKCD	LPC(14:0)	-0.870188	0.000232524
LOC510369	PI(18:0/18:2)-H	0.870181	0.000232589
ARHGEF1	Hex1Cer(m44:0+O)	-0.870171	0.000232676
UNC13D	LPC(14:0)	-0.870163	0.000232737
NCKAP1L	CL(73:4)-2H	-0.870162	0.000232753
ATP2A3	LPC(16:1e)	-0.870148	0.000232869
HBB	Hex1Cer(d44:2)	0.870123	0.000233082
GAPT	LPC(14:0)	-0.870112	0.000233178
MINDY1	CerG3GNAc1(d44:1)	-0.870064	0.000233586
PRKCD	Hex1Cer(d44:0+O)	-0.870052	0.000233689
DDAH2	PI(18:0/18:2)-H	0.87005	0.000233705
SLC35F6	Hex1Cer(d20:0/24:0)	-0.870039	0.000233805
STAG2	PI(18:0/18:2)-H	-0.869986	0.000234258
HBA	Hex1Cer(d44:2)	0.86995	0.000234571
OMD	TG(6:0/9:0/18:2)	-0.869949	0.000234576
LOC613363	Hex1Cer(d44:0+O)	-0.86994	0.000234656
ACSS2	LPC(16:1e)	0.869923	0.000234803
CPNE2	Hex1Cer(d44:0+O)	-0.86984	0.000235516
PDXK	Cer(d44:1+O)	0.869831	0.00023559
PTPRC	LPC(14:0)	-0.869822	0.000235668
MYO1B	Hex1Cer(d44:0+O)	0.869815	0.000235736
CPNE2	Hex1Cer(m44:0+O)	-0.869796	0.000235896
BCAT1	Hex1Cer(d20:0/24:0)	0.869788	0.000235964
ANXA3	Hex1Cer(m44:0+O)	-0.869754	0.000236259
A0A3Q1LXG6	CerG3GNAc1(t42:0)+H-H2O	-0.869736	0.000236412
AGL	LPC(14:0)	-0.869736	0.00023642
FLNB	Hex1Cer(d44:0+O)	0.869718	0.000236573
ACTN1	LPC(16:1e)	-0.869687	0.000236836
A0A3Q1LXG6	CerG3GNAc1(d42:1)	-0.869657	0.000237104
PKN1	Hex1Cer(d44:1)	-0.869629	0.00023734
SH3BP1	Hex1Cer(m44:0+O)	-0.869609	0.000237521
KCTD12	Hex1Cer(d44:2)	-0.869606	0.000237544
NRM	Hex1Cer(m44:0+O)	-0.869585	0.000237723
RAB5B	Hex1Cer(m44:0+O)	-0.869571	0.000237851
HBB	LPC(16:1e)	0.869517	0.000238316
PKP2	CerG3GNAc1(t40:0)+H-H2O	0.869512	0.000238361
PXN	Hex1Cer(d20:0/24:0)	-0.869509	0.000238391
PLS3	Hex1Cer(d44:0+O)	0.869505	0.000238422
CDC42	LPC(16:1e)	-0.869504	0.000238429
A0A3Q1LHE9	Hex1Cer(d44:2)	0.869502	0.000238446
TNFAIP6	Hex1Cer(d20:0/24:0)	-0.869501	0.000238459
RASGRP2	CerG3GNAc1(d44:1)	-0.869472	0.000238706
ATP11B	LPC(16:1e)	-0.869451	0.000238894
PPA1	Hex1Cer(d44:0+O)	0.869403	0.000239317
HP1BP3	LPC(14:0)	-0.869388	0.000239443
CDS2	Hex1Cer(d20:0/24:0)	-0.869387	0.000239452
ITGAL	Hex1Cer(d20:0/24:0)	-0.869385	0.000239471
G3MYH3	Hex1Cer(d44:0+O)	-0.86938	0.000239518
PFN1	LPC(14:0)	-0.869339	0.00023987
PRTN3	Hex1Cer(d44:0+O)	-0.869291	0.000240298
LOC112445649	Hex1Cer(d44:1)	-0.869288	0.000240318
SYK	Hex1Cer(d44:2)	-0.869274	0.000240442
RPTN	Hex1Cer(d44:1)	0.869237	0.00024077
MSN	LPC(14:0)	-0.869235	0.00024079
TMEM30A	Hex1Cer(m44:0+O)	-0.869224	0.000240881
SOWAHD	Hex1Cer(d20:0/24:0)	-0.869185	0.000241221
RAB44	LPC(14:0)	-0.869151	0.000241523
S100A2	LPC(14:0)	0.869149	0.000241539
CLUH	LPC(19:0)	0.86914	0.000241624
S100A9	Hex1Cer(m44:0+O)	-0.869093	0.000242039
SLC35B2	LPC(14:0)	0.869092	0.000242047
IDI1	LPC(14:0)	0.869087	0.000242088
PPP2R5A	SM(d44:0)	-0.869062	0.00024231
PPP1R3D	Hex1Cer(d20:0/24:0)	-0.869047	0.000242437
THY1	Hex1Cer(d44:0+O)	-0.869016	0.000242715
SGPP1	Hex1Cer(m44:0+O)	-0.869015	0.000242722
MYO9B	LPC(14:0)	-0.868954	0.000243266
TARS1	Hex1Cer(d20:0/24:0)	-0.868904	0.000243708
BTK	Hex1Cer(d20:0/24:0)	-0.868875	0.000243963
ADH5	PI(18:0/18:2)-H	0.868824	0.000244417
ZNF512	LPC(16:1e)	-0.868815	0.000244501
MYO1F	LPC(14:0)	-0.86878	0.00024481
ACTR2	SM(d44:0)	-0.868763	0.00024496
HRG	LPC(16:1e)	0.86875	0.000245079
CYP39A1	Hex1Cer(d44:2)	0.868739	0.00024517
ZYX	Hex1Cer(d20:0/24:0)	-0.868728	0.000245271
SLC4A1	LPC(16:1e)	0.868696	0.000245554
SERPINA3-5	GM3(d44:1+O)	0.868689	0.000245617
H1-12	Hex1Cer(d44:1)	-0.868582	0.000246577
HBB	CerG3GNAc1(d44:1)	0.868582	0.000246579
PRKCB	Hex1Cer(d20:0/24:0)	-0.868581	0.000246586
ADGRE5	Hex1Cer(d20:0/24:0)	-0.868532	0.000247019
OSBPL8	SM(d44:0)	-0.868529	0.000247046
FLOT1	Hex1Cer(d20:0/24:0)	-0.868502	0.000247292
RPL36	SM(d44:0)	0.868454	0.000247722
HDLBP	Hex1Cer(d20:0/24:0)	0.868454	0.000247724
LAP	Hex1Cer(d44:0+O)	0.86845	0.000247756
MISP	LPC(14:0)	0.868447	0.000247787
CARD6	Hex1Cer(d20:0/24:0)	-0.868436	0.000247882
PPP2R5A	LPC(14:0)	-0.868418	0.000248042
PDCL3	SM(d44:0)	0.868411	0.000248106
RAB4B	Hex1Cer(d44:0+O)	-0.868398	0.000248227
CRLF3	PI(18:0/18:2)-H	-0.868385	0.000248347
MS4A3	Hex1Cer(m44:0+O)	-0.868377	0.000248416
ZYX	LPC(14:0)	-0.868367	0.000248505
COPG2	Hex1Cer(m44:0+O)	-0.868353	0.000248628
C6	LPE(18:0e)	-0.868317	0.000248956
MPO	LPC(16:1e)	-0.868307	0.000249046
HBA	Hex1Cer(m44:0+O)	0.868291	0.000249191
FGD4	Hex1Cer(d44:1)	-0.868187	0.000250126
RPS27L	Hex1Cer(d44:0+O)	0.868165	0.000250326
TMX1	Hex1Cer(d44:1)	-0.868164	0.000250339
PRKCD	PI(18:0/18:2)-H	-0.868125	0.000250689
PRKCD	CerG3GNAc1(d44:1)	-0.868122	0.000250716
CPPED1	Hex1Cer(d44:0+O)	0.868087	0.000251036
TLN1	LPC(14:0)	-0.868081	0.000251089
ADGRE3	Hex1Cer(d20:0/24:0)	-0.868056	0.000251319
THY1	SM(d44:0)	-0.868025	0.0002516
CXCR2	Hex1Cer(d20:0/24:0)	-0.868018	0.000251662
PSPH	Cer(d20:0/24:0)	0.868011	0.000251723
DPYSL3	CL(73:4)-2H	0.867995	0.000251876
PGM1	LPC(16:1e)	-0.867988	0.000251934
gypb	Hex1Cer(d44:1)	0.867962	0.000252173
PAK2	Hex1Cer(d44:0+O)	-0.867947	0.000252313
PRSS57	PI(18:0/18:2)-H	-0.867942	0.000252357
TRAF3IP3	Hex1Cer(d20:0/24:0)	-0.867938	0.000252393
PTPN7	LPC(14:0)	-0.867937	0.000252403
NTAQ1	LPC(14:0)	-0.867879	0.000252929
LOC506828	LPE(18:0e)	-0.867858	0.000253124
DIAPH2	Hex1Cer(d20:0/24:0)	-0.867839	0.000253291
MS4A3	Cer(d20:0/24:0)	-0.867828	0.000253397
ALOX5AP	Cer(d20:0/24:0)	-0.867798	0.000253665
TNFAIP8L2	Hex1Cer(d20:0/24:0)	-0.867787	0.000253773
SERPINB5	Hex1Cer(d44:0+O)	0.867743	0.000254172
PRR15	Hex1Cer(d20:0/24:0)	0.867738	0.00025422
MYH9	CerG3GNAc1(d44:1)	-0.867738	0.000254223
ACAT2	Hex1Cer(m44:0+O)	0.867737	0.000254226
ACTR3	Hex1Cer(m44:0+O)	-0.867734	0.000254253
CORO1A	Hex1Cer(m44:0+O)	-0.867699	0.000254575
PIGR	LPC(14:0)	0.867659	0.000254943
CLEC11A	GM3(d44:1+O)	0.867635	0.000255162
KRT8	Hex1Cer(d20:0/24:0)	0.867616	0.000255335
EPM2AIP1	PI(18:0/18:2)-H	0.867608	0.000255416
SHTN1	Hex1Cer(d20:0/24:0)	0.867576	0.000255711
F1MUF2	Hex1Cer(d44:0+O)	-0.867566	0.000255799
KCTD11	Hex1Cer(d44:2)	-0.867547	0.000255971
PPM1F	Hex1Cer(d20:0/24:0)	-0.867517	0.000256252
RPL36A	Hex1Cer(d20:0/24:0)	0.867511	0.00025631
RPL13	Hex1Cer(d44:0+O)	0.867495	0.00025645
ADGRE1	Hex1Cer(d20:0/24:0)	-0.867494	0.000256463
ACTB	LPC(16:1e)	-0.867492	0.000256484
GMIP	Hex1Cer(d20:0/24:0)	-0.86749	0.000256504
CTNND1	Hex1Cer(d20:0/24:0)	0.867482	0.000256575
RASGRP4	Hex1Cer(d20:0/24:0)	-0.867466	0.000256721
SORD	PI(18:0/18:2)-H	-0.867457	0.000256802
KCNAB2	CL(73:4)-2H	-0.86743	0.000257051
STX2	Hex1Cer(d20:0/24:0)	-0.867409	0.000257244
FKBP11	Hex1Cer(d44:2)	-0.867389	0.000257434
H2BC18	Hex1Cer(d44:2)	-0.867336	0.000257921
H1-1	LPC(19:0)	-0.86732	0.000258074
RASGRP4	LPC(14:0)	-0.86729	0.000258352
GLRX	Hex1Cer(d20:0/24:0)	-0.867289	0.000258356
ARSB	Hex1Cer(d20:0/24:0)	-0.86724	0.000258815
SERF1A	CerG3GNAc1(d44:1)	0.867237	0.000258846
RPTN	Hex1Cer(d44:2)	0.867209	0.000259107
TJP2	Hex1Cer(d20:0/24:0)	0.867204	0.00025915
USP16	Cer(d20:0/24:0)	0.867189	0.00025929
PAPSS1	CerG3GNAc1(d44:1)	-0.867187	0.000259304
TRAPPC12	Hex1Cer(d44:1)	-0.867164	0.00025952
CORO1C	Hex1Cer(m44:0+O)	-0.867163	0.00025953
TBC1D10C	LPC(14:0)	-0.867156	0.000259595
FRY	CL(73:4)-2H	-0.867146	0.000259687
RASSF2	Cer(d44:1+O)	-0.867142	0.000259729
PDCL3	LPC(16:1e)	0.867132	0.000259816
CASP3	Hex1Cer(d20:0/24:0)	-0.867132	0.000259819
HCK	LPC(14:0)	-0.86712	0.000259928
RHOA	Hex1Cer(d44:1)	-0.867107	0.000260058
TLR2	Cer(d20:0/24:0)	-0.867082	0.000260287
PSPH	Hex1Cer(d44:1)	0.867068	0.000260416
CGN	LPC(14:0)	0.867061	0.000260481
LOC784768	LPC(14:0)	0.867056	0.000260531
ATP5F1A	LPC(14:0)	0.867052	0.000260569
ALDH1A3	Hex1Cer(d44:0+O)	0.867046	0.000260626
TNFAIP8	LPC(14:0)	-0.867043	0.000260647
RASSF2	SM(d44:0)	-0.867029	0.000260784
GPR84	Hex1Cer(d44:2)	-0.867024	0.000260827
DNM2	SM(d44:0)	-0.867003	0.000261022
GABARAP	Hex1Cer(d20:0/24:0)	-0.866986	0.000261181
PDCD6	LPC(16:1e)	-0.866983	0.000261207
PKP2	LPC(17:0)	0.866956	0.000261468
HPCAL1	CerG3GNAc1(d44:1)	-0.866929	0.00026172
A0A3Q1MBN5	Hex1Cer(m44:0+O)	-0.866908	0.000261918
PIK3CD	Hex1Cer(d20:0/24:0)	-0.866899	0.000262003
RAB6A	CerG3GNAc1(d44:1)	-0.866848	0.000262481
DPYSL3	Hex1Cer(d44:2)	0.866828	0.000262662
ITGA6	Hex1Cer(d44:0+O)	0.866801	0.000262922
NHLRC2	CerG3GNAc1(d44:1)	-0.866801	0.000262924
ADGRE3	LPC(14:0)	-0.866791	0.000263015
ATP6V0D1	CL(73:4)-2H	-0.866782	0.000263097
NCF4	Hex1Cer(d44:0+O)	-0.866778	0.000263134
LASP1	GM3(d44:1+O)	-0.866778	0.000263135
ATP8A1	CL(73:4)-2H	-0.866748	0.000263417
PPP2R5A	Hex1Cer(d20:0/24:0)	-0.866706	0.000263812
PDP1	CerG3GNAc1(d44:1)	-0.866703	0.000263839
AK1	Hex1Cer(d44:0+O)	0.86667	0.000264157
CEACAM1	LPC(14:0)	-0.866648	0.000264367
SEC24D	LPC(14:0)	0.866625	0.00026458
H1-12	Cer(d20:0/24:0)	-0.866613	0.000264696
SEPTIN6	Hex1Cer(d44:0+O)	-0.866573	0.000265068
GMFG	LPC(14:0)	-0.866556	0.00026523
TNFAIP8L2	LPC(14:0)	-0.866543	0.000265356
GPD2	Hex1Cer(d44:2)	-0.866541	0.000265371
LITAF	Hex1Cer(d20:0/24:0)	-0.866528	0.000265501
PRKCB	Hex1Cer(d44:2)	-0.866515	0.000265619
PPM1F	LPC(14:0)	-0.866504	0.000265728
ELMO1	Hex1Cer(d44:0+O)	-0.866496	0.000265801
NRM	SM(d44:1)	-0.866494	0.000265816
LOC100138645	LPE(18:0e)	-0.866482	0.000265932
AMPD2	LPC(14:0)	-0.866433	0.000266404
ADI1	LPC(14:0)	0.866428	0.00026645
G3MYH3	LPC(14:0)	-0.866322	0.000267455
SUN2	PI(18:0/18:2)-H	-0.86628	0.000267855
CRYM	PI(18:0/18:2)-H	0.866259	0.000268055
VAMP8	Cer(d44:1+O)	-0.866254	0.000268104
ARHGAP25	LPC(14:0)	-0.866251	0.000268131
CAP1	CerG3GNAc1(d44:1)	-0.866247	0.000268177
PCMT1	Hex1Cer(d20:0/24:0)	-0.866237	0.000268267
S100A9	LPC(14:0)	-0.866236	0.000268276
GPCPD1	Hex1Cer(d20:0/24:0)	-0.866202	0.000268606
PGD	Hex1Cer(d44:2)	-0.866189	0.000268726
FGD4	Hex1Cer(d44:0+O)	-0.866153	0.000269072
SRM	LPC(14:0)	0.866134	0.000269252
DIAPH2	Hex1Cer(d44:1+O)	-0.866108	0.000269503
KRT7	LPC(14:0)	0.866037	0.000270181
PRDX2	Cer(d20:0/24:0)	0.866037	0.000270187
BROX	Hex1Cer(d20:0/24:0)	-0.866028	0.000270269
S100A2	Hex1Cer(d20:0/24:0)	0.866022	0.000270325
RRM1	Hex1Cer(d20:0/24:0)	0.865996	0.000270576
CSNK1G1	CerG3GNAc1(d44:1)	-0.865966	0.000270867
H2AZ2	Hex1Cer(m44:0+O)	-0.865935	0.000271168
CXCR2	LPC(14:0)	-0.865899	0.000271508
ARPC3	LPC(14:0)	-0.865814	0.000272336
NCKAP1L	Hex1Cer(d44:2)	-0.865745	0.000272998
MARK2	Hex1Cer(m44:0+O)	-0.865736	0.000273087
STAG2	Hex1Cer(d20:0/24:0)	-0.865718	0.000273259
DPYD	LPC(14:0)	-0.865686	0.000273576
MYH9	Hex1Cer(d44:2)	-0.865685	0.000273585
ANXA2	Hex1Cer(d44:0+O)	0.865617	0.000274244
EPM2AIP1	Hex1Cer(d44:1)	0.865611	0.000274299
SYK	LPC(14:0)	-0.865598	0.000274425
LOC536097	Hex1Cer(d44:0+O)	-0.865588	0.000274527
BIN1	LPC(14:0)	0.865549	0.00027491
GNE	PI(18:0/18:2)-H	0.865544	0.000274958
GBE1	LPC(16:1e)	-0.865533	0.000275058
GIPC2	Hex1Cer(d20:0/24:0)	0.865532	0.000275076
S100A12	LPC(14:0)	-0.865511	0.000275281
RPS13	Hex1Cer(d44:0+O)	0.865498	0.000275402
SERPINA6	LPE(18:0e)	-0.86549	0.000275477
VSIR	LPC(14:0)	-0.865488	0.000275501
IKZF1	Hex1Cer(d20:0/24:0)	-0.865457	0.000275807
MAP4K1	LPC(14:0)	-0.865445	0.000275923
ASAP1	LPC(14:0)	-0.86544	0.000275974
ARHGAP4	Hex1Cer(d44:0+O)	-0.865435	0.000276021
KRT17	LPC(14:0)	0.86543	0.000276067
NANS	GM3(d44:1+O)	-0.865423	0.000276136
IRAG2	CL(73:4)-2H	-0.865384	0.000276514
LAMTOR2	CerG3GNAc1(d44:1)	-0.865368	0.000276671
ABHD11	Hex1Cer(d20:0/24:0)	0.865366	0.00027669
SEPTIN1	PI(18:0/18:2)-H	-0.865346	0.000276891
RHOA	Hex1Cer(m44:0+O)	-0.865308	0.000277257
LTB4R	CerG3GNAc1(t40:0)+H-H2O	-0.86527	0.000277632
ATP6V0D1	LPC(16:1e)	-0.865268	0.000277652
BROX	SM(d44:0)	-0.865224	0.000278088
LTB4R	CerG3GNAc1(d40:1)	-0.865201	0.000278308
CAMK2G	LPC(14:0)	-0.865196	0.000278365
SH3KBP1	Hex1Cer(d20:0/24:0)	-0.865158	0.000278733
KCTD11	Hex1Cer(d44:0+O)	-0.865138	0.000278929
DNM2	LPC(16:1e)	-0.865115	0.000279162
HBB	LPC(14:0)	0.865075	0.000279552
RALB	Hex1Cer(d20:0/24:0)	-0.865048	0.000279818
DOCK8	LPC(14:0)	-0.865033	0.000279968
RPTN	Hex1Cer(d20:0/24:0)	0.864991	0.000280386
PTPN7	Hex1Cer(m44:0+O)	-0.864983	0.000280464
LZTFL1	Hex1Cer(d44:1)	0.864981	0.000280481
CLEC5A	CerG3GNAc1(t40:0)+H-H2O	-0.864972	0.000280567
GFPT1	PI(18:0/18:2)-H	0.864968	0.000280608
NCKAP1	Hex1Cer(d44:0+O)	0.864921	0.000281078
ARL8B	LPC(16:1e)	-0.864917	0.000281111
STAT5A	SM(d44:0)	-0.864908	0.0002812
PLEK	Hex1Cer(d20:0/24:0)	-0.864871	0.000281576
PTGR1	Hex1Cer(d44:0+O)	-0.864852	0.000281761
ITGAL	Hex1Cer(d44:0+O)	-0.864797	0.000282306
PRKCD	LPC(16:1e)	-0.864788	0.000282394
SYK	CerG3GNAc1(d44:1)	-0.864774	0.000282539
TACSTD2	Hex1Cer(d44:0+O)	0.86473	0.000282975
H2BC18	Hex1Cer(d20:0/24:0)	-0.864728	0.000282996
RASGRP2	LPC(14:0)	-0.864726	0.000283012
HMGB2	LPC(14:0)	-0.864645	0.000283825
OMD	LPE(18:0e)	-0.864622	0.00028405
MYO9B	Hex1Cer(d44:0+O)	-0.864615	0.000284117
MRPL12	Hex1Cer(d44:0+O)	0.864612	0.000284154
NRM	Cer(d20:0/24:0)	-0.864611	0.000284166
A0A3Q1M3A8	SM(d44:0)	0.864602	0.000284249
ACSS2	Hex1Cer(d44:1+O)	0.864598	0.000284288
AZU1	LPC(16:1e)	-0.864559	0.000284677
PRR15	Hex1Cer(m44:0+O)	0.864553	0.000284745
CYTH4	Hex1Cer(d44:0+O)	-0.864494	0.000285328
UGP2	LPC(16:1e)	-0.864488	0.000285392
LGALS7	LPC(14:0)	0.864454	0.000285736
CORO1C	LPC(16:1e)	-0.864451	0.00028576
FGD4	CerG3GNAc1(d44:1)	-0.864448	0.000285796
PHKB	Hex1Cer(d44:0+O)	-0.864348	0.000286802
ALOX5AP	Hex1Cer(d44:0+O)	-0.864336	0.000286917
CORO7	LPC(14:0)	-0.864304	0.000287244
PDLIM2	Hex1Cer(m44:0+O)	-0.864283	0.000287459
YWHAB	Hex1Cer(d44:2)	-0.864269	0.000287598
RAB5B	LPC(16:1e)	-0.864247	0.000287822
CLEC5A	CerG3GNAc1(d40:1)	-0.864239	0.000287902
OSBPL8	GM3(d44:1+O)	-0.86417	0.000288596
VAV1	Hex1Cer(d44:0+O)	-0.864167	0.000288629
RRAGC	SM(d44:0)	-0.864149	0.000288811
GPR84	CerG3GNAc1(t42:0)+H-H2O	-0.864139	0.000288909
VSIR	Hex1Cer(d44:0+O)	-0.864126	0.000289045
BAG3	Hex1Cer(d44:1+O)	0.864119	0.000289116
FMNL1	Hex1Cer(m44:0+O)	-0.864102	0.00028928
SERPINH1	GM3(d44:1+O)	0.864078	0.000289527
ALDH7A1	LPC(14:0)	0.86407	0.000289608
SCAMP2	Hex1Cer(d20:0/24:0)	-0.864052	0.00028979
GPR84	CerG3GNAc1(d42:1)	-0.864037	0.00028994
HRG	Hex1Cer(d20:0/24:0)	0.864024	0.00029008
OSTF1	Hex1Cer(d44:1)	-0.863985	0.000290469
DENND1C	PI(18:0/18:2)-H	-0.86396	0.00029073
F1MUF2	Hex1Cer(m44:0+O)	-0.863944	0.000290885
CORO1C	SM(d44:0)	-0.863902	0.000291312
SPIN1	LPC(14:0)	-0.863857	0.000291779
TMEM30A	CerG3GNAc1(d44:1)	-0.863852	0.000291824
SLC4A1	Hex1Cer(d44:0+O)	0.863841	0.000291936
SERPINB1	Hex1Cer(d44:0+O)	-0.8638	0.000292356
SIPA1	CerG3GNAc1(d44:1)	-0.863794	0.000292419
GMFG	Hex1Cer(d44:0+O)	-0.863793	0.000292427
MINDY1	LPC(16:1e)	-0.86379	0.000292457
PEF1	Hex1Cer(d20:0/24:0)	-0.863787	0.000292489
ITPRIP	Hex1Cer(m44:0+O)	-0.863762	0.000292743
MCEMP1	Hex1Cer(m44:0+O)	-0.863755	0.000292821
LOC112445649	LPC(16:1e)	-0.863707	0.000293305
CYBA	LPC(14:0)	-0.86368	0.000293585
SYTL1	LPC(16:1e)	-0.86368	0.000293587
GBE1	Hex1Cer(d44:2)	-0.863671	0.000293679
MS4A3	Hex1Cer(d44:1)	-0.863645	0.000293942
MYL6	CL(73:4)-2H	-0.863623	0.000294173
PLP2	Hex1Cer(d44:2)	-0.863615	0.000294253
PTPN7	CerG3GNAc1(d44:1)	-0.863612	0.000294289
TMED3	Hex1Cer(d44:2)	-0.863595	0.000294458
CATHL3	LPC(14:0)	-0.86358	0.000294612
PCYT2	LPC(14:0)	0.86354	0.000295024
SYTL1	CerG3GNAc1(d44:1)	-0.863507	0.000295364
ITGAM	LPC(14:0)	-0.863499	0.000295451
GGT1	LPC(16:1e)	-0.863491	0.000295528
RP2	LPC(14:0)	-0.863488	0.000295555
SNAP23	CerG3GNAc1(d44:1)	-0.86346	0.000295844
LCP1	LPC(14:0)	-0.863457	0.000295875
PFN2	Hex1Cer(d44:2)	0.863443	0.00029602
FERMT3	Hex1Cer(d44:0+O)	-0.863431	0.000296146
GYG1	LPC(14:0)	-0.863427	0.000296193
PKP2	Hex1Cer(d44:2)	0.863403	0.000296441
PDP1	Hex1Cer(d44:2)	-0.86338	0.00029667
DNM2	Hex1Cer(d44:0+O)	-0.863344	0.000297049
LOC613363	LPC(14:0)	-0.863332	0.000297169
LZTFL1	CerG3GNAc1(d44:1)	0.863304	0.000297461
HSPE1	LPC(14:0)	0.863217	0.000298362
STX3	Hex1Cer(d44:2)	-0.863216	0.000298371
HBA	PI(18:0/18:2)-H	0.863208	0.000298455
CAPRIN1	LPC(14:0)	0.863207	0.000298466
PLCG2	LPC(16:1e)	-0.863194	0.000298603
AHSP	Hex1Cer(m44:0+O)	0.863186	0.000298684
PIN4	Hex1Cer(d44:0+O)	-0.863174	0.000298811
PRAM1	LPC(14:0)	-0.863135	0.000299217
RPL21	SM(d44:0)	0.863091	0.000299671
RAB6A	Hex1Cer(d44:1)	-0.863091	0.000299672
CNP	Hex1Cer(m44:0+O)	-0.863066	0.000299934
CD44	SM(d44:0)	-0.86305	0.000300101
RPS15	LPC(14:0)	0.863044	0.000300161
SDS	Hex1Cer(d20:0/24:0)	-0.863001	0.000300611
VAT1L	LPC(14:0)	-0.862997	0.000300652
PEAK3	LPC(14:0)	-0.862995	0.000300677
DEK	Hex1Cer(m44:0+O)	-0.862958	0.000301065
ACTR2	Hex1Cer(m44:0+O)	-0.862941	0.000301238
PC	Hex1Cer(d44:0+O)	0.862922	0.000301436
AGL	Hex1Cer(d44:0+O)	-0.862875	0.000301926
GIPC2	Hex1Cer(d44:0+O)	0.862872	0.000301965
PRKCD	Hex1Cer(m44:0+O)	-0.86286	0.000302091
HVCN1	SM(d44:0)	-0.862818	0.000302533
NUDT16	LPC(16:1e)	0.862816	0.000302546
LOC505658	Hex1Cer(m44:0+O)	-0.862815	0.00030256
PDCD6	Hex1Cer(d44:2)	-0.862814	0.000302568
RAP2B	Hex1Cer(d20:0/24:0)	-0.862798	0.000302738
SPTB	CerG3GNAc1(d44:1)	0.862781	0.000302916
SH3KBP1	Hex1Cer(d44:0+O)	-0.862727	0.000303481
SPG21	LPC(14:0)	-0.862702	0.000303749
GAPDH	Hex1Cer(m44:0+O)	-0.8627	0.00030377
ANKRD13A	LPC(14:0)	-0.862678	0.000304001
CAPZB	LPC(14:0)	-0.862642	0.000304382
PDCL3	Cer(d20:0/24:0)	0.862623	0.000304575
SPG21	Hex1Cer(d20:0/24:0)	-0.862608	0.000304738
SLC4A1	CerG3GNAc1(d44:1)	0.862593	0.000304895
PFKFB3	Hex1Cer(d44:0+O)	-0.862591	0.000304917
CORO7	Hex1Cer(d20:0/24:0)	-0.862561	0.000305235
ARAP1	Hex1Cer(d44:2)	-0.862556	0.00030529
PDP1	LPC(16:1e)	-0.862535	0.000305512
STK4	SM(d44:0)	-0.862529	0.000305568
ARHGAP4	Hex1Cer(d44:2)	-0.862494	0.000305947
CLUH	LPC(17:0)	0.862479	0.000306103
SRI	Hex1Cer(d44:0+O)	-0.862473	0.000306161
HBB	PI(18:0/18:2)-H	0.862446	0.000306452
SYK	Hex1Cer(d44:0+O)	-0.862444	0.000306474
LZTFL1	Hex1Cer(m44:0+O)	0.862428	0.000306638
MYO1G	Hex1Cer(d44:0+O)	-0.862413	0.0003068
GAPT	Hex1Cer(d44:0+O)	-0.862396	0.000306983
PC	Hex1Cer(d44:1)	0.862358	0.000307385
IRF6	LPC(16:1e)	0.862354	0.000307431
OSTF1	Hex1Cer(d44:0+O)	-0.862352	0.000307445
STK4	Cer(d44:1+O)	-0.862346	0.000307517
A0A3Q1MT20	Hex1Cer(m44:0+O)	0.862264	0.000308387
NAAA	Hex1Cer(m44:0+O)	-0.862247	0.000308571
A0A3Q1M1I7	SM(d44:0)	-0.862229	0.000308757
FLNA	Hex1Cer(d44:2)	-0.862208	0.000308986
DEFB4	Hex1Cer(d44:0+O)	-0.862205	0.000309013
GBE1	LPC(14:0)	-0.862199	0.00030908
DDAH2	Hex1Cer(d44:2)	0.862187	0.000309207
MINDY1	Hex1Cer(d44:2)	-0.862176	0.00030932
CYBB	LPC(14:0)	-0.862172	0.000309369
RHOG	CL(73:4)-2H	-0.86217	0.000309389
CYP39A1	CerG3GNAc1(d44:1)	0.862169	0.000309395
CALU	Hex1Cer(d44:2)	0.862143	0.000309679
TPMT	LPC(16:1e)	-0.862138	0.000309725
PRDX5	LPC(14:0)	-0.862108	0.000310056
ADGRG3	LPC(14:0)	-0.862083	0.000310316
DNM2	Hex1Cer(d44:2)	-0.862049	0.000310681
SEPTIN1	Hex1Cer(m44:0+O)	-0.862049	0.000310684
PKP2	Cer(d20:0/24:0)	0.862041	0.000310767
APON	LPE(18:0e)	-0.86201	0.000311102
DGKZ	GM3(d44:1+O)	-0.862007	0.000311131
CBL	Hex1Cer(d20:0/24:0)	-0.861964	0.000311596
TKT	LPC(14:0)	-0.861962	0.000311616
ARPC5	Hex1Cer(m44:0+O)	-0.861938	0.000311878
KCTD11	LPC(16:1e)	-0.861907	0.000312207
CAP1	Hex1Cer(d44:2)	-0.861892	0.000312373
PFN2	LPC(16:1e)	0.861891	0.000312382
PDCD6	Hex1Cer(d44:1)	-0.861885	0.000312448
GFPT1	LPC(14:0)	0.861871	0.000312592
PRTN3	Hex1Cer(d20:0/24:0)	-0.861867	0.000312633
CAP1	Hex1Cer(d44:1)	-0.861858	0.000312732
PIK3CD	CL(73:4)-2H	-0.86183	0.000313038
WDR81	Hex1Cer(d20:0/24:0)	-0.861814	0.000313208
ACTB	Hex1Cer(d44:1)	-0.861809	0.00031326
ARHGAP30	Hex1Cer(d44:0+O)	-0.861802	0.000313338
ATG7	Hex1Cer(d44:2)	-0.861774	0.000313635
PFN2	LPC(14:0)	0.861758	0.000313815
ACTL6A	CL(73:4)-2H	-0.861737	0.000314037
STK4	Hex1Cer(d20:0/24:0)	-0.861692	0.000314528
SPART	Hex1Cer(d44:0+O)	0.86169	0.000314543
LSS	Hex1Cer(d44:0+O)	0.861672	0.000314747
SH3BP1	Hex1Cer(d44:0+O)	-0.861668	0.00031479
ATP8A1	Hex1Cer(d44:2)	-0.861636	0.000315134
PDS5B	SM(d44:0)	-0.861634	0.000315155
ARHGAP4	CerG3GNAc1(d44:1)	-0.861633	0.000315167
LGALS7	Hex1Cer(d20:0/24:0)	0.861615	0.000315363
PLP2	LPC(17:0)	-0.861564	0.00031591
RRAGA	Hex1Cer(m44:0+O)	-0.861555	0.000316011
LAMP1	Hex1Cer(d44:1)	-0.861545	0.000316121
GPI	Hex1Cer(d20:0/24:0)	-0.861542	0.000316152
KCNAB2	PI(18:0/18:2)-H	-0.861515	0.00031645
CD47	CL(73:4)-2H	-0.861506	0.000316539
PCNA	Hex1Cer(d20:0/24:0)	0.861471	0.000316922
CATHL7	Hex1Cer(m44:0+O)	-0.861462	0.000317023
PRDX2	Hex1Cer(d44:0+O)	0.861452	0.000317129
C25H16orf54	LPC(14:0)	-0.861444	0.000317215
PKN1	CerG3GNAc1(d44:1)	-0.861418	0.000317497
PLP2	SM(d44:1)	-0.861413	0.000317559
S100A13	PI(18:0/18:2)-H	0.861404	0.000317655
NCKAP1L	CerG3GNAc1(d44:1)	-0.861397	0.000317732
ALDH1A1	LPC(14:0)	0.861376	0.000317954
DYSF	Hex1Cer(m44:0+O)	-0.861332	0.000318441
CD47	CerG3GNAc1(d44:1)	-0.861328	0.00031848
SLC35F6	LPC(14:0)	-0.861306	0.000318722
E1BHA5	Hex1Cer(d44:0+O)	0.861241	0.000319432
FGD4	Cer(d20:0/24:0)	-0.861214	0.00031973
FCER1G	LPC(14:0)	-0.86114	0.000320538
CHUK	Cer(d20:0/24:0)	-0.861072	0.00032129
DSTN	LPC(14:0)	0.861041	0.000321629
PLEK	Hex1Cer(d44:0+O)	-0.861032	0.000321732
GBE1	Hex1Cer(d44:1)	-0.861005	0.00032203
STAT5A	CerG3GNAc1(d44:1)	-0.860995	0.000322132
ASNS	LPC(14:0)	0.860963	0.000322492
FGR	LPC(14:0)	-0.860955	0.000322575
PXN	SM(d44:0)	-0.860893	0.000323259
SYAP1	CL(73:4)-2H	-0.86086	0.000323632
SORD	Hex1Cer(d44:2)	-0.860828	0.000323983
PLEK	PI(18:0/18:2)-H	-0.860795	0.000324342
GNB4	PI(18:0/18:2)-H	-0.860768	0.000324649
NRM	CL(73:4)-2H	-0.860723	0.000325144
C4A	LPE(18:0e)	-0.860703	0.000325365
LOC505658	PI(18:0/18:2)-H	-0.860675	0.000325684
TM7SF3	Hex1Cer(m44:0+O)	-0.860637	0.000326096
HEBP1	Hex1Cer(d44:0+O)	-0.860621	0.000326276
HBA	LPC(16:1e)	0.860613	0.000326368
ACTN4	CL(73:4)-2H	-0.860608	0.000326427
A0A3Q1MNZ5	Hex1Cer(d44:0+O)	-0.860607	0.000326439
GNAI2	LPC(14:0)	-0.860597	0.000326544
LOC518495	Hex1Cer(d44:2)	-0.860594	0.000326577
PTK2B	CerG3GNAc1(d44:1)	-0.860559	0.000326972
PEF1	SM(d44:0)	-0.86047	0.000327958
GGA3	GM3(d44:1+O)	-0.860463	0.000328046
TKFC	Cer(d20:0/24:0)	-0.860434	0.000328361
FKBP11	Hex1Cer(d44:0+O)	-0.860405	0.000328685
PYGL	LPC(14:0)	-0.860405	0.000328693
ALOX5	LPC(14:0)	-0.860404	0.000328697
DBNL	LPC(14:0)	-0.860351	0.000329297
SYTL1	SM(d44:0)	-0.860344	0.000329377
CNBP	Hex1Cer(d44:1+O)	0.860333	0.000329491
GNAI3	Hex1Cer(d44:0+O)	-0.86031	0.000329757
CPNE3	Cer(d20:0/24:0)	-0.860299	0.000329875
BRD4	Hex1Cer(m44:0+O)	-0.860283	0.000330058
SNX17	Hex1Cer(d20:0/24:0)	-0.860283	0.000330061
FLNA	Hex1Cer(d44:0+O)	-0.860266	0.000330253
ATP6V0D1	SM(d44:0)	-0.860265	0.000330261
DENND1C	Hex1Cer(d44:2)	-0.860259	0.000330324
SPTB	Cer(d20:0/24:0)	0.860249	0.000330441
FLNA	PI(18:0/18:2)-H	-0.860204	0.000330947
GRK6	Hex1Cer(d20:0/24:0)	-0.860201	0.000330979
DENND1C	CerG3GNAc1(d44:1)	-0.860145	0.000331608
RAP1B	SM(d44:0)	-0.860137	0.000331701
PEF1	GM3(d44:1+O)	-0.860126	0.000331828
CYP39A1	LPC(16:1e)	0.860111	0.000331991
PPP1R3D	GM3(d44:1+O)	-0.860081	0.000332337
CRIP1	CL(73:4)-2H	0.860063	0.00033253
ARAP1	CerG3GNAc1(d44:1)	-0.860053	0.000332653
PLS1	Hex1Cer(d20:0/24:0)	0.860014	0.000333084
CARD6	Hex1Cer(d44:0+O)	-0.860013	0.000333095
HBA	CerG3GNAc1(d44:1)	0.860011	0.000333118
PSMG3	Hex1Cer(d20:0/24:0)	0.859994	0.000333312
CAPZB	Hex1Cer(m44:0+O)	-0.859972	0.000333562
LPCAT2	Hex1Cer(d20:0/24:0)	-0.859966	0.000333632
CDK2	CerG3GNAc1(d40:1)	-0.859943	0.000333897
ACTR3	LPC(14:0)	-0.859916	0.000334203
PGD	PI(18:0/18:2)-H	-0.859889	0.000334505
PCMT1	LPC(14:0)	-0.859889	0.000334506
SDS	LPC(14:0)	-0.859865	0.000334775
RAB21	CL(73:4)-2H	-0.859839	0.000335076
RAP1B	LPC(14:0)	-0.859826	0.000335224
A0A3Q1LHE9	Hex1Cer(d44:0+O)	0.859805	0.000335462
INPP5D	LPC(14:0)	-0.85978	0.000335747
RAB6A	Hex1Cer(d44:2)	-0.859768	0.000335878
ELANE	Hex1Cer(d20:0/24:0)	-0.859763	0.000335934
CLUH	Hex1Cer(d44:1)	0.859723	0.000336399
SRM	Hex1Cer(d44:0+O)	0.859712	0.000336522
H1-10	Hex1Cer(d20:0/24:0)	-0.859693	0.000336739
PDS5B	Cer(d44:1+O)	-0.859683	0.000336851
ARHGAP45	LPC(14:0)	-0.85966	0.000337113
NLRX1	LPC(14:0)	-0.859655	0.000337173
ARPC5	Hex1Cer(d44:0+O)	-0.859638	0.000337367
PTPN7	Hex1Cer(d44:2)	-0.859621	0.000337559
ACTR3	Hex1Cer(d44:2)	-0.859608	0.000337706
NADSYN1	Cer(d20:0/24:0)	-0.859606	0.000337735
SELENBP1	Hex1Cer(d20:0/24:0)	0.8596	0.000337793
CYTH4	Hex1Cer(m44:0+O)	-0.859503	0.000338914
AFP	TG(6:0/9:0/18:2)	-0.859476	0.000339215
FES	CerG3GNAc1(d44:1)	-0.859455	0.000339459
GMFG	Hex1Cer(d20:0/24:0)	-0.859446	0.000339559
ATP11B	Hex1Cer(d44:1+O)	-0.859442	0.00033961
DBNL	Cer(d44:1+O)	-0.859419	0.000339877
AIF1	Hex1Cer(d20:0/24:0)	-0.859399	0.000340101
NCKAP1	PI(18:0/18:2)-H	0.859395	0.000340149
STXBP2	LPC(14:0)	-0.859384	0.000340276
PFN1	Hex1Cer(d20:0/24:0)	-0.859356	0.000340593
CBL	CL(73:4)-2H	-0.859349	0.00034068
ACSL6	CerG3GNAc1(d44:1)	-0.859347	0.000340702
MSN	Hex1Cer(d44:0+O)	-0.859344	0.000340737
ATP8B4	LPC(16:1e)	-0.859334	0.000340854
RAP2B	Hex1Cer(d44:1+O)	-0.859324	0.000340969
CLEC5A	Hex1Cer(m44:0+O)	-0.859323	0.000340981
ARHGDIB	LPC(14:0)	-0.859312	0.000341104
GYS1	CerG3GNAc1(d44:1)	-0.85931	0.000341123
HBA	Hex1Cer(d44:0+O)	0.859297	0.000341282
VRK1	Hex1Cer(d44:2)	-0.859295	0.000341295
ITIH4	LPE(18:0e)	-0.859283	0.000341435
STRN	GM3(d44:1+O)	-0.859271	0.000341573
NCF2	Hex1Cer(d20:0/24:0)	-0.859263	0.000341673
FLNA	CerG3GNAc1(d44:1)	-0.859246	0.000341863
NSDHL	LPC(14:0)	0.859245	0.000341872
PIK3CG	Hex1Cer(d44:2)	-0.85924	0.000341939
GNAI3	CerG3GNAc1(t40:0)+H-H2O	-0.859155	0.000342916
DOCK8	SM(d44:0)	-0.859145	0.000343032
SIPA1	LPC(16:1e)	-0.859084	0.00034374
ABI1	LPC(14:0)	-0.859073	0.00034387
SVIL	LPC(14:0)	-0.859043	0.000344211
MYH9	Hex1Cer(m44:0+O)	-0.859043	0.000344214
LMO7	Hex1Cer(d44:0+O)	0.859029	0.000344374
LMNB1	CL(73:4)-2H	-0.859013	0.000344559
CGN	Hex1Cer(d20:0/24:0)	0.858995	0.000344776
TP53I11	Hex1Cer(d20:0/24:0)	-0.858986	0.000344871
AHSP	Hex1Cer(d44:0+O)	0.858981	0.000344936
VRK1	Cer(d20:0/24:0)	-0.858974	0.000345018
AFDN	Hex1Cer(d44:0+O)	0.858967	0.000345094
GGT1	Hex1Cer(d44:2)	-0.858962	0.00034516
SLC4A1	LPC(14:0)	0.858947	0.000345331
RAB27A	PI(18:0/18:2)-H	-0.858903	0.000345843
CDK2	CerG3GNAc1(t40:0)+H-H2O	-0.858898	0.000345903
H1-10	CL(73:4)-2H	-0.858894	0.000345944
PTPN6	Hex1Cer(m44:0+O)	-0.858867	0.000346258
CCDC22	LPC(16:1e)	-0.85886	0.000346342
VRK1	LPC(16:1e)	-0.85885	0.000346465
SCAMP2	GM3(d44:1+O)	-0.858814	0.00034688
GNAI3	Cer(d20:0/24:0)	-0.858785	0.000347218
A0A3Q1LHE9	LPC(16:1e)	0.858771	0.000347385
SLC4A1	Hex1Cer(m44:0+O)	0.858769	0.000347408
PCP4	Hex1Cer(d44:0+O)	0.858764	0.000347467
PYCARD	Hex1Cer(d20:0/24:0)	-0.858758	0.00034753
ARPC5	CerG3GNAc1(d44:1)	-0.858756	0.000347558
PLCG2	Hex1Cer(d44:1)	-0.858754	0.000347586
PFKFB4	SM(d44:0)	-0.858717	0.000348014
NADSYN1	Hex1Cer(d44:1)	-0.858691	0.000348318
SERPINB8	Cer(d44:1+O)	0.858669	0.000348571
TKT	Hex1Cer(d44:0+O)	-0.85866	0.00034868
FAM114A1	Hex1Cer(d20:0/24:0)	0.858649	0.000348805
ZNF512	PI(18:0/18:2)-H	-0.858629	0.000349045
GNG2	Hex1Cer(d44:1)	-0.858586	0.000349546
PSPH	CerG3GNAc1(t42:0)+H-H2O	0.858573	0.000349705
ARPC4	LPC(14:0)	-0.858521	0.000350314
IQSEC1	SM(d44:0)	-0.858506	0.000350489
LRCH4	Hex1Cer(m44:0+O)	-0.858493	0.000350642
A0A3Q1LTD8	Hex1Cer(d44:0+O)	-0.858477	0.000350826
SGPP1	CerG3GNAc1(t42:0)+H-H2O	-0.858456	0.000351073
RAC2	Hex1Cer(m44:0+O)	-0.858445	0.000351213
PSPH	CerG3GNAc1(d42:1)	0.858414	0.000351579
TPM1	Hex1Cer(d44:0+O)	-0.858409	0.000351635
DSG2	Hex1Cer(d44:0+O)	0.85836	0.000352208
CDIPT	Hex1Cer(m44:0+O)	-0.858353	0.000352298
DBNL	Hex1Cer(d44:0+O)	-0.858351	0.000352316
G3N0F3	CL(73:4)-2H	-0.858342	0.000352424
UNC13D	Hex1Cer(d44:0+O)	-0.858324	0.000352633
LMNB1	Hex1Cer(d44:1)	-0.858321	0.000352675
EPM2AIP1	LPC(16:1e)	0.858313	0.000352765
CAP1	Hex1Cer(m44:0+O)	-0.858312	0.000352774
SGPP1	CerG3GNAc1(d42:1)	-0.858282	0.000353131
GNAI3	CerG3GNAc1(d40:1)	-0.858245	0.000353575
EML4	Hex1Cer(d20:0/24:0)	0.858223	0.000353835
MYO1D	LPC(14:0)	0.858194	0.000354179
GSDMD	LPC(16:1e)	-0.85819	0.00035422
IL16	Hex1Cer(d44:0+O)	-0.858188	0.000354244
PDCL3	CerG3GNAc1(d44:1)	0.85817	0.000354456
PRKCB	Hex1Cer(d44:1)	-0.858151	0.00035469
SUN2	LPC(16:1e)	-0.858129	0.000354951
RAP2B	PI(18:0/18:2)-H	-0.858118	0.000355082
CYTH1	Hex1Cer(d20:0/24:0)	-0.858114	0.000355127
PCMT1	Hex1Cer(d44:0+O)	-0.858108	0.000355204
ARPC1B	CerG3GNAc1(t40:0)+H-H2O	-0.858106	0.000355226
YBX1	Hex1Cer(d44:0+O)	0.8581	0.000355296
NHLRC2	CL(73:4)-2H	-0.858066	0.000355694
ITPRIP	Cer(d44:1+O)	-0.858064	0.000355718
LASP1	LPC(14:0)	-0.858024	0.000356201
ANKRD22	Hex1Cer(d44:1+O)	-0.858014	0.000356314
SLC35B2	LPC(17:1)	0.858009	0.000356375
PC	CerG3GNAc1(d44:1)	0.857964	0.000356917
KCTD12	CerG3GNAc1(t42:0)+H-H2O	-0.857946	0.000357124
NADSYN1	CerG3GNAc1(d44:1)	-0.857942	0.00035717
MISP	Hex1Cer(d44:1)	0.857922	0.00035742
AZU1	Hex1Cer(d44:0+O)	-0.857893	0.000357767
NCF4	Hex1Cer(m44:0+O)	-0.857842	0.000358375
TOR4A	CerG3GNAc1(d44:1)	-0.85781	0.000358758
FASN	LPC(14:0)	0.857798	0.000358894
MINDY1	LPC(14:0)	-0.857785	0.000359057
KCTD12	CerG3GNAc1(d42:1)	-0.857737	0.000359631
MYO1F	Hex1Cer(d44:0+O)	-0.857714	0.000359908
TKT	Hex1Cer(d20:0/24:0)	-0.857675	0.000360382
LMNA	LPC(14:0)	0.857662	0.000360538
GYG1	Hex1Cer(m44:0+O)	-0.85766	0.000360551
SLC12A2	Hex1Cer(d20:0/24:0)	0.857654	0.000360631
PARVG	Hex1Cer(d44:2)	-0.857649	0.000360683
DPYD	Hex1Cer(d20:0/24:0)	-0.857648	0.000360702
LOC112446645	Hex1Cer(d44:0+O)	-0.857641	0.000360781
ACSS2	PI(18:0/18:2)-H	0.857636	0.000360848
ATP2A3	Hex1Cer(m44:0+O)	-0.857634	0.000360864
TCIRG1	Hex1Cer(m44:0+O)	-0.857625	0.000360972
ADH5	CerG3GNAc1(d44:1)	0.857625	0.000360979
WDR87	GM3(d44:1+O)	0.857619	0.000361056
ARPC1B	CerG3GNAc1(d40:1)	-0.857606	0.000361201
FERMT3	LPC(14:0)	-0.857543	0.000361965
CNP	Cer(d44:1+O)	-0.857513	0.00036233
ANKRD44	LPC(14:0)	-0.857508	0.000362385
ACAP2	LPC(14:0)	-0.857502	0.000362462
COPG2	Hex1Cer(d20:0/24:0)	-0.857501	0.000362468
PCP4	Hex1Cer(d44:2)	0.85748	0.000362724
H2AZ2	Hex1Cer(d20:0/24:0)	-0.857474	0.000362798
IMPA2	Hex1Cer(d44:0+O)	-0.857466	0.000362899
DNAJC5	CL(73:4)-2H	-0.857463	0.000362926
[truncated: 4,531 more rows]
